# Supplementary material for: Fine-scale genomic analyses of admixed individuals reveal unrecognized genetic ancestry components in Argentina
Source: PLoS One. 2020 Jul 16;15(7):e0233808. doi: 10.1371/journal.pone.0233808 (PMC7365470; doi:10.1371/journal.pone.0233808)
Supplement: S1 Table — Sampling location, gender, uniparental lineages, Affymetrix QC metrics, color and point coding used for plots. (XLS) [file pone.0233808.s029.xls]

## Sheet: SuppTable01-SampleInfo.tsv
ID	Administrative Region	Province	Locality	haploY	mtDNA	dQC	Sample.Status	Latitude	Longitude	col	pch
BA527	Pampean Region	Buenos Aires	AMBA	n.a.	A	0.94	Pass	-34.6083	-58.3719	steelblue2	22
BA561	Pampean Region	Buenos Aires	AMBA	NO-QM3	C	0.96	Pass	-34.6083	-58.3719	steelblue2	22
BA188	Pampean Region	Buenos Aires	AMBA	n.a.	n.a.	0.98	Pass	-34.6083	-58.3719	steelblue2	22
BB2076	Pampean Region	Buenos Aires	Bahia Blanca	n.a.	D	0.97	Pass	-38.7466	-62.0631	steelblue2	21
BB2112	Pampean Region	Buenos Aires	Bahia Blanca	QM3	A	0.98	Pass	-38.7466	-62.0631	steelblue2	21
LP1175	Pampean Region	Buenos Aires	La Plata	n.a.	D	0.98	Pass	-34.9535	-57.7345	steelblue2	23
LP1181	Pampean Region	Buenos Aires	La Plata	n.a.	B	0.97	Pass	-34.9535	-57.7345	steelblue2	23
LP1150	Pampean Region	Buenos Aires	La Plata	n.a.	D	0.97	Pass	-34.9535	-57.7345	steelblue2	23
CAT49	Northwestern Region	Catamarca	Catamarca	QM3	D	0.98	Pass	-28.5013	-65.5637	darkgoldenrod4	22
PM4	Patagonia Region	Chubut	Puerto Madryn	n.a.	n.a.	0.97	Pass	-42.7873	-64.8097	darkolivegreen3	21
PM2.1	Patagonia Region	Chubut	Puerto Madryn	n.a.	n.a.	0.98	Pass	-42.7873	-64.8097	darkolivegreen3	21
PM38	Patagonia Region	Chubut	Puerto Madryn	n.a.	n.a.	0.98	Pass	-42.7873	-64.8097	darkolivegreen3	21
TR6207	Patagonia Region	Chubut	Trelew	n.a.	B2	0.98	Pass	-43.2792	-65.0803	darkolivegreen3	23
M64	Pampean Region	Cordoba	Cordoba Capital	n.a	B2	0.96	Pass	-31.4427	-63.9638	paleturquoise3	24
M16	Pampean Region	Cordoba	Cordoba Capital	n.a	D1	0.96	Pass	-31.4427	-63.9638	paleturquoise3	24
M3	Pampean Region	Cordoba	Cordoba Capital	n.a	C1	0.96	Pass	-31.4427	-63.9638	paleturquoise3	24
RC2	Pampean Region	Cordoba	Rio Cuarto	n.a	A2	0.91	Pass	-33.123	-64.3478	paleturquoise3	21
RC57	Pampean Region	Cordoba	Rio Cuarto	n.a	C1	0.88	Pass	-33.123	-64.3478	paleturquoise3	21
RC8	Pampean Region	Cordoba	Rio Cuarto	n.a	C1	0.94	Pass	-33.123	-64.3478	paleturquoise3	21
RC9	Pampean Region	Cordoba	Rio Cuarto	n.a	D1	0.87	Pass	-33.123	-64.3478	paleturquoise3	21
RC80	Pampean Region	Cordoba	Rio Cuarto	n.a	B2	0.96	Pass	-33.123	-64.3478	paleturquoise3	21
CBS17	Northeastern Region	Corrientes	Corrientes	mujer	A	0.98	Pass	-27.5192	-58.597	darkorchid4	22
CBS59	Northeastern Region	Corrientes	Corrientes	J2	B	0.98	Pass	-27.5192	-58.597	darkorchid4	22
CBS62	Northeastern Region	Corrientes	Corrientes	E?	B	0.98	Pass	-27.5192	-58.597	darkorchid4	22
CBS89	Northeastern Region	Corrientes	Corrientes	Q-M3	D	0.99	Pass	-27.5192	-58.597	darkorchid4	22
CRR94	Northeastern Region	Corrientes	Corrientes	mujer	B	0.97	Pass	-27.5192	-58.597	darkorchid4	22
CBS3	Northeastern Region	Corrientes	Corrientes	J2	A	0.98	Pass	-27.5192	-58.597	darkorchid4	22
LPZ20	Pampean Region	Entre Rios	La Paz	mujer	C1b	0.98	Pass	-30.75	-59.65	steelblue4	21
LPZ49	Pampean Region	Entre Rios	La Paz	Fx(J2)	C1c	0.98	Pass	-30.75	-59.65	steelblue4	21
LPZ5	Pampean Region	Entre Rios	La Paz	R1	B2	0.98	Pass	-30.75	-59.65	steelblue4	21
LPZ16	Pampean Region	Entre Rios	La Paz	R1	C1b	0.96	Pass	-30.75	-59.65	steelblue4	21
LPZ35	Pampean Region	Entre Rios	La Paz	R1	A2	0.98	Pass	-30.75	-59.65	steelblue4	21
LPZ56	Pampean Region	Entre Rios	La Paz	DE	B2	0.96	Pass	-30.75	-59.65	steelblue4	21
LPZ60	Pampean Region	Entre Rios	La Paz	R1	A2	0.98	Pass	-30.75	-59.65	steelblue4	21
LPZ7	Pampean Region	Entre Rios	La Paz	mujer	B2	0.98	Pass	-30.75	-59.65	steelblue4	21
FLP130	Northeastern Region	Formosa	Formosa	Q-M3	A	0.97	Pass	-26.2195	-57.9639	violetred1	21
FLP203	Northeastern Region	Formosa	Formosa	Q-M3	A	0.98	Pass	-26.2195	-57.9639	violetred1	21
FLP22	Northeastern Region	Formosa	Formosa	R1	C	0.99	Pass	-26.2195	-57.9639	violetred1	21
FLP42	Northeastern Region	Formosa	Formosa	Q-M3	A	0.95	Pass	-26.2195	-57.9639	violetred1	21
FOR20	Northeastern Region	Formosa	Formosa	Q-M3	A	0.98	Pass	-26.2195	-57.9639	violetred1	21
FOR24	Northeastern Region	Formosa	Formosa	R1	C	0.98	Pass	-26.2195	-57.9639	violetred1	21
FOR32	Northeastern Region	Formosa	Formosa	Q-M3	C	0.97	Pass	-26.2195	-57.9639	violetred1	21
FOR41	Northeastern Region	Formosa	Formosa	Q-M3	C	0.97	Pass	-26.2195	-57.9639	violetred1	21
FOR59	Northeastern Region	Formosa	Formosa	E?	C	0.98	Pass	-26.2195	-57.9639	violetred1	21
J35	Northwestern Region	Jujuy	San Salvador Jujuy	QM3	B2	0.96	Pass	-24.2357	-65.0803	goldenrod3	21
CHE13	Northwestern Region	La Rioja	Chepes	mujer	C1b-16093-201	0.97	Pass	-31.2667	-66.5833	tomato3	21
CHE18	Northwestern Region	La Rioja	Chepes	G2	C1b-16145-16192-214	0.96	Pass	-31.2667	-66.5833	tomato3	21
CHE28	Northwestern Region	La Rioja	Chepes	R1	D1j	0.99	Pass	-31.2667	-66.5833	tomato3	21
CHE33	Northwestern Region	La Rioja	Chepes	mujer	C1b-16145-16192-214	0.98	Pass	-31.2667	-66.5833	tomato3	21
CHE40	Northwestern Region	La Rioja	Chepes	mujer	A2	0.97	Pass	-31.2667	-66.5833	tomato3	21
CHE44	Northwestern Region	La Rioja	Chepes	R1	C4c	0.98	Pass	-31.2667	-66.5833	tomato3	21
CHE63	Northwestern Region	La Rioja	Chepes	mujer	D1j	0.98	Pass	-31.2667	-66.5833	tomato3	21
MI2	Northeastern Region	Misiones	Colonia Aurora	n.a.	n.a.	0.97	Pass	-27.474	-54.5232	pink2	21
MI1	Northeastern Region	Misiones	25 de Mayo	n.a.	n.a.	0.99	Pass	-27.3724	-54.752	pink2	22
MI3	Northeastern Region	Misiones	25 de Mayo	n.a.	n.a.	0.98	Pass	-27.3724	-54.752	pink2	22
MI6	Northeastern Region	Misiones	25 de Mayo	n.a.	n.a.	0.98	Pass	-27.3724	-54.752	pink2	22
MI7	Northeastern Region	Misiones	San Vicente	n.a.	n.a.	0.98	Pass	-26.9998	-54.477	pink2	23
BA7044	Patagonia Region	Rio Negro	Bariloche	Q1a2a1a1	C1	0.97	Pass	-41.15	-71.3	mediumseagreen	22
BA7017	Patagonia Region	Rio Negro	Bariloche	n.a.	D1	0.98	Pass	-41.15	-71.3	mediumseagreen	22
SAL111	Northwestern Region	Salta	Salta	QM3	?	0.98	Pass	-24.8266	-65.1901	goldenrod1	23
SAL127	Northwestern Region	Salta	Salta	QM3	B	0.98	Pass	-24.8266	-65.1901	goldenrod1	23
SAL129	Northwestern Region	Salta	Salta	QM3	B	0.97	Pass	-24.8266	-65.1901	goldenrod1	23
SAL131	Northwestern Region	Salta	Salta	QM3	B	0.97	Pass	-24.8266	-65.1901	goldenrod1	23
SAL136	Northwestern Region	Salta	Salta	QM3	A	0.98	Pass	-24.8266	-65.1901	goldenrod1	23
SAL142	Northwestern Region	Salta	Salta	QM3	A	0.98	Pass	-24.8266	-65.1901	goldenrod1	23
SAL149	Northwestern Region	Salta	Salta	QM3	C	0.95	Pass	-24.8266	-65.1901	goldenrod1	23
CAL36	Cuyo Region	San Juan	Calingasta	mujer	A2	0.98	Pass	-31.3667	-69.5	darkblue	22
CAL44	Cuyo Region	San Juan	Calingasta	mujer	C1d	0.97	Pass	-31.3667	-69.5	darkblue	22
CAL5	Cuyo Region	San Juan	Calingasta	mujer	C1b	0.98	Pass	-31.3667	-69.5	darkblue	22
CAL55	Cuyo Region	San Juan	Calingasta	E	A2	0.97	Pass	-31.3667	-69.5	darkblue	22
CAL33	Cuyo Region	San Juan	Calingasta	mujer	C1b	0.98	Pass	-31.3667	-69.5	darkblue	22
CAL21	Cuyo Region	San Juan	Calingasta	mujer	D1g	0.98	Pass	-31.3667	-69.5	darkblue	22
CAL27	Cuyo Region	San Juan	Calingasta	mujer	D1j	0.99	Pass	-31.3667	-69.5	darkblue	22
CAL29	Cuyo Region	San Juan	Calingasta	R1	D4h3a	0.98	Pass	-31.3667	-69.5	darkblue	22
SRC10	Pampean Region	San Luis	Santa Rosa de Conlara	n.a	C1	0.83	Fail	-32.3428	-65.2089	paleturquoise4	21
SRC11	Pampean Region	San Luis	Santa Rosa de Conlara	R1	C1	0.88	Pass	-32.3428	-65.2089	paleturquoise4	21
SRC6	Pampean Region	San Luis	Santa Rosa de Conlara	n.a	D1	0.29	Fail	-32.3428	-65.2089	paleturquoise4	21
SRC7	Pampean Region	San Luis	Santa Rosa de Conlara	n.a	A2	0.15	Fail	-32.3428	-65.2089	paleturquoise4	21
TIL24	Pampean Region	San Luis	Tilisarao	n.a	C1	0.89	Pass	-32.7665	-65.0803	paleturquoise4	23
TIL14	Pampean Region	San Luis	Tilisarao	n.a	B2	0.05	Fail	-32.7665	-65.0803	paleturquoise4	23
TIL17	Pampean Region	San Luis	Tilisarao	n.a	C1	0.62	Fail	-32.7665	-65.0803	paleturquoise4	23
TIL19	Pampean Region	San Luis	Tilisarao	n.a	A2	0.32	Fail	-32.7665	-65.0803	paleturquoise4	23
SUM4	Northwestern Region	Santiago del Estero	Santiago del Estero	n.a	D1	0.83	Fail	-27.8184	-64.0462	steelblue4	1
SLK7	Patagonia Region	Tierra del Fuego	Rio Grande	mujer	D4h3a5	0.96	Pass	-54.362	-67.638	palegreen4	21
RGD5	Patagonia Region	Tierra del Fuego	Rio Grande	n.a.	C1b	0.95	Pass	-54.362	-67.638	palegreen4	21
SLK12	Patagonia Region	Tierra del Fuego	Rio Grande	mujer	C1b	0.97	Pass	-54.362	-67.638	palegreen4	21
TMN105	Northwestern Region	Tucuman	San Miguel de Tucuman	Q-M3	D	0.97	Pass	-26.8657	-64.9841	darkorange1	22
TMN112	Northwestern Region	Tucuman	San Miguel de Tucuman	F(xJ2)	D	0.98	Pass	-26.8657	-64.9841	darkorange1	22
TMN146	Northwestern Region	Tucuman	San Miguel de Tucuman	R1	C	0.98	Pass	-26.8657	-64.9841	darkorange1	22
TMN4	Northwestern Region	Tucuman	San Miguel de Tucuman	Q-M3	A	0.97	Pass	-26.8657	-64.9841	darkorange1	22
TMN48	Northwestern Region	Tucuman	San Miguel de Tucuman	R1	A2-9899	0.98	Pass	-26.8657	-64.9841	darkorange1	22
TMN60	Northwestern Region	Tucuman	San Miguel de Tucuman	R1	C	0.97	Pass	-26.8657	-64.9841	darkorange1	22
TMN67	Northwestern Region	Tucuman	San Miguel de Tucuman	R1	C	0.97	Pass	-26.8657	-64.9841	darkorange1	22
TMN79	Northwestern Region	Tucuman	San Miguel de Tucuman	mujer	A2-3504	0.98	Pass	-26.8657	-64.9841	darkorange1	22
