# Supplementary material for: Fine-scale genomic analyses of admixed individuals reveal unrecognized genetic ancestry components in Argentina
Source: PLoS One. 2020 Jul 16;15(7):e0233808. doi: 10.1371/journal.pone.0233808 (PMC7365470; doi:10.1371/journal.pone.0233808)
Supplement: S3 Table — Ancestry proportion estimates from Admixture analyses with K = 3 and K = 8 at the worldwide level. The column names describe the labels attributed to each ancestry detecting for both Admixture analyses, as well as the hexadecimal code for the color used to represent it in the corresponding admixture plot. The columns “Point”, “Color” and “cex” list the graphical parameters used to represent each individual in the different plots throughout the article. (XLS) [file pone.0233808.s031.xls]

## Sheet: SuppTable1-ProportionEstimatesA
ID	PopulationLabel	RegionCode	K3_AFR_B2DF8A	K3_EUR_1F78B4	K3_NAT_FDBF6F	K8_GuineaGolf_FDBF6F	K8_WesternMostAfrica_445A23	K8_BantuInfluenced_A6CEE3	K8_SouthernEurope_1F78B4	K8_NorthernEurope_33A02C	K8_SubtropicalTropicalForests_FB9A99	K8_Andes_B2DF8A	K8_CentreChilePatagonia_FF7F00	K8_AFR	K8_EUR	K8_NAT	Sexo	ChrY	mtDNA	Color	Point	cex
HG01879	ACB	AFR	0.837632	0.15139	0.010978	0.542266	0.187589	0.112652	0.086269	0.059873	1e-05	1e-05	0.011332	0.842507	0.146142	0.011352	NA	NA	NA	#B2DF8A	4	0.6
HG01880	ACB	AFR	0.606539	0.292678	0.100783	0.443629	0.074432	0.091359	0.153687	0.136948	0.085501	1e-05	0.014435	0.60942	0.290635	0.099946	NA	NA	NA	#B2DF8A	4	0.6
HG01882	ACB	AFR	0.958948	0.041042	1e-05	0.718545	0.180516	0.0607	0.029182	0.011026	1e-05	1e-05	1e-05	0.959761	0.040208	3e-05	NA	NA	NA	#B2DF8A	4	0.6
HG01883	ACB	AFR	0.859342	0.12647	0.014187	0.665327	0.181139	0.011507	0.080692	0.046008	1e-05	0.008337	0.006979	0.857973	0.1267	0.015326	NA	NA	NA	#B2DF8A	4	0.6
HG01885	ACB	AFR	0.931921	0.068069	1e-05	0.587417	0.218343	0.131193	0.061584	1e-05	0.001433	1e-05	1e-05	0.936953	0.061594	0.001453	NA	NA	NA	#B2DF8A	4	0.6
HG01886	ACB	AFR	0.883416	0.112635	0.003949	0.638958	0.210692	0.034041	0.095808	0.013413	1e-05	0.007068	1e-05	0.883691	0.109221	0.007088	NA	NA	NA	#B2DF8A	4	0.6
HG01889	ACB	AFR	0.968722	0.022619	0.008659	0.651583	0.257505	0.061424	0.006034	0.014335	0.009099	1e-05	1e-05	0.970512	0.020369	0.009119	NA	NA	NA	#B2DF8A	4	0.6
HG01890	ACB	AFR	0.869474	0.130015	0.000511	0.681577	0.161317	0.02576	0.104823	0.023046	0.003458	1e-05	1e-05	0.868654	0.127869	0.003478	NA	NA	NA	#B2DF8A	4	0.6
HG01894	ACB	AFR	0.913801	0.077834	0.008366	0.702099	0.196227	0.014128	0.009197	0.072397	0.004588	1e-05	0.001354	0.912454	0.081594	0.005952	NA	NA	NA	#B2DF8A	4	0.6
HG01896	ACB	AFR	0.969159	0.023657	0.007183	0.690917	0.152656	0.128819	1e-05	0.021178	1e-05	0.0064	1e-05	0.972392	0.021188	0.00642	NA	NA	NA	#B2DF8A	4	0.6
HG01912	ACB	AFR	0.90097	0.098015	0.001015	0.611804	0.196639	0.096213	0.07265	0.020751	1e-05	0.001923	1e-05	0.904656	0.093401	0.001943	NA	NA	NA	#B2DF8A	4	0.6
HG01914	ACB	AFR	0.853197	0.145529	0.001274	0.637238	0.138128	0.079319	0.091665	0.051462	1e-05	0.000611	0.001568	0.854685	0.143127	0.002189	NA	NA	NA	#B2DF8A	4	0.6
HG01915	ACB	AFR	0.926255	0.066079	0.007665	0.693907	0.230784	1e-05	0.050685	0.014876	0.009718	1e-05	1e-05	0.924701	0.065561	0.009738	NA	NA	NA	#B2DF8A	4	0.6
HG01956	ACB	AFR	0.926033	0.073957	1e-05	0.683867	0.169036	0.074835	0.041427	0.030807	1e-05	1e-05	1e-05	0.927738	0.072234	3e-05	NA	NA	NA	#B2DF8A	4	0.6
HG01958	ACB	AFR	0.855465	0.130395	0.01414	0.640083	0.173989	0.041535	0.105918	0.021062	0.017394	1e-05	1e-05	0.855607	0.12698	0.017414	NA	NA	NA	#B2DF8A	4	0.6
HG01985	ACB	AFR	0.91849	0.0815	1e-05	0.654617	0.230123	0.034196	0.057835	0.021969	0.00124	1e-05	1e-05	0.918936	0.079804	0.00126	NA	NA	NA	#B2DF8A	4	0.6
HG01986	ACB	AFR	0.872319	0.127671	1e-05	0.706146	0.151234	0.013494	0.113747	0.015349	1e-05	1e-05	1e-05	0.870874	0.129096	3e-05	NA	NA	NA	#B2DF8A	4	0.6
HG01988	ACB	AFR	0.573109	0.41879	0.008101	0.420744	0.137838	0.014797	0.282772	0.133493	0.00428	1e-05	0.006067	0.573379	0.416265	0.010357	NA	NA	NA	#B2DF8A	4	0.6
HG01989	ACB	AFR	0.846898	0.146494	0.006608	0.662783	0.14999	0.03319	0.116295	0.027572	0.010151	1e-05	1e-05	0.845963	0.143867	0.010171	NA	NA	NA	#B2DF8A	4	0.6
HG01990	ACB	AFR	0.915774	0.084216	1e-05	0.677458	0.20306	0.035465	0.06394	0.016996	1e-05	0.003061	1e-05	0.915983	0.080936	0.003081	NA	NA	NA	#B2DF8A	4	0.6
HG02009	ACB	AFR	0.847801	0.152189	1e-05	0.657769	0.16596	0.023575	0.094986	0.05768	1e-05	1e-05	1e-05	0.847304	0.152666	3e-05	NA	NA	NA	#B2DF8A	4	0.6
HG02010	ACB	AFR	0.847107	0.147218	0.005675	0.650044	0.171937	0.024379	0.08726	0.059746	1e-05	1e-05	0.006614	0.84636	0.147006	0.006634	NA	NA	NA	#B2DF8A	4	0.6
HG02012	ACB	AFR	0.917102	0.078184	0.004714	0.708898	0.175166	0.032743	0.052422	0.024227	1e-05	0.006524	1e-05	0.916807	0.076649	0.006544	NA	NA	NA	#B2DF8A	4	0.6
HG02013	ACB	AFR	0.965607	0.034383	1e-05	0.763091	0.148107	0.05484	1e-05	0.033922	1e-05	1e-05	1e-05	0.966038	0.033932	3e-05	NA	NA	NA	#B2DF8A	4	0.6
HG02014	ACB	AFR	0.871905	0.128081	1.5e-05	0.590283	0.214605	0.069341	0.098812	0.024118	0.002821	1e-05	1e-05	0.874229	0.12293	0.002841	NA	NA	NA	#B2DF8A	4	0.6
HG02051	ACB	AFR	0.968263	0.02527	0.006467	0.704293	0.215899	0.049101	0.021615	0.001949	1e-05	0.007124	1e-05	0.969293	0.023564	0.007144	NA	NA	NA	#B2DF8A	4	0.6
HG02052	ACB	AFR	0.971058	0.028835	0.000107	0.707448	0.216357	0.048472	0.019822	0.007308	1e-05	0.000573	1e-05	0.972277	0.02713	0.000593	NA	NA	NA	#B2DF8A	4	0.6
HG02053	ACB	AFR	0.931149	0.062185	0.006666	0.60779	0.2398	0.086776	0.022576	0.034996	1e-05	1e-05	0.008042	0.934366	0.057572	0.008062	NA	NA	NA	#B2DF8A	4	0.6
HG02054	ACB	AFR	0.867182	0.124314	0.008505	0.667328	0.150529	0.049916	0.084059	0.039092	0.009056	1e-05	1e-05	0.867773	0.123151	0.009076	NA	NA	NA	#B2DF8A	4	0.6
HG02095	ACB	AFR	0.932393	0.06371	0.003897	0.706073	0.224774	1e-05	0.062698	1.6e-05	0.006409	1e-05	1e-05	0.930857	0.062714	0.006429	NA	NA	NA	#B2DF8A	4	0.6
HG02107	ACB	AFR	0.955695	0.041181	0.003124	0.598937	0.302804	0.056411	0.018751	0.018771	1e-05	1e-05	0.004307	0.958152	0.037522	0.004327	NA	NA	NA	#B2DF8A	4	0.6
HG02108	ACB	AFR	0.83965	0.16034	1e-05	0.615504	0.153497	0.07288	0.112036	0.046053	1e-05	1e-05	1e-05	0.841881	0.158089	3e-05	NA	NA	NA	#B2DF8A	4	0.6
HG02111	ACB	AFR	0.92452	0.069582	0.005898	0.665991	0.149976	0.112017	0.050472	0.014375	1e-05	0.007148	1e-05	0.927984	0.064847	0.007168	NA	NA	NA	#B2DF8A	4	0.6
HG02143	ACB	AFR	0.812565	0.176055	0.011379	0.596283	0.159287	0.05822	0.125869	0.04686	0.013462	1e-05	1e-05	0.81379	0.172729	0.013482	NA	NA	NA	#B2DF8A	4	0.6
HG02144	ACB	AFR	0.937413	0.051479	0.011108	0.650193	0.230312	0.05849	0.013511	0.037666	0.005955	0.003864	1e-05	0.938995	0.051177	0.009829	NA	NA	NA	#B2DF8A	4	0.6
HG02255	ACB	AFR	0.923957	0.073042	0.003002	0.720278	0.161406	0.042824	0.018375	0.054571	1e-05	1e-05	0.002527	0.924508	0.072946	0.002547	NA	NA	NA	#B2DF8A	4	0.6
HG02256	ACB	AFR	0.782319	0.191575	0.026107	0.618737	0.106195	0.057924	0.129454	0.060424	0.027247	1e-05	1e-05	0.782856	0.189878	0.027267	NA	NA	NA	#B2DF8A	4	0.6
HG02281	ACB	AFR	0.963341	0.036649	1e-05	0.729514	0.166825	0.068785	0.012839	0.022007	1e-05	1e-05	1e-05	0.965124	0.034846	3e-05	NA	NA	NA	#B2DF8A	4	0.6
HG02282	ACB	AFR	0.792354	0.206584	0.001063	0.619865	0.170646	1e-05	0.146987	0.058361	1e-05	1e-05	0.004111	0.790521	0.205348	0.004131	NA	NA	NA	#B2DF8A	4	0.6
HG02283	ACB	AFR	0.79241	0.19831	0.009281	0.544014	0.161358	0.090306	0.128151	0.066	1e-05	0.01015	1e-05	0.795678	0.194151	0.01017	NA	NA	NA	#B2DF8A	4	0.6
HG02284	ACB	AFR	0.833856	0.164816	0.001329	0.520163	0.236866	0.080784	0.084453	0.076429	0.001285	1e-05	1e-05	0.837813	0.160882	0.001305	NA	NA	NA	#B2DF8A	4	0.6
HG02307	ACB	AFR	0.938883	0.054171	0.006946	0.699197	0.211704	0.027715	0.040061	0.0127	0.004065	0.004548	1e-05	0.938616	0.052761	0.008623	NA	NA	NA	#B2DF8A	4	0.6
HG02308	ACB	AFR	0.887827	0.109111	0.003062	0.765208	0.098364	0.021904	0.03766	0.075191	1e-05	1e-05	0.001653	0.885476	0.112851	0.001673	NA	NA	NA	#B2DF8A	4	0.6
HG02309	ACB	AFR	0.89721	0.096324	0.006467	0.628917	0.219541	0.049974	0.067705	0.025344	0.004479	1e-05	0.004031	0.898432	0.093049	0.00852	NA	NA	NA	#B2DF8A	4	0.6
HG02314	ACB	AFR	0.93258	0.06741	1e-05	0.724003	0.195277	0.012143	0.053534	0.015013	1e-05	1e-05	1e-05	0.931423	0.068547	3e-05	NA	NA	NA	#B2DF8A	4	0.6
HG02315	ACB	AFR	0.876684	0.113037	0.010279	0.647069	0.187418	0.04275	0.063359	0.049174	0.008289	0.001931	1e-05	0.877237	0.112533	0.01023	NA	NA	NA	#B2DF8A	4	0.6
HG02317	ACB	AFR	0.941601	0.058389	1e-05	0.724477	0.176369	0.039336	0.046824	0.007844	1e-05	1e-05	0.005129	0.940182	0.054668	0.005149	NA	NA	NA	#B2DF8A	4	0.6
HG02318	ACB	AFR	0.949765	0.042092	0.008143	0.790571	0.117884	0.040742	1e-05	0.042257	0.008516	1e-05	1e-05	0.949197	0.042267	0.008536	NA	NA	NA	#B2DF8A	4	0.6
HG02322	ACB	AFR	0.873284	0.118399	0.008317	0.69145	0.122744	0.059692	0.076215	0.040913	1e-05	0.000184	0.008792	0.873886	0.117128	0.008986	NA	NA	NA	#B2DF8A	4	0.6
HG02323	ACB	AFR	0.925925	0.071278	0.002797	0.620501	0.223989	0.085137	0.01652	0.051145	1e-05	1e-05	0.002688	0.929627	0.067665	0.002708	NA	NA	NA	#B2DF8A	4	0.6
HG02325	ACB	AFR	0.969525	0.026158	0.004317	0.686738	0.214506	0.069878	1e-05	0.024902	1e-05	1e-05	0.003946	0.971122	0.024912	0.003966	NA	NA	NA	#B2DF8A	4	0.6
HG02330	ACB	AFR	0.888556	0.110941	0.000503	0.620862	0.249475	0.018301	0.058586	0.051635	1e-05	1e-05	0.001121	0.888638	0.110221	0.001141	NA	NA	NA	#B2DF8A	4	0.6
HG02332	ACB	AFR	0.911824	0.088166	1e-05	0.662806	0.234057	0.014787	0.038525	0.049796	1e-05	1e-05	1e-05	0.91165	0.088321	3e-05	NA	NA	NA	#B2DF8A	4	0.6
HG02334	ACB	AFR	0.753155	0.241168	0.005677	0.562486	0.148684	0.042645	0.150664	0.089257	1e-05	0.006244	1e-05	0.753815	0.239921	0.006264	NA	NA	NA	#B2DF8A	4	0.6
HG02337	ACB	AFR	0.882531	0.117459	1e-05	0.659236	0.168532	0.055444	0.077096	0.039662	1e-05	1e-05	1e-05	0.883212	0.116758	3e-05	NA	NA	NA	#B2DF8A	4	0.6
HG02339	ACB	AFR	0.98202	0.01797	1e-05	0.71076	0.226709	0.045758	0.005197	0.010788	0.000768	1e-05	1e-05	0.983227	0.015985	0.000788	NA	NA	NA	#B2DF8A	4	0.6
HG02343	ACB	AFR	0.776489	0.21301	0.010501	0.561192	0.165647	0.050876	0.132507	0.078894	1e-05	0.010864	1e-05	0.777715	0.211401	0.010884	NA	NA	NA	#B2DF8A	4	0.6
HG02419	ACB	AFR	0.924575	0.072642	0.002784	0.770629	0.142445	0.008514	0.042751	0.030059	1e-05	1e-05	0.005583	0.921588	0.07281	0.005603	NA	NA	NA	#B2DF8A	4	0.6
HG02420	ACB	AFR	0.572282	0.427708	1e-05	0.405594	0.11955	0.049581	0.309755	0.114554	1e-05	0.000946	1e-05	0.574725	0.424309	0.000966	NA	NA	NA	#B2DF8A	4	0.6
HG02427	ACB	AFR	0.918887	0.081103	1e-05	0.692005	0.22606	1e-05	0.07782	0.004075	1e-05	1e-05	1e-05	0.918075	0.081895	3e-05	NA	NA	NA	#B2DF8A	4	0.6
HG02433	ACB	AFR	0.872701	0.121045	0.006254	0.634942	0.177328	0.061547	0.064677	0.05456	1e-05	0.003624	0.003312	0.873817	0.119237	0.006946	NA	NA	NA	#B2DF8A	4	0.6
HG02439	ACB	AFR	0.938968	0.054468	0.006564	0.672552	0.199723	0.068008	0.034613	0.016353	1e-05	0.008733	1e-05	0.940283	0.050966	0.008753	NA	NA	NA	#B2DF8A	4	0.6
HG02442	ACB	AFR	0.980926	0.012029	0.007045	0.672998	0.278483	0.030136	0.010425	1e-05	1e-05	8.9e-05	0.00785	0.981617	0.010435	0.007949	NA	NA	NA	#B2DF8A	4	0.6
HG02445	ACB	AFR	0.827957	0.171635	0.000408	0.576357	0.173908	0.080313	0.12526	0.041944	1e-05	0.002198	1e-05	0.830578	0.167204	0.002218	NA	NA	NA	#B2DF8A	4	0.6
HG02449	ACB	AFR	0.942749	0.057241	1e-05	0.803709	0.129008	0.007417	0.016162	0.043672	1.2e-05	1e-05	1e-05	0.940134	0.059834	3.2e-05	NA	NA	NA	#B2DF8A	4	0.6
HG02450	ACB	AFR	0.91957	0.080145	0.000285	0.709885	0.157254	0.052584	0.077208	1e-05	1e-05	1e-05	0.00304	0.919723	0.077218	0.00306	NA	NA	NA	#B2DF8A	4	0.6
HG02455	ACB	AFR	0.851179	0.144802	0.004019	0.662752	0.138153	0.050675	0.086461	0.057738	1e-05	0.004201	1e-05	0.85158	0.144199	0.004221	NA	NA	NA	#B2DF8A	4	0.6
HG02470	ACB	AFR	0.933368	0.06522	0.001412	0.644706	0.252909	0.036544	0.049131	0.013349	1e-05	0.003341	1e-05	0.934159	0.06248	0.003361	NA	NA	NA	#B2DF8A	4	0.6
HG02471	ACB	AFR	0.928317	0.071673	1e-05	0.705094	0.133552	0.091649	0.039438	0.030237	1e-05	1e-05	1e-05	0.930295	0.069675	3e-05	NA	NA	NA	#B2DF8A	4	0.6
HG02476	ACB	AFR	0.842055	0.155537	0.002407	0.573801	0.210361	0.059907	0.102271	0.050524	1e-05	0.002982	0.000144	0.844069	0.152795	0.003136	NA	NA	NA	#B2DF8A	4	0.6
HG02477	ACB	AFR	0.870037	0.123538	0.006425	0.671675	0.197166	1e-05	0.082949	0.041096	0.007083	1e-05	1.1e-05	0.868851	0.124045	0.007104	NA	NA	NA	#B2DF8A	4	0.6
HG02479	ACB	AFR	0.902726	0.095127	0.002147	0.6221	0.239956	0.041999	0.050718	0.042158	1e-05	1e-05	0.003047	0.904055	0.092876	0.003067	NA	NA	NA	#B2DF8A	4	0.6
HG02481	ACB	AFR	0.906245	0.084959	0.008797	0.608118	0.263783	0.035855	0.015564	0.069949	1e-05	1e-05	0.00671	0.907756	0.085513	0.00673	NA	NA	NA	#B2DF8A	4	0.6
HG02484	ACB	AFR	0.888797	0.111193	1e-05	0.681426	0.18458	0.02205	0.07409	0.037824	1e-05	1e-05	1e-05	0.888056	0.111914	3e-05	NA	NA	NA	#B2DF8A	4	0.6
HG02485	ACB	AFR	0.73725	0.258515	0.004235	0.487213	0.141156	0.113574	0.174919	0.077296	0.005821	1e-05	1e-05	0.741943	0.252215	0.005841	NA	NA	NA	#B2DF8A	4	0.6
HG02489	ACB	AFR	0.870433	0.11719	0.012377	0.640956	0.169456	0.061083	0.083526	0.031746	1e-05	0.013212	1e-05	0.871495	0.115272	0.013232	NA	NA	NA	#B2DF8A	4	0.6
HG02496	ACB	AFR	0.923659	0.073947	0.002394	0.686778	0.235553	1e-05	0.064623	0.008924	1e-05	0.004092	1e-05	0.922341	0.073547	0.004112	NA	NA	NA	#B2DF8A	4	0.6
HG02497	ACB	AFR	0.943456	0.050189	0.006354	0.677215	0.203629	0.063749	0.044832	0.002047	0.008509	1e-05	1e-05	0.944593	0.046879	0.008529	NA	NA	NA	#B2DF8A	4	0.6
HG02501	ACB	AFR	0.788883	0.206298	0.004819	0.576547	0.158857	0.054486	0.148311	0.053293	1e-05	0.008486	1e-05	0.78989	0.201604	0.008506	NA	NA	NA	#B2DF8A	4	0.6
HG02502	ACB	AFR	0.816656	0.175958	0.007386	0.599059	0.207705	0.009243	0.115346	0.059932	1e-05	0.006458	0.002247	0.816007	0.175278	0.008715	NA	NA	NA	#B2DF8A	4	0.6
HG02505	ACB	AFR	0.90586	0.086455	0.007685	0.65758	0.174567	0.075797	0.079606	0.002141	0.007907	1e-05	0.002393	0.907944	0.081747	0.01031	NA	NA	NA	#B2DF8A	4	0.6
HG02508	ACB	AFR	0.922031	0.068535	0.009435	0.668656	0.208334	0.046102	0.028899	0.039023	0.001012	0.007963	1e-05	0.923092	0.067922	0.008985	NA	NA	NA	#B2DF8A	4	0.6
HG02511	ACB	AFR	0.943428	0.051674	0.004898	0.723629	0.110256	0.111796	0.046181	0.002119	1e-05	0.00064	0.00537	0.945681	0.0483	0.00602	NA	NA	NA	#B2DF8A	4	0.6
HG02536	ACB	AFR	0.816554	0.179938	0.003508	0.649387	0.143012	0.023328	0.121428	0.058112	1e-05	0.004714	1e-05	0.815727	0.17954	0.004734	NA	NA	NA	#B2DF8A	4	0.6
HG02537	ACB	AFR	0.945392	0.054598	1e-05	0.711908	0.221665	0.011423	0.04264	0.012011	1e-05	1e-05	0.000332	0.944996	0.054651	0.000352	NA	NA	NA	#B2DF8A	4	0.6
HG02541	ACB	AFR	0.819807	0.174075	0.006118	0.593947	0.142568	0.085767	0.134121	0.035312	0.006531	0.001743	1e-05	0.822282	0.169433	0.008284	NA	NA	NA	#B2DF8A	4	0.6
HG02545	ACB	AFR	0.922283	0.074991	0.002726	0.76356	0.124154	0.033333	0.063933	0.008392	1e-05	1e-05	0.006607	0.921047	0.072325	0.006627	NA	NA	NA	#B2DF8A	4	0.6
HG02546	ACB	AFR	0.928408	0.062712	0.008881	0.64709	0.198415	0.085684	0.029224	0.029932	1e-05	0.00056	0.009085	0.931189	0.059156	0.009655	NA	NA	NA	#B2DF8A	4	0.6
HG02549	ACB	AFR	0.963634	0.036356	1e-05	0.733412	0.168951	0.06275	0.033829	0.000218	1e-05	0.00082	1e-05	0.965113	0.034047	0.00084	NA	NA	NA	#B2DF8A	4	0.6
HG02554	ACB	AFR	0.882589	0.110007	0.007404	0.620087	0.166797	0.098983	0.06095	0.04572	1e-05	0.007443	1e-05	0.885867	0.10667	0.007463	NA	NA	NA	#B2DF8A	4	0.6
HG02555	ACB	AFR	0.901221	0.096877	0.001902	0.603782	0.239793	0.059585	0.057252	0.036053	1e-05	1e-05	0.003514	0.90316	0.093305	0.003534	NA	NA	NA	#B2DF8A	4	0.6
HG02557	ACB	AFR	0.94241	0.053053	0.004537	0.782404	0.117645	0.040363	0.023737	0.030201	0.005628	1e-05	1.1e-05	0.940412	0.053938	0.005649	NA	NA	NA	#B2DF8A	4	0.6
HG02558	ACB	AFR	0.90204	0.09795	1e-05	0.688136	0.17497	0.038828	0.055538	0.042497	1e-05	1e-05	1e-05	0.901934	0.098035	3e-05	NA	NA	NA	#B2DF8A	4	0.6
HG02577	ACB	AFR	0.801635	0.196493	0.001873	0.543625	0.159056	0.102747	0.119447	0.072893	1e-05	0.002212	1e-05	0.805428	0.19234	0.002232	NA	NA	NA	#B2DF8A	4	0.6
HG02580	ACB	AFR	0.849412	0.145105	0.005482	0.654485	0.148607	0.04629	0.110495	0.030544	0.009559	1e-05	1e-05	0.849382	0.141039	0.009579	NA	NA	NA	#B2DF8A	4	0.6
NA19625	ASW	AFR	0.655629	0.143918	0.200453	0.456568	0.125283	0.07604	0.074349	0.066896	0.122344	0.055484	0.023036	0.657891	0.141245	0.200864	NA	NA	NA	#B2DF8A	3	0.6
NA19700	ASW	AFR	0.819426	0.180564	1e-05	0.52896	0.217075	0.076717	0.118505	0.058706	1e-05	1e-05	1.8e-05	0.822752	0.177211	3.8e-05	NA	NA	NA	#B2DF8A	3	0.6
NA19701	ASW	AFR	0.833009	0.135345	0.031646	0.535832	0.157787	0.145981	0.060631	0.06971	0.004706	0.014445	0.010908	0.8396	0.130341	0.030059	NA	NA	NA	#B2DF8A	3	0.6
NA19703	ASW	AFR	0.84131	0.155982	0.002708	0.631772	0.145451	0.065253	0.093145	0.061888	1e-05	1e-05	0.002471	0.842476	0.155033	0.002491	NA	NA	NA	#B2DF8A	3	0.6
NA19704	ASW	AFR	0.841722	0.149591	0.008687	0.539427	0.234242	0.071201	0.088762	0.057609	0.00874	1e-05	1e-05	0.84487	0.146371	0.00876	NA	NA	NA	#B2DF8A	3	0.6
NA19707	ASW	AFR	0.721982	0.262059	0.01596	0.423528	0.146012	0.160353	0.163392	0.090935	1e-05	0.01576	1e-05	0.729893	0.254327	0.01578	NA	NA	NA	#B2DF8A	3	0.6
NA19711	ASW	AFR	0.874812	0.109099	0.016089	0.589397	0.206741	0.08181	0.04489	0.0632	0.007648	1e-05	0.006303	0.877948	0.10809	0.013961	NA	NA	NA	#B2DF8A	3	0.6
NA19712	ASW	AFR	0.877049	0.112906	0.010045	0.488501	0.263101	0.1323	0.077897	0.027686	1e-05	0.002014	0.008492	0.883902	0.105583	0.010516	NA	NA	NA	#B2DF8A	3	0.6
NA19713	ASW	AFR	0.726906	0.273084	1e-05	0.572863	0.132913	0.020837	0.18719	0.086167	1e-05	1e-05	1e-05	0.726613	0.273357	3e-05	NA	NA	NA	#B2DF8A	3	0.6
NA19818	ASW	AFR	0.718163	0.261604	0.020234	0.464011	0.214612	0.041807	0.148267	0.111795	0.004167	0.002651	0.01269	0.72043	0.260062	0.019508	NA	NA	NA	#B2DF8A	3	0.6
NA19819	ASW	AFR	0.699756	0.278712	0.021531	0.359008	0.190467	0.159315	0.161572	0.10973	0.001048	0.01885	1e-05	0.70879	0.271302	0.019908	NA	NA	NA	#B2DF8A	3	0.6
NA19834	ASW	AFR	0.757782	0.238294	0.003923	0.514213	0.198196	0.046985	0.140563	0.094815	1e-05	1e-05	0.005209	0.759394	0.235378	0.005229	NA	NA	NA	#B2DF8A	3	0.6
NA19835	ASW	AFR	0.832207	0.158035	0.009758	0.503281	0.158679	0.178008	0.102271	0.047847	1e-05	0.009893	1e-05	0.839968	0.150118	0.009913	NA	NA	NA	#B2DF8A	3	0.6
NA19900	ASW	AFR	0.814046	0.177782	0.008172	0.515186	0.231414	0.070712	0.114249	0.059513	1e-05	1e-05	0.008907	0.817312	0.173762	0.008927	NA	NA	NA	#B2DF8A	3	0.6
NA19901	ASW	AFR	0.897381	0.087945	0.014674	0.575363	0.253276	0.071655	0.059614	0.024012	0.011781	1e-05	0.004289	0.900294	0.083626	0.01608	NA	NA	NA	#B2DF8A	3	0.6
NA19908	ASW	AFR	0.877172	0.121811	0.001017	0.556922	0.184532	0.141025	0.100639	0.011604	1e-05	1e-05	0.005258	0.882479	0.112243	0.005278	NA	NA	NA	#B2DF8A	3	0.6
NA19909	ASW	AFR	0.868507	0.112166	0.019327	0.61011	0.20061	0.059612	0.074049	0.0359	0.008499	0.004534	0.006686	0.870332	0.109949	0.019719	NA	NA	NA	#B2DF8A	3	0.6
NA19913	ASW	AFR	0.834759	0.143466	0.021775	0.608916	0.165878	0.061189	0.084022	0.05796	0.018194	1e-05	0.003832	0.835983	0.141982	0.022036	NA	NA	NA	#B2DF8A	3	0.6
NA19914	ASW	AFR	0.696704	0.29255	0.010746	0.499521	0.172339	0.025489	0.186391	0.104979	1e-05	1e-05	0.011261	0.697349	0.29137	0.011281	NA	NA	NA	#B2DF8A	3	0.6
NA19916	ASW	AFR	0.886765	0.10895	0.004284	0.490971	0.263789	0.138804	0.063242	0.037825	0.005348	1e-05	1e-05	0.893564	0.101067	0.005368	NA	NA	NA	#B2DF8A	3	0.6
NA19917	ASW	AFR	0.896435	0.090071	0.013493	0.538207	0.269128	0.09341	0.078176	0.005501	0.007054	1e-05	0.008513	0.900745	0.083677	0.015577	NA	NA	NA	#B2DF8A	3	0.6
NA19920	ASW	AFR	0.898044	0.098339	0.003617	0.576473	0.201471	0.125174	0.069268	0.02231	1e-05	1e-05	0.005285	0.903118	0.091578	0.005305	NA	NA	NA	#B2DF8A	3	0.6
NA19921	ASW	AFR	0.568725	0.339639	0.091636	0.336772	0.127131	0.110651	0.210131	0.123155	0.063223	0.028928	1e-05	0.574554	0.333286	0.092161	NA	NA	NA	#B2DF8A	3	0.6
NA19922	ASW	AFR	0.704726	0.28952	0.005753	0.439765	0.14968	0.121076	0.169252	0.115615	0.004592	1e-05	1e-05	0.710521	0.284867	0.004612	NA	NA	NA	#B2DF8A	3	0.6
NA19923	ASW	AFR	0.624716	0.373319	0.001966	0.370317	0.18973	0.068444	0.228618	0.139258	0.003613	1e-05	1e-05	0.628491	0.367876	0.003633	NA	NA	NA	#B2DF8A	3	0.6
NA19982	ASW	AFR	0.871104	0.124529	0.004367	0.52741	0.236785	0.111984	0.055457	0.063746	0.004598	1e-05	1e-05	0.876179	0.119203	0.004618	NA	NA	NA	#B2DF8A	3	0.6
NA19984	ASW	AFR	0.8573	0.137838	0.004862	0.578141	0.137324	0.146786	0.093224	0.036921	1e-05	0.007584	1e-05	0.862251	0.130145	0.007604	NA	NA	NA	#B2DF8A	3	0.6
NA20126	ASW	AFR	0.696241	0.285645	0.018113	0.48738	0.150167	0.061185	0.170481	0.113507	0.011734	0.005536	1e-05	0.698732	0.283988	0.01728	NA	NA	NA	#B2DF8A	3	0.6
NA20127	ASW	AFR	0.898298	0.096749	0.004953	0.506951	0.286534	0.110301	0.04266	0.047927	0.005604	1e-05	1.3e-05	0.903786	0.090587	0.005627	NA	NA	NA	#B2DF8A	3	0.6
NA20274	ASW	AFR	0.309998	0.269254	0.420748	0.208244	0.077291	0.025147	0.129516	0.139034	0.258988	0.138632	0.023148	0.310682	0.26855	0.420768	NA	NA	NA	#B2DF8A	3	0.6
NA20276	ASW	AFR	0.805799	0.1885	0.005701	0.463527	0.206696	0.142522	0.122416	0.058843	0.005976	1e-05	1e-05	0.812745	0.181259	0.005996	NA	NA	NA	#B2DF8A	3	0.6
NA20278	ASW	AFR	0.479755	0.514969	0.005276	0.341007	0.101284	0.039758	0.322805	0.190254	0.004873	1e-05	1e-05	0.482049	0.513059	0.004893	NA	NA	NA	#B2DF8A	3	0.6
NA20281	ASW	AFR	0.833458	0.157535	0.009008	0.52369	0.169182	0.146977	0.098494	0.052001	1e-05	1e-05	0.009636	0.839849	0.150495	0.009656	NA	NA	NA	#B2DF8A	3	0.6
NA20282	ASW	AFR	0.739567	0.239962	0.020471	0.407143	0.21595	0.123182	0.167857	0.064324	1e-05	0.021525	1e-05	0.746275	0.232181	0.021545	NA	NA	NA	#B2DF8A	3	0.6
NA20287	ASW	AFR	0.835133	0.147711	0.017156	0.504346	0.203392	0.133591	0.096097	0.044982	1e-05	0.011508	0.006074	0.841329	0.141079	0.017592	NA	NA	NA	#B2DF8A	3	0.6
NA20289	ASW	AFR	0.783385	0.216605	1e-05	0.477191	0.183928	0.128527	0.170001	0.038988	0.001346	1e-05	1e-05	0.789646	0.208989	0.001366	NA	NA	NA	#B2DF8A	3	0.6
NA20291	ASW	AFR	0.966302	0.026755	0.006943	0.564328	0.340362	0.064829	0.022578	1e-05	1e-05	0.007873	1e-05	0.969519	0.022588	0.007893	NA	NA	NA	#B2DF8A	3	0.6
NA20294	ASW	AFR	0.843723	0.138276	0.018001	0.568505	0.120286	0.161205	0.068672	0.064585	0.013291	1e-05	0.003446	0.849996	0.133257	0.016747	NA	NA	NA	#B2DF8A	3	0.6
NA20296	ASW	AFR	0.774553	0.220771	0.004675	0.401313	0.242943	0.138137	0.15625	0.05562	0.001829	1e-05	0.003898	0.782393	0.21187	0.005737	NA	NA	NA	#B2DF8A	3	0.6
NA20298	ASW	AFR	0.93103	0.053135	0.015835	0.564214	0.230751	0.141672	0.02565	0.021236	0.016457	1e-05	1e-05	0.936637	0.046886	0.016477	NA	NA	NA	#B2DF8A	3	0.6
NA20299	ASW	AFR	0.435693	0.172887	0.39142	0.307488	0.104346	0.023789	0.073367	0.098639	0.238245	0.106388	0.047737	0.435623	0.172006	0.39237	NA	NA	NA	#B2DF8A	3	0.6
NA20314	ASW	AFR	0.016238	0.389129	0.594633	1e-05	0.017168	1e-05	0.248598	0.135234	0.327212	0.20264	0.069129	0.017188	0.383832	0.598981	NA	NA	NA	#B2DF8A	3	0.6
NA20318	ASW	AFR	0.711059	0.251445	0.037497	0.447167	0.165114	0.103454	0.165183	0.079157	0.039905	1e-05	1e-05	0.715735	0.24434	0.039925	NA	NA	NA	#B2DF8A	3	0.6
NA20321	ASW	AFR	0.780613	0.2062	0.013187	0.540457	0.122495	0.122759	0.085645	0.118359	0.002088	1e-05	0.008188	0.785711	0.204004	0.010286	NA	NA	NA	#B2DF8A	3	0.6
NA20332	ASW	AFR	0.785067	0.202005	0.012928	0.559531	0.102565	0.127658	0.129333	0.067363	1e-05	1e-05	0.01353	0.789754	0.196696	0.01355	NA	NA	NA	#B2DF8A	3	0.6
NA20339	ASW	AFR	0.869367	0.085378	0.045255	0.553823	0.228798	0.09053	0.049466	0.032215	0.019758	0.025401	1e-05	0.873151	0.081681	0.045169	NA	NA	NA	#B2DF8A	3	0.6
NA20340	ASW	AFR	0.828596	0.161388	0.010015	0.487427	0.201944	0.146261	0.088065	0.067652	1e-05	0.007182	0.001458	0.835632	0.155717	0.00865	NA	NA	NA	#B2DF8A	3	0.6
NA20342	ASW	AFR	0.607571	0.377817	0.014612	0.394308	0.162186	0.053928	0.26057	0.112933	0.007106	0.004256	0.004713	0.610422	0.373503	0.016075	NA	NA	NA	#B2DF8A	3	0.6
NA20346	ASW	AFR	0.826362	0.155502	0.018137	0.622243	0.158446	0.046032	0.09629	0.058676	0.005334	0.009882	0.003096	0.826721	0.154966	0.018312	NA	NA	NA	#B2DF8A	3	0.6
NA20348	ASW	AFR	0.839929	0.156881	0.003189	0.564247	0.165624	0.114435	0.101208	0.050294	0.003353	1e-05	0.000828	0.844306	0.151502	0.004191	NA	NA	NA	#B2DF8A	3	0.6
NA20351	ASW	AFR	0.66527	0.31766	0.01707	0.545251	0.111966	0.006539	0.221552	0.093933	0.011516	1e-05	0.009234	0.663756	0.315485	0.02076	NA	NA	NA	#B2DF8A	3	0.6
NA20355	ASW	AFR	0.81257	0.175637	0.011793	0.409276	0.286872	0.123992	0.060771	0.110758	0.00831	1e-05	1e-05	0.82014	0.171529	0.00833	NA	NA	NA	#B2DF8A	3	0.6
NA20356	ASW	AFR	0.860516	0.126001	0.013483	0.438624	0.247792	0.183408	0.077141	0.04005	0.000153	1e-05	0.012822	0.869824	0.117191	0.012985	NA	NA	NA	#B2DF8A	3	0.6
NA20357	ASW	AFR	0.887326	0.101138	0.011537	0.637418	0.191073	0.060268	0.043158	0.054894	1e-05	1e-05	0.013169	0.888759	0.098052	0.013189	NA	NA	NA	#B2DF8A	3	0.6
NA20362	ASW	AFR	0.767243	0.224333	0.008424	0.473165	0.246484	0.050014	0.139891	0.08098	0.009443	1e-05	1.4e-05	0.769663	0.220871	0.009467	NA	NA	NA	#B2DF8A	3	0.6
NA20412	ASW	AFR	0.762704	0.197196	0.0401	0.551624	0.188984	0.021859	0.127853	0.068058	1e-05	0.014035	0.027578	0.762467	0.195911	0.041623	NA	NA	NA	#B2DF8A	3	0.6
HG02922	ESN	AFR	0.99998	1e-05	1e-05	0.99993	1e-05	1e-05	1e-05	1e-05	1e-05	1e-05	1e-05	0.99995	2e-05	3e-05	NA	NA	NA	#B2DF8A	1	0.6
HG02923	ESN	AFR	0.99998	1e-05	1e-05	0.998471	0.001469	1e-05	1e-05	1e-05	1e-05	1e-05	1e-05	0.99995	2e-05	3e-05	NA	NA	NA	#B2DF8A	1	0.6
HG02938	ESN	AFR	0.99998	1e-05	1e-05	0.924842	0.075098	1e-05	1e-05	1e-05	1e-05	1e-05	1e-05	0.99995	2e-05	3e-05	NA	NA	NA	#B2DF8A	1	0.6
HG02941	ESN	AFR	0.99998	1e-05	1e-05	0.988922	1e-05	0.011018	1e-05	1e-05	1e-05	1e-05	1e-05	0.99995	2e-05	3e-05	NA	NA	NA	#B2DF8A	1	0.6
HG02943	ESN	AFR	0.99998	1e-05	1e-05	0.999321	1e-05	0.000619	1e-05	1e-05	1e-05	1e-05	1e-05	0.99995	2e-05	3e-05	NA	NA	NA	#B2DF8A	1	0.6
HG02944	ESN	AFR	0.99998	1e-05	1e-05	0.994778	0.003936	0.001235	1e-05	1e-05	1e-05	1e-05	1e-05	0.999949	2e-05	3e-05	NA	NA	NA	#B2DF8A	1	0.6
HG02946	ESN	AFR	0.99998	1e-05	1e-05	0.975684	0.015555	0.008711	1e-05	1e-05	1e-05	1e-05	1e-05	0.99995	2e-05	3e-05	NA	NA	NA	#B2DF8A	1	0.6
HG02947	ESN	AFR	0.99998	1e-05	1e-05	0.962257	0.023284	0.01441	1e-05	1e-05	1e-05	1e-05	1e-05	0.999951	2e-05	3e-05	NA	NA	NA	#B2DF8A	1	0.6
HG02952	ESN	AFR	0.99998	1e-05	1e-05	0.9487	0.05124	1e-05	1e-05	1e-05	1e-05	1e-05	1e-05	0.99995	2e-05	3e-05	NA	NA	NA	#B2DF8A	1	0.6
HG02953	ESN	AFR	0.99998	1e-05	1e-05	0.988059	0.011881	1e-05	1e-05	1e-05	1e-05	1e-05	1e-05	0.99995	2e-05	3e-05	NA	NA	NA	#B2DF8A	1	0.6
HG02968	ESN	AFR	0.99998	1e-05	1e-05	0.957376	0.042564	1e-05	1e-05	1e-05	1e-05	1e-05	1e-05	0.99995	2e-05	3e-05	NA	NA	NA	#B2DF8A	1	0.6
HG02970	ESN	AFR	0.99998	1e-05	1e-05	0.907021	0.090703	0.002225	1e-05	1e-05	1e-05	1e-05	1e-05	0.999949	2e-05	3e-05	NA	NA	NA	#B2DF8A	1	0.6
HG02971	ESN	AFR	0.99998	1e-05	1e-05	0.960365	0.039575	1e-05	1e-05	1e-05	1e-05	1e-05	1e-05	0.99995	2e-05	3e-05	NA	NA	NA	#B2DF8A	1	0.6
HG02973	ESN	AFR	0.99998	1e-05	1e-05	0.95085	0.04909	1e-05	1e-05	1e-05	1e-05	1e-05	1e-05	0.99995	2e-05	3e-05	NA	NA	NA	#B2DF8A	1	0.6
HG02974	ESN	AFR	0.99998	1e-05	1e-05	0.959275	0.040665	1e-05	1e-05	1e-05	1e-05	1e-05	1e-05	0.99995	2e-05	3e-05	NA	NA	NA	#B2DF8A	1	0.6
HG02976	ESN	AFR	0.99998	1e-05	1e-05	0.879463	0.112892	0.007595	1e-05	1e-05	1e-05	1e-05	1e-05	0.99995	2e-05	3e-05	NA	NA	NA	#B2DF8A	1	0.6
HG02977	ESN	AFR	0.99998	1e-05	1e-05	0.993267	1.6e-05	0.006667	1e-05	1e-05	1e-05	1e-05	1e-05	0.99995	2e-05	3e-05	NA	NA	NA	#B2DF8A	1	0.6
HG02979	ESN	AFR	0.99998	1e-05	1e-05	0.842	0.088757	0.06919	1.2e-05	1e-05	1.1e-05	1e-05	1e-05	0.999947	2.2e-05	3.1e-05	NA	NA	NA	#B2DF8A	1	0.6
HG02981	ESN	AFR	0.99998	1e-05	1e-05	0.937924	0.060472	1e-05	1e-05	1e-05	1e-05	0.000347	0.001217	0.998406	2e-05	0.001574	NA	NA	NA	#B2DF8A	1	0.6
HG03099	ESN	AFR	0.99998	1e-05	1e-05	0.99993	1e-05	1e-05	1e-05	1e-05	1e-05	1e-05	1e-05	0.99995	2e-05	3e-05	NA	NA	NA	#B2DF8A	1	0.6
HG03100	ESN	AFR	0.99998	1e-05	1e-05	0.99993	1e-05	1e-05	1e-05	1e-05	1e-05	1e-05	1e-05	0.99995	2e-05	3e-05	NA	NA	NA	#B2DF8A	1	0.6
HG03103	ESN	AFR	0.99998	1e-05	1e-05	0.99993	1e-05	1e-05	1e-05	1e-05	1e-05	1e-05	1e-05	0.99995	2e-05	3e-05	NA	NA	NA	#B2DF8A	1	0.6
HG03105	ESN	AFR	0.99998	1e-05	1e-05	0.99993	1e-05	1e-05	1e-05	1e-05	1e-05	1e-05	1e-05	0.99995	2e-05	3e-05	NA	NA	NA	#B2DF8A	1	0.6
HG03108	ESN	AFR	0.99998	1e-05	1e-05	0.99993	1e-05	1e-05	1e-05	1e-05	1e-05	1e-05	1e-05	0.99995	2e-05	3e-05	NA	NA	NA	#B2DF8A	1	0.6
HG03109	ESN	AFR	0.99998	1e-05	1e-05	0.958411	0.033125	0.008415	1e-05	1e-05	1e-05	1e-05	1e-05	0.999951	2e-05	3e-05	NA	NA	NA	#B2DF8A	1	0.6
HG03111	ESN	AFR	0.99998	1e-05	1e-05	0.892503	0.031566	0.075881	1e-05	1e-05	1e-05	1e-05	1e-05	0.99995	2e-05	3e-05	NA	NA	NA	#B2DF8A	1	0.6
HG03112	ESN	AFR	0.99998	1e-05	1e-05	0.98069	1e-05	0.01925	1e-05	1e-05	1e-05	1e-05	1e-05	0.99995	2e-05	3e-05	NA	NA	NA	#B2DF8A	1	0.6
HG03114	ESN	AFR	0.99998	1e-05	1e-05	0.99993	1e-05	1e-05	1e-05	1e-05	1e-05	1e-05	1e-05	0.99995	2e-05	3e-05	NA	NA	NA	#B2DF8A	1	0.6
HG03115	ESN	AFR	0.99998	1e-05	1e-05	0.99993	1e-05	1e-05	1e-05	1e-05	1e-05	1e-05	1e-05	0.99995	2e-05	3e-05	NA	NA	NA	#B2DF8A	1	0.6
HG03117	ESN	AFR	0.99998	1e-05	1e-05	0.987637	1e-05	0.012303	1e-05	1e-05	1e-05	1e-05	1e-05	0.99995	2e-05	3e-05	NA	NA	NA	#B2DF8A	1	0.6
HG03118	ESN	AFR	0.99998	1e-05	1e-05	0.978856	1e-05	0.021084	1e-05	1e-05	1e-05	1e-05	1e-05	0.99995	2e-05	3e-05	NA	NA	NA	#B2DF8A	1	0.6
HG03120	ESN	AFR	0.99998	1e-05	1e-05	0.989216	1e-05	0.010724	1e-05	1e-05	1e-05	1e-05	1e-05	0.99995	2e-05	3e-05	NA	NA	NA	#B2DF8A	1	0.6
HG03121	ESN	AFR	0.99998	1e-05	1e-05	0.937582	0.037779	0.024589	1e-05	1e-05	1e-05	1e-05	1e-05	0.99995	2e-05	3e-05	NA	NA	NA	#B2DF8A	1	0.6
HG03123	ESN	AFR	0.99998	1e-05	1e-05	0.99993	1e-05	1e-05	1e-05	1e-05	1e-05	1e-05	1e-05	0.99995	2e-05	3e-05	NA	NA	NA	#B2DF8A	1	0.6
HG03124	ESN	AFR	0.99998	1e-05	1e-05	0.99993	1e-05	1e-05	1e-05	1e-05	1e-05	1e-05	1e-05	0.99995	2e-05	3e-05	NA	NA	NA	#B2DF8A	1	0.6
HG03126	ESN	AFR	0.99998	1e-05	1e-05	0.989229	0.010711	1e-05	1e-05	1e-05	1e-05	1e-05	1e-05	0.99995	2e-05	3e-05	NA	NA	NA	#B2DF8A	1	0.6
HG03127	ESN	AFR	0.99998	1e-05	1e-05	0.97858	0.02136	1e-05	1e-05	1e-05	1e-05	1e-05	1e-05	0.99995	2e-05	3e-05	NA	NA	NA	#B2DF8A	1	0.6
HG03129	ESN	AFR	0.99998	1e-05	1e-05	0.974733	0.010267	0.01495	1e-05	1e-05	1e-05	1e-05	1e-05	0.99995	2e-05	3e-05	NA	NA	NA	#B2DF8A	1	0.6
HG03130	ESN	AFR	0.99998	1e-05	1e-05	0.975479	0.024461	1e-05	1e-05	1e-05	1e-05	1e-05	1e-05	0.99995	2e-05	3e-05	NA	NA	NA	#B2DF8A	1	0.6
HG03132	ESN	AFR	0.99998	1e-05	1e-05	0.919737	0.072264	0.007949	1e-05	1e-05	1e-05	1e-05	1e-05	0.99995	2e-05	3e-05	NA	NA	NA	#B2DF8A	1	0.6
HG03133	ESN	AFR	0.99998	1e-05	1e-05	0.966949	0.020065	0.012936	1e-05	1e-05	1e-05	1e-05	1e-05	0.99995	2e-05	3e-05	NA	NA	NA	#B2DF8A	1	0.6
HG03135	ESN	AFR	0.99998	1e-05	1e-05	0.99993	1e-05	1e-05	1e-05	1e-05	1e-05	1e-05	1e-05	0.99995	2e-05	3e-05	NA	NA	NA	#B2DF8A	1	0.6
HG03136	ESN	AFR	0.99998	1e-05	1e-05	0.997651	0.002103	0.000196	1e-05	1e-05	1e-05	1e-05	1e-05	0.99995	2e-05	3e-05	NA	NA	NA	#B2DF8A	1	0.6
HG03139	ESN	AFR	0.99998	1e-05	1e-05	0.99993	1e-05	1e-05	1e-05	1e-05	1e-05	1e-05	1e-05	0.99995	2e-05	3e-05	NA	NA	NA	#B2DF8A	1	0.6
HG03157	ESN	AFR	0.99998	1e-05	1e-05	0.957693	1e-05	0.042247	1e-05	1e-05	1e-05	1e-05	1e-05	0.99995	2e-05	3e-05	NA	NA	NA	#B2DF8A	1	0.6
HG03159	ESN	AFR	0.99998	1e-05	1e-05	0.972705	0.021117	0.006127	1e-05	1e-05	1e-05	1e-05	1e-05	0.999949	2e-05	3e-05	NA	NA	NA	#B2DF8A	1	0.6
HG03160	ESN	AFR	0.998675	1e-05	0.001315	0.975774	0.024166	1e-05	1e-05	1e-05	1e-05	1e-05	1e-05	0.99995	2e-05	3e-05	NA	NA	NA	#B2DF8A	1	0.6
HG03162	ESN	AFR	0.99998	1e-05	1e-05	0.958028	1e-05	0.041912	1e-05	1e-05	1e-05	1e-05	1e-05	0.99995	2e-05	3e-05	NA	NA	NA	#B2DF8A	1	0.6
HG03163	ESN	AFR	0.99998	1e-05	1e-05	0.94454	0.024216	0.031195	1e-05	1e-05	1e-05	1e-05	1e-05	0.999951	2e-05	3e-05	NA	NA	NA	#B2DF8A	1	0.6
HG03166	ESN	AFR	0.99998	1e-05	1e-05	0.99993	1e-05	1e-05	1e-05	1e-05	1e-05	1e-05	1e-05	0.99995	2e-05	3e-05	NA	NA	NA	#B2DF8A	1	0.6
HG03168	ESN	AFR	0.99998	1e-05	1e-05	0.973577	0.026362	1e-05	1e-05	1e-05	1e-05	1e-05	1e-05	0.999949	2e-05	3e-05	NA	NA	NA	#B2DF8A	1	0.6
HG03169	ESN	AFR	0.99998	1e-05	1e-05	0.928712	0.034984	0.036255	1e-05	1e-05	1e-05	1e-05	1e-05	0.999951	2e-05	3e-05	NA	NA	NA	#B2DF8A	1	0.6
HG03172	ESN	AFR	0.99998	1e-05	1e-05	0.917179	0.082761	1e-05	1e-05	1e-05	1e-05	1e-05	1e-05	0.99995	2e-05	3e-05	NA	NA	NA	#B2DF8A	1	0.6
HG03175	ESN	AFR	0.99998	1e-05	1e-05	0.991625	0.008315	1e-05	1e-05	1e-05	1e-05	1e-05	1e-05	0.99995	2e-05	3e-05	NA	NA	NA	#B2DF8A	1	0.6
HG03189	ESN	AFR	0.99998	1e-05	1e-05	0.982087	0.017853	1e-05	1e-05	1e-05	1e-05	1e-05	1e-05	0.99995	2e-05	3e-05	NA	NA	NA	#B2DF8A	1	0.6
HG03190	ESN	AFR	0.99998	1e-05	1e-05	0.988702	0.011238	1e-05	1e-05	1e-05	1e-05	1e-05	1e-05	0.99995	2e-05	3e-05	NA	NA	NA	#B2DF8A	1	0.6
HG03193	ESN	AFR	0.99998	1e-05	1e-05	0.978751	1e-05	0.021189	1e-05	1e-05	1e-05	1e-05	1e-05	0.99995	2e-05	3e-05	NA	NA	NA	#B2DF8A	1	0.6
HG03195	ESN	AFR	0.99998	1e-05	1e-05	0.99993	1e-05	1e-05	1e-05	1e-05	1e-05	1e-05	1e-05	0.99995	2e-05	3e-05	NA	NA	NA	#B2DF8A	1	0.6
HG03196	ESN	AFR	0.99998	1e-05	1e-05	0.963673	0.018121	0.018156	1e-05	1e-05	1e-05	1e-05	1e-05	0.99995	2e-05	3e-05	NA	NA	NA	#B2DF8A	1	0.6
HG03198	ESN	AFR	0.99998	1e-05	1e-05	0.99993	1e-05	1e-05	1e-05	1e-05	1e-05	1e-05	1e-05	0.99995	2e-05	3e-05	NA	NA	NA	#B2DF8A	1	0.6
HG03199	ESN	AFR	0.99998	1e-05	1e-05	0.964207	1e-05	0.035733	1e-05	1e-05	1e-05	1e-05	1e-05	0.99995	2e-05	3e-05	NA	NA	NA	#B2DF8A	1	0.6
HG03202	ESN	AFR	0.99998	1e-05	1e-05	0.988852	1e-05	0.011088	1e-05	1e-05	1e-05	1e-05	1e-05	0.99995	2e-05	3e-05	NA	NA	NA	#B2DF8A	1	0.6
HG03265	ESN	AFR	0.99998	1e-05	1e-05	0.979042	0.020898	1e-05	1e-05	1e-05	1e-05	1e-05	1e-05	0.99995	2e-05	3e-05	NA	NA	NA	#B2DF8A	1	0.6
HG03267	ESN	AFR	0.99998	1e-05	1e-05	0.99993	1e-05	1e-05	1e-05	1e-05	1e-05	1e-05	1e-05	0.99995	2e-05	3e-05	NA	NA	NA	#B2DF8A	1	0.6
HG03268	ESN	AFR	0.99998	1e-05	1e-05	0.99993	1e-05	1e-05	1e-05	1e-05	1e-05	1e-05	1e-05	0.99995	2e-05	3e-05	NA	NA	NA	#B2DF8A	1	0.6
HG03270	ESN	AFR	0.99998	1e-05	1e-05	0.995693	0.004247	1e-05	1e-05	1e-05	1e-05	1e-05	1e-05	0.99995	2e-05	3e-05	NA	NA	NA	#B2DF8A	1	0.6
HG03271	ESN	AFR	0.99998	1e-05	1e-05	0.99993	1e-05	1e-05	1e-05	1e-05	1e-05	1e-05	1e-05	0.99995	2e-05	3e-05	NA	NA	NA	#B2DF8A	1	0.6
HG03279	ESN	AFR	0.99998	1e-05	1e-05	0.964629	1.8e-05	0.035303	1e-05	1e-05	1e-05	1e-05	1e-05	0.99995	2e-05	3e-05	NA	NA	NA	#B2DF8A	1	0.6
HG03280	ESN	AFR	0.99998	1e-05	1e-05	0.995846	1e-05	0.004094	1e-05	1e-05	1e-05	1e-05	1e-05	0.99995	2e-05	3e-05	NA	NA	NA	#B2DF8A	1	0.6
HG03291	ESN	AFR	0.996407	1e-05	0.003583	0.967456	0.022175	0.006192	1e-05	1e-05	0.00217	0.001978	1e-05	0.995823	2e-05	0.004158	NA	NA	NA	#B2DF8A	1	0.6
HG03294	ESN	AFR	0.99998	1e-05	1e-05	0.913688	0.07687	0.009392	1e-05	1e-05	1e-05	1e-05	1e-05	0.99995	2e-05	3e-05	NA	NA	NA	#B2DF8A	1	0.6
HG03295	ESN	AFR	0.99998	1e-05	1e-05	0.99993	1e-05	1e-05	1e-05	1e-05	1e-05	1e-05	1e-05	0.99995	2e-05	3e-05	NA	NA	NA	#B2DF8A	1	0.6
HG03297	ESN	AFR	0.99998	1e-05	1e-05	0.99993	1e-05	1e-05	1e-05	1e-05	1e-05	1e-05	1e-05	0.99995	2e-05	3e-05	NA	NA	NA	#B2DF8A	1	0.6
HG03298	ESN	AFR	0.99998	1e-05	1e-05	0.966997	1e-05	0.032943	1e-05	1e-05	1e-05	1e-05	1e-05	0.99995	2e-05	3e-05	NA	NA	NA	#B2DF8A	1	0.6
HG03300	ESN	AFR	0.99998	1e-05	1e-05	0.99993	1e-05	1e-05	1e-05	1e-05	1e-05	1e-05	1e-05	0.99995	2e-05	3e-05	NA	NA	NA	#B2DF8A	1	0.6
HG03301	ESN	AFR	0.99998	1e-05	1e-05	0.992508	0.007432	1e-05	1e-05	1e-05	1e-05	1e-05	1e-05	0.99995	2e-05	3e-05	NA	NA	NA	#B2DF8A	1	0.6
HG03303	ESN	AFR	0.99998	1e-05	1e-05	0.991066	0.008874	1e-05	1e-05	1e-05	1e-05	1e-05	1e-05	0.99995	2e-05	3e-05	NA	NA	NA	#B2DF8A	1	0.6
HG03304	ESN	AFR	0.99998	1e-05	1e-05	0.99993	1e-05	1e-05	1e-05	1e-05	1e-05	1e-05	1e-05	0.99995	2e-05	3e-05	NA	NA	NA	#B2DF8A	1	0.6
HG03311	ESN	AFR	0.99998	1e-05	1e-05	0.990071	0.009869	1e-05	1e-05	1e-05	1e-05	1e-05	1e-05	0.99995	2e-05	3e-05	NA	NA	NA	#B2DF8A	1	0.6
HG03313	ESN	AFR	0.99998	1e-05	1e-05	0.939999	0.02614	0.03381	1e-05	1e-05	1e-05	1e-05	1e-05	0.999949	2e-05	3e-05	NA	NA	NA	#B2DF8A	1	0.6
HG03342	ESN	AFR	0.99998	1e-05	1e-05	0.98738	1e-05	0.01256	1e-05	1e-05	1e-05	1e-05	1e-05	0.99995	2e-05	3e-05	NA	NA	NA	#B2DF8A	1	0.6
HG03343	ESN	AFR	0.99998	1e-05	1e-05	0.99993	1e-05	1e-05	1e-05	1e-05	1e-05	1e-05	1e-05	0.99995	2e-05	3e-05	NA	NA	NA	#B2DF8A	1	0.6
HG03351	ESN	AFR	0.99998	1e-05	1e-05	0.99993	1e-05	1e-05	1e-05	1e-05	1e-05	1e-05	1e-05	0.99995	2e-05	3e-05	NA	NA	NA	#B2DF8A	1	0.6
HG03352	ESN	AFR	0.99998	1e-05	1e-05	0.99993	1e-05	1e-05	1e-05	1e-05	1e-05	1e-05	1e-05	0.99995	2e-05	3e-05	NA	NA	NA	#B2DF8A	1	0.6
HG03354	ESN	AFR	0.99998	1e-05	1e-05	0.97813	0.000441	0.021379	1e-05	1e-05	1e-05	1e-05	1e-05	0.99995	2e-05	3e-05	NA	NA	NA	#B2DF8A	1	0.6
HG03363	ESN	AFR	0.99998	1e-05	1e-05	0.999453	0.000487	1e-05	1e-05	1e-05	1e-05	1e-05	1e-05	0.99995	2e-05	3e-05	NA	NA	NA	#B2DF8A	1	0.6
HG03366	ESN	AFR	0.99998	1e-05	1e-05	0.99993	1e-05	1e-05	1e-05	1e-05	1e-05	1e-05	1e-05	0.99995	2e-05	3e-05	NA	NA	NA	#B2DF8A	1	0.6
HG03367	ESN	AFR	0.99998	1e-05	1e-05	0.99993	1e-05	1e-05	1e-05	1e-05	1e-05	1e-05	1e-05	0.99995	2e-05	3e-05	NA	NA	NA	#B2DF8A	1	0.6
HG03369	ESN	AFR	0.99998	1e-05	1e-05	0.942201	0.041093	0.016655	1e-05	1e-05	1e-05	1e-05	1e-05	0.999949	2e-05	3e-05	NA	NA	NA	#B2DF8A	1	0.6
HG03370	ESN	AFR	0.99998	1e-05	1e-05	0.992145	1e-05	0.007795	1e-05	1e-05	1e-05	1e-05	1e-05	0.99995	2e-05	3e-05	NA	NA	NA	#B2DF8A	1	0.6
HG03372	ESN	AFR	0.99998	1e-05	1e-05	0.992178	1e-05	0.007762	1e-05	1e-05	1e-05	1e-05	1e-05	0.99995	2e-05	3e-05	NA	NA	NA	#B2DF8A	1	0.6
HG03499	ESN	AFR	0.99998	1e-05	1e-05	0.999927	1.3e-05	1e-05	1e-05	1e-05	1e-05	1e-05	1e-05	0.99995	2e-05	3e-05	NA	NA	NA	#B2DF8A	1	0.6
HG03511	ESN	AFR	0.99998	1e-05	1e-05	0.999928	1.2e-05	1e-05	1e-05	1e-05	1e-05	1e-05	1e-05	0.99995	2e-05	3e-05	NA	NA	NA	#B2DF8A	1	0.6
HG03514	ESN	AFR	0.99998	1e-05	1e-05	0.985441	0.014499	1e-05	1e-05	1e-05	1e-05	1e-05	1e-05	0.99995	2e-05	3e-05	NA	NA	NA	#B2DF8A	1	0.6
HG03515	ESN	AFR	0.99998	1e-05	1e-05	0.972817	1e-05	0.027123	1e-05	1e-05	1e-05	1e-05	1e-05	0.99995	2e-05	3e-05	NA	NA	NA	#B2DF8A	1	0.6
HG03517	ESN	AFR	0.99998	1e-05	1e-05	0.986869	1e-05	0.013071	1e-05	1e-05	1e-05	1e-05	1e-05	0.99995	2e-05	3e-05	NA	NA	NA	#B2DF8A	1	0.6
HG03518	ESN	AFR	0.99998	1e-05	1e-05	0.96432	1e-05	0.03562	1e-05	1e-05	1e-05	1e-05	1e-05	0.99995	2e-05	3e-05	NA	NA	NA	#B2DF8A	1	0.6
HG03520	ESN	AFR	0.99998	1e-05	1e-05	0.93657	0.058159	0.005221	1e-05	1e-05	1e-05	1e-05	1e-05	0.99995	2e-05	3e-05	NA	NA	NA	#B2DF8A	1	0.6
HG03521	ESN	AFR	0.99998	1e-05	1e-05	0.955482	0.039104	0.005364	1e-05	1e-05	1e-05	1e-05	1e-05	0.99995	2e-05	3e-05	NA	NA	NA	#B2DF8A	1	0.6
HG02461	GWD	AFR	0.986605	0.009732	0.003663	1e-05	0.981474	0.014442	1e-05	1e-05	1e-05	0.004034	1e-05	0.995926	2e-05	0.004054	NA	NA	NA	#33A02C	2	0.6
HG02462	GWD	AFR	0.959849	0.040141	1e-05	0.018668	0.950372	1e-05	0.03091	1e-05	1e-05	1e-05	1e-05	0.96905	0.03092	3e-05	NA	NA	NA	#33A02C	2	0.6
HG02464	GWD	AFR	0.99998	1e-05	1e-05	0.096095	0.903843	1e-05	1e-05	1e-05	1e-05	1e-05	1.3e-05	0.999948	2e-05	3.3e-05	NA	NA	NA	#33A02C	2	0.6
HG02465	GWD	AFR	0.994221	0.002292	0.003487	0.099095	0.899429	0.001426	1e-05	1e-05	1e-05	1e-05	1e-05	0.99995	2e-05	3e-05	NA	NA	NA	#33A02C	2	0.6
HG02561	GWD	AFR	0.970257	0.029733	1e-05	0.078404	0.827127	0.076308	0.003768	0.014365	1e-05	1e-05	1e-05	0.981839	0.018133	3e-05	NA	NA	NA	#33A02C	2	0.6
HG02562	GWD	AFR	0.984084	0.013202	0.002714	0.174275	0.802086	0.016174	1e-05	0.007417	1.8e-05	1e-05	1e-05	0.992535	0.007427	3.8e-05	NA	NA	NA	#33A02C	2	0.6
HG02568	GWD	AFR	0.974894	0.025096	1e-05	0.102451	0.859	0.024999	0.005352	0.008168	1e-05	1e-05	1e-05	0.98645	0.01352	3e-05	NA	NA	NA	#33A02C	2	0.6
HG02570	GWD	AFR	0.98963	0.01036	1e-05	0.187423	0.747947	0.063629	0.000348	1e-05	1.5e-05	0.000618	1e-05	0.998999	0.000358	0.000643	NA	NA	NA	#33A02C	2	0.6
HG02571	GWD	AFR	0.989574	0.010416	1e-05	0.081298	0.918642	1e-05	1e-05	1e-05	1e-05	1e-05	1e-05	0.99995	2e-05	3e-05	NA	NA	NA	#33A02C	2	0.6
HG02573	GWD	AFR	0.967663	0.032327	1e-05	0.066748	0.875591	0.036248	0.019654	1e-05	1e-05	1e-05	0.00173	0.978587	0.019664	0.00175	NA	NA	NA	#33A02C	2	0.6
HG02574	GWD	AFR	0.954668	0.045322	1e-05	0.117407	0.827777	0.018743	0.034474	0.001569	1e-05	1e-05	1e-05	0.963927	0.036043	3e-05	NA	NA	NA	#33A02C	2	0.6
HG02582	GWD	AFR	0.986226	0.013764	1e-05	0.111781	0.861154	0.023379	0.003033	1e-05	1e-05	1e-05	0.000623	0.996314	0.003043	0.000643	NA	NA	NA	#33A02C	2	0.6
HG02583	GWD	AFR	0.987749	0.012241	1e-05	0.054014	0.945922	1e-05	1.4e-05	1e-05	1e-05	1e-05	1e-05	0.999946	2.4e-05	3e-05	NA	NA	NA	#33A02C	2	0.6
HG02585	GWD	AFR	0.992153	0.007837	1e-05	1e-05	0.99993	1e-05	1e-05	1e-05	1e-05	1e-05	1e-05	0.99995	2e-05	3e-05	NA	NA	NA	#33A02C	2	0.6
HG02586	GWD	AFR	0.988623	0.011367	1e-05	0.068878	0.916075	0.014997	1e-05	1e-05	1e-05	1e-05	1e-05	0.99995	2e-05	3e-05	NA	NA	NA	#33A02C	2	0.6
HG02588	GWD	AFR	0.986936	0.012609	0.000455	0.074754	0.925186	1e-05	1e-05	1e-05	1e-05	1e-05	1e-05	0.99995	2e-05	3e-05	NA	NA	NA	#33A02C	2	0.6
HG02589	GWD	AFR	0.981577	0.018413	1e-05	0.098104	0.890581	1e-05	0.011262	1e-05	1.2e-05	1e-05	1e-05	0.988695	0.011272	3.2e-05	NA	NA	NA	#33A02C	2	0.6
HG02594	GWD	AFR	0.976439	0.023551	1e-05	0.073742	0.906805	0.007983	0.01143	1e-05	1e-05	1e-05	1e-05	0.98853	0.01144	3e-05	NA	NA	NA	#33A02C	2	0.6
HG02595	GWD	AFR	0.980158	0.019832	1e-05	0.085922	0.895299	0.008657	1e-05	0.010082	1e-05	1e-05	1e-05	0.989878	0.010092	3e-05	NA	NA	NA	#33A02C	2	0.6
HG02610	GWD	AFR	0.985194	0.014796	1e-05	0.091095	0.908845	1e-05	1e-05	1e-05	1e-05	1e-05	1e-05	0.99995	2e-05	3e-05	NA	NA	NA	#33A02C	2	0.6
HG02611	GWD	AFR	0.984527	0.015463	1e-05	1e-05	0.99993	1e-05	1e-05	1e-05	1e-05	1e-05	1e-05	0.99995	2e-05	3e-05	NA	NA	NA	#33A02C	2	0.6
HG02613	GWD	AFR	0.95491	0.04508	1e-05	0.05927	0.858746	0.046574	0.035369	1e-05	1e-05	1e-05	1e-05	0.96459	0.035379	3e-05	NA	NA	NA	#33A02C	2	0.6
HG02614	GWD	AFR	0.938885	0.061105	1e-05	0.051174	0.873728	0.0232	0.051858	1e-05	1e-05	1e-05	1e-05	0.948102	0.051868	3e-05	NA	NA	NA	#33A02C	2	0.6
HG02620	GWD	AFR	0.984671	0.01313	0.0022	0.164078	0.812397	0.016577	0.006907	1e-05	1e-05	1e-05	1e-05	0.993052	0.006917	3e-05	NA	NA	NA	#33A02C	2	0.6
HG02621	GWD	AFR	0.99265	0.00734	1e-05	0.083758	0.866281	0.049911	1e-05	1e-05	1e-05	1e-05	1e-05	0.99995	2e-05	3e-05	NA	NA	NA	#33A02C	2	0.6
HG02623	GWD	AFR	0.992435	0.007555	1e-05	0.022	0.97794	1e-05	1e-05	1e-05	1e-05	1e-05	1e-05	0.99995	2e-05	3e-05	NA	NA	NA	#33A02C	2	0.6
HG02624	GWD	AFR	0.994159	0.00402	0.001821	0.01688	0.966821	0.016249	1e-05	1e-05	1e-05	1e-05	1e-05	0.99995	2e-05	3e-05	NA	NA	NA	#33A02C	2	0.6
HG02628	GWD	AFR	0.99062	0.00937	1e-05	0.021325	0.937466	0.041159	1e-05	1e-05	1e-05	1e-05	1e-05	0.99995	2e-05	3e-05	NA	NA	NA	#33A02C	2	0.6
HG02629	GWD	AFR	0.989927	0.010063	1e-05	0.114149	0.885791	1e-05	1e-05	1e-05	1e-05	1e-05	1e-05	0.99995	2e-05	3e-05	NA	NA	NA	#33A02C	2	0.6
HG02634	GWD	AFR	0.970587	0.028154	0.001259	0.140317	0.785093	0.054514	0.016934	1e-05	1e-05	0.003112	1e-05	0.979924	0.016944	0.003132	NA	NA	NA	#33A02C	2	0.6
HG02635	GWD	AFR	0.983747	0.016243	1e-05	0.187821	0.710363	0.097894	0.003872	1e-05	2e-05	1e-05	1e-05	0.996078	0.003882	4e-05	NA	NA	NA	#33A02C	2	0.6
HG02642	GWD	AFR	0.977281	0.022709	1e-05	0.024568	0.884561	0.079551	0.01128	1e-05	1e-05	1e-05	1e-05	0.98868	0.01129	3e-05	NA	NA	NA	#33A02C	2	0.6
HG02643	GWD	AFR	0.975006	0.024984	1e-05	0.096611	0.830086	0.059643	0.008415	0.005214	1e-05	1e-05	1e-05	0.98634	0.013629	3e-05	NA	NA	NA	#33A02C	2	0.6
HG02645	GWD	AFR	0.987352	0.012638	1e-05	1e-05	0.99566	0.00428	1e-05	1e-05	1e-05	1e-05	1e-05	0.99995	2e-05	3e-05	NA	NA	NA	#33A02C	2	0.6
HG02646	GWD	AFR	0.985261	0.014729	1e-05	1e-05	0.998974	0.000966	1e-05	1e-05	1e-05	1e-05	1e-05	0.99995	2e-05	3e-05	NA	NA	NA	#33A02C	2	0.6
HG02666	GWD	AFR	0.991768	0.008222	1e-05	1e-05	0.99993	1e-05	1e-05	1e-05	1e-05	1e-05	1e-05	0.99995	2e-05	3e-05	NA	NA	NA	#33A02C	2	0.6
HG02667	GWD	AFR	0.981895	0.018095	1e-05	0.101608	0.889349	1e-05	0.008992	1e-05	1e-05	1e-05	1e-05	0.990967	0.009002	3e-05	NA	NA	NA	#33A02C	2	0.6
HG02675	GWD	AFR	0.985783	0.012123	0.002094	0.094423	0.904541	1e-05	1e-05	0.000644	0.000352	1e-05	1e-05	0.998974	0.000654	0.000372	NA	NA	NA	#33A02C	2	0.6
HG02676	GWD	AFR	0.9678	0.03219	1e-05	0.155721	0.813755	0.005659	0.024825	1e-05	1e-05	1e-05	1e-05	0.975135	0.024835	3e-05	NA	NA	NA	#33A02C	2	0.6
HG02678	GWD	AFR	0.969289	0.030701	1e-05	0.053317	0.871617	0.057352	0.017674	1e-05	1e-05	1e-05	1e-05	0.982286	0.017684	3e-05	NA	NA	NA	#33A02C	2	0.6
HG02679	GWD	AFR	0.988712	0.011278	1e-05	0.125225	0.873758	1e-05	1e-05	0.000966	1e-05	1e-05	1e-05	0.998993	0.000976	3e-05	NA	NA	NA	#33A02C	2	0.6
HG02702	GWD	AFR	0.96337	0.03662	1e-05	0.03769	0.915279	0.019521	0.026759	0.000721	1e-05	1e-05	1e-05	0.97249	0.02748	3e-05	NA	NA	NA	#33A02C	2	0.6
HG02703	GWD	AFR	0.988554	0.01079	0.000656	1e-05	0.967627	0.032313	1e-05	1e-05	1e-05	1e-05	1e-05	0.99995	2e-05	3e-05	NA	NA	NA	#33A02C	2	0.6
HG02715	GWD	AFR	0.990672	0.009318	1e-05	0.132473	0.862216	0.005261	1e-05	1e-05	1e-05	1e-05	1e-05	0.99995	2e-05	3e-05	NA	NA	NA	#33A02C	2	0.6
HG02716	GWD	AFR	0.992966	0.007024	1e-05	0.053809	0.879456	0.066685	1e-05	1e-05	1e-05	1e-05	1e-05	0.99995	2e-05	3e-05	NA	NA	NA	#33A02C	2	0.6
HG02721	GWD	AFR	0.983716	0.016274	1e-05	0.087083	0.88535	0.024926	0.0026	1e-05	1e-05	1e-05	1e-05	0.997359	0.00261	3e-05	NA	NA	NA	#33A02C	2	0.6
HG02722	GWD	AFR	0.989227	0.009516	0.001257	0.170283	0.818393	0.011273	1e-05	1e-05	1e-05	1e-05	1e-05	0.999949	2e-05	3e-05	NA	NA	NA	#33A02C	2	0.6
HG02756	GWD	AFR	0.984715	0.015275	1e-05	1e-05	0.938586	0.061354	1e-05	1e-05	1e-05	1e-05	1e-05	0.99995	2e-05	3e-05	NA	NA	NA	#33A02C	2	0.6
HG02757	GWD	AFR	0.987001	0.012731	0.000268	0.088068	0.9088	1e-05	0.003082	1e-05	1e-05	1e-05	1e-05	0.996878	0.003092	3e-05	NA	NA	NA	#33A02C	2	0.6
HG02759	GWD	AFR	0.981963	0.018027	1e-05	0.113473	0.861392	0.01798	1e-05	0.007116	1e-05	1e-05	1e-05	0.992845	0.007126	3e-05	NA	NA	NA	#33A02C	2	0.6
HG02760	GWD	AFR	0.979091	0.020899	1e-05	0.135955	0.85134	1e-05	0.012572	1e-05	1e-05	9.3e-05	1e-05	0.987305	0.012582	0.000113	NA	NA	NA	#33A02C	2	0.6
HG02763	GWD	AFR	0.985187	0.014803	1e-05	0.054765	0.938147	1e-05	0.007038	1e-05	1e-05	1e-05	1e-05	0.992922	0.007048	3e-05	NA	NA	NA	#33A02C	2	0.6
HG02768	GWD	AFR	0.991454	0.008536	1e-05	0.122542	0.85487	0.022538	1e-05	1e-05	1e-05	1e-05	1e-05	0.99995	2e-05	3e-05	NA	NA	NA	#33A02C	2	0.6
HG02769	GWD	AFR	0.988864	0.010816	0.00032	0.138866	0.855799	0.005285	1e-05	1e-05	1e-05	1e-05	1e-05	0.99995	2e-05	3e-05	NA	NA	NA	#33A02C	2	0.6
HG02771	GWD	AFR	0.991717	0.008273	1e-05	0.102372	0.897568	1e-05	1e-05	1e-05	1e-05	1e-05	1e-05	0.99995	2e-05	3e-05	NA	NA	NA	#33A02C	2	0.6
HG02772	GWD	AFR	0.989087	0.008354	0.002559	0.064532	0.935408	1e-05	1e-05	1e-05	1e-05	1e-05	1e-05	0.99995	2e-05	3e-05	NA	NA	NA	#33A02C	2	0.6
HG02798	GWD	AFR	0.989601	0.010389	1e-05	0.099456	0.858149	0.042345	1e-05	1e-05	1e-05	1e-05	1e-05	0.99995	2e-05	3e-05	NA	NA	NA	#33A02C	2	0.6
HG02799	GWD	AFR	0.979793	0.020197	1e-05	0.149812	0.838818	0.001465	0.00194	0.007935	1e-05	1e-05	1e-05	0.990095	0.009875	3e-05	NA	NA	NA	#33A02C	2	0.6
HG02804	GWD	AFR	0.99998	1e-05	1e-05	0.04773	0.94469	0.00753	1e-05	1e-05	1e-05	1e-05	1e-05	0.99995	2e-05	3e-05	NA	NA	NA	#33A02C	2	0.6
HG02805	GWD	AFR	0.993764	0.006226	1e-05	1e-05	0.973606	0.026334	1e-05	1e-05	1e-05	1e-05	1e-05	0.99995	2e-05	3e-05	NA	NA	NA	#33A02C	2	0.6
HG02807	GWD	AFR	0.961274	0.035731	0.002995	0.159741	0.808547	1e-05	0.026003	1e-05	0.005669	1e-05	1e-05	0.968298	0.026013	0.005689	NA	NA	NA	#33A02C	2	0.6
HG02808	GWD	AFR	0.974422	0.023859	0.001719	0.026565	0.957989	1e-05	0.010488	1e-05	1e-05	0.004917	1e-05	0.984564	0.010498	0.004937	NA	NA	NA	#33A02C	2	0.6
HG02810	GWD	AFR	0.926861	0.073129	1e-05	0.148308	0.786127	0.00034	0.065184	1e-05	1e-05	1e-05	1e-05	0.934775	0.065194	3e-05	NA	NA	NA	#33A02C	2	0.6
HG02811	GWD	AFR	0.98569	0.011601	0.002709	0.07588	0.884655	0.034115	1e-05	1e-05	1e-05	1e-05	0.005311	0.99465	2e-05	0.005331	NA	NA	NA	#33A02C	2	0.6
HG02813	GWD	AFR	0.988012	0.00908	0.002908	1e-05	0.955362	0.041123	1e-05	1e-05	1e-05	0.003465	1e-05	0.996495	2e-05	0.003485	NA	NA	NA	#33A02C	2	0.6
HG02814	GWD	AFR	0.984215	0.010875	0.00491	0.12034	0.876552	1e-05	1e-05	1e-05	0.003058	1e-05	1e-05	0.996902	2e-05	0.003078	NA	NA	NA	#33A02C	2	0.6
HG02816	GWD	AFR	0.980916	0.019074	1e-05	0.093638	0.839149	0.060161	0.007012	1e-05	1e-05	1e-05	1e-05	0.992948	0.007022	3e-05	NA	NA	NA	#33A02C	2	0.6
HG02817	GWD	AFR	0.972586	0.027404	1e-05	0.0208	0.860346	0.105403	0.013411	1e-05	1e-05	1e-05	1e-05	0.986549	0.013421	3e-05	NA	NA	NA	#33A02C	2	0.6
HG02819	GWD	AFR	0.99364	0.00635	1e-05	0.064496	0.9094	0.026054	1e-05	1e-05	1e-05	1e-05	1e-05	0.99995	2e-05	3e-05	NA	NA	NA	#33A02C	2	0.6
HG02820	GWD	AFR	0.991268	0.008722	1e-05	0.086345	0.894397	0.019208	1e-05	1e-05	1e-05	1e-05	1e-05	0.99995	2e-05	3e-05	NA	NA	NA	#33A02C	2	0.6
HG02836	GWD	AFR	0.983273	0.016717	1e-05	0.048466	0.935226	0.014685	1e-05	1e-05	0.001583	1e-05	1e-05	0.998377	2e-05	0.001603	NA	NA	NA	#33A02C	2	0.6
HG02837	GWD	AFR	0.9879	0.01209	1e-05	0.055651	0.944289	1e-05	1e-05	1e-05	1e-05	1e-05	1e-05	0.99995	2e-05	3e-05	NA	NA	NA	#33A02C	2	0.6
HG02839	GWD	AFR	0.98093	0.014031	0.00504	1e-05	0.948101	0.046418	1e-05	1e-05	0.005431	1e-05	1e-05	0.994529	2e-05	0.005451	NA	NA	NA	#33A02C	2	0.6
HG02840	GWD	AFR	0.977127	0.022863	1e-05	0.124182	0.837355	0.025743	0.01268	1e-05	1e-05	1e-05	1e-05	0.98728	0.01269	3e-05	NA	NA	NA	#33A02C	2	0.6
HG02851	GWD	AFR	0.97885	0.02114	1e-05	0.32719	0.656458	1e-05	0.001778	0.013753	0.000791	1e-05	1e-05	0.983658	0.015531	0.000811	NA	NA	NA	#33A02C	2	0.6
HG02852	GWD	AFR	0.97373	0.025326	0.000944	1e-05	0.983323	1e-05	0.015217	1e-05	1e-05	0.00141	1e-05	0.983343	0.015227	0.00143	NA	NA	NA	#33A02C	2	0.6
HG02854	GWD	AFR	0.991951	0.008039	1e-05	0.178445	0.782409	0.039095	1e-05	1e-05	1e-05	1e-05	1e-05	0.999949	2e-05	3e-05	NA	NA	NA	#33A02C	2	0.6
HG02855	GWD	AFR	0.982746	0.016783	0.000471	0.026168	0.897918	0.072166	0.000556	1e-05	0.003163	1e-05	1e-05	0.996252	0.000566	0.003183	NA	NA	NA	#33A02C	2	0.6
HG02860	GWD	AFR	0.98644	0.010749	0.002812	0.008335	0.940234	0.050693	1e-05	1e-05	1e-05	0.000698	1e-05	0.999262	2e-05	0.000718	NA	NA	NA	#33A02C	2	0.6
HG02861	GWD	AFR	0.982108	0.013353	0.004539	1e-05	0.992925	0.002751	1e-05	1e-05	1e-05	0.004274	1e-05	0.995686	2e-05	0.004294	NA	NA	NA	#33A02C	2	0.6
HG02870	GWD	AFR	0.984277	0.015713	1e-05	0.084927	0.874634	0.039252	0.001148	1e-05	1e-05	1e-05	1e-05	0.998813	0.001158	3e-05	NA	NA	NA	#33A02C	2	0.6
HG02878	GWD	AFR	0.98813	0.011317	0.000554	0.033362	0.966468	0.00012	1e-05	1e-05	1e-05	1e-05	1e-05	0.99995	2e-05	3e-05	NA	NA	NA	#33A02C	2	0.6
HG02879	GWD	AFR	0.974994	0.024996	1e-05	0.02296	0.907719	0.057553	0.010817	1e-05	1e-05	0.000921	1e-05	0.988232	0.010827	0.000941	NA	NA	NA	#33A02C	2	0.6
HG02881	GWD	AFR	0.992793	0.007197	1e-05	0.138399	0.845495	0.016056	1e-05	1e-05	1e-05	1e-05	1e-05	0.99995	2e-05	3e-05	NA	NA	NA	#33A02C	2	0.6
HG02882	GWD	AFR	0.988186	0.011804	1e-05	0.069493	0.920564	0.009893	1e-05	1e-05	1e-05	1e-05	1e-05	0.99995	2e-05	3e-05	NA	NA	NA	#33A02C	2	0.6
HG02884	GWD	AFR	0.983638	0.016352	1e-05	0.154326	0.840568	1e-05	0.003164	1e-05	1.5e-05	1e-05	0.001897	0.994904	0.003174	0.001922	NA	NA	NA	#33A02C	2	0.6
HG02885	GWD	AFR	0.977453	0.022537	1e-05	0.080096	0.907954	1e-05	0.011899	1e-05	1e-05	1e-05	1e-05	0.98806	0.011909	3e-05	NA	NA	NA	#33A02C	2	0.6
HG02887	GWD	AFR	0.99998	1e-05	1e-05	0.000427	0.961969	0.037554	1e-05	1e-05	1e-05	1e-05	1e-05	0.99995	2e-05	3e-05	NA	NA	NA	#33A02C	2	0.6
HG02888	GWD	AFR	0.980993	0.018997	1e-05	0.005338	0.95628	0.031873	0.006469	1e-05	1e-05	1e-05	1e-05	0.993491	0.006479	3e-05	NA	NA	NA	#33A02C	2	0.6
HG02890	GWD	AFR	0.976898	0.023092	1e-05	0.116308	0.842737	0.026093	0.006868	0.007964	1e-05	1e-05	1e-05	0.985138	0.014832	3e-05	NA	NA	NA	#33A02C	2	0.6
HG02891	GWD	AFR	0.976852	0.023138	1e-05	0.198742	0.784087	1e-05	0.017121	1e-05	1e-05	1e-05	1e-05	0.982839	0.017131	3e-05	NA	NA	NA	#33A02C	2	0.6
HG02895	GWD	AFR	0.985552	0.014438	1e-05	1e-05	0.992585	0.007355	1e-05	1e-05	1e-05	1e-05	1e-05	0.99995	2e-05	3e-05	NA	NA	NA	#33A02C	2	0.6
HG02896	GWD	AFR	0.984282	0.013545	0.002174	1e-05	0.968218	0.030693	1e-05	1e-05	1e-05	0.001039	1e-05	0.998921	2e-05	0.001059	NA	NA	NA	#33A02C	2	0.6
HG02982	GWD	AFR	0.986631	0.013359	1e-05	0.019799	0.933239	0.046912	1e-05	1e-05	1e-05	1e-05	1e-05	0.99995	2e-05	3e-05	NA	NA	NA	#33A02C	2	0.6
HG02983	GWD	AFR	0.986133	0.013857	1e-05	0.064598	0.932877	1e-05	0.002353	1e-05	1e-05	1e-05	0.000132	0.997485	0.002363	0.000152	NA	NA	NA	#33A02C	2	0.6
HG03024	GWD	AFR	0.990601	0.007849	0.00155	0.073283	0.870619	0.056048	1e-05	1e-05	1e-05	1e-05	1e-05	0.99995	2e-05	3e-05	NA	NA	NA	#33A02C	2	0.6
HG03025	GWD	AFR	0.99396	0.00603	1e-05	0.137781	0.862159	1e-05	1e-05	1e-05	1e-05	1e-05	1e-05	0.99995	2e-05	3e-05	NA	NA	NA	#33A02C	2	0.6
HG03027	GWD	AFR	0.996942	0.001039	0.002019	0.126624	0.863239	0.010087	1e-05	1e-05	1e-05	1e-05	1e-05	0.99995	2e-05	3e-05	NA	NA	NA	#33A02C	2	0.6
HG03028	GWD	AFR	0.992083	0.007907	1e-05	0.097956	0.901984	1e-05	1e-05	1e-05	1e-05	1e-05	1e-05	0.99995	2e-05	3e-05	NA	NA	NA	#33A02C	2	0.6
HG03039	GWD	AFR	0.985936	0.014054	1e-05	0.167196	0.825932	0.00092	0.005911	1e-05	1e-05	1e-05	1e-05	0.994048	0.005921	3e-05	NA	NA	NA	#33A02C	2	0.6
HG03040	GWD	AFR	0.989307	0.010683	1e-05	0.372559	0.591788	0.031042	1e-05	0.004571	1e-05	1e-05	1e-05	0.995389	0.004581	3e-05	NA	NA	NA	#33A02C	2	0.6
HG03045	GWD	AFR	0.974665	0.018049	0.007286	0.086818	0.829744	0.07078	0.004098	1e-05	1e-05	1e-05	0.008529	0.987342	0.004108	0.008549	NA	NA	NA	#33A02C	2	0.6
HG03046	GWD	AFR	0.979758	0.020232	1e-05	0.11567	0.854864	0.017553	0.011873	1e-05	1e-05	1e-05	1e-05	0.988087	0.011883	3e-05	NA	NA	NA	#33A02C	2	0.6
HG03048	GWD	AFR	0.982665	0.017325	1e-05	0.00371	0.930281	0.063404	0.002564	1e-05	1e-05	1e-05	1e-05	0.997395	0.002574	3e-05	NA	NA	NA	#33A02C	2	0.6
HG03049	GWD	AFR	0.982439	0.017256	0.000305	0.099271	0.883126	0.01164	0.005923	1e-05	1e-05	1e-05	1e-05	0.994037	0.005933	3e-05	NA	NA	NA	#33A02C	2	0.6
HG03240	GWD	AFR	0.990719	0.009271	1e-05	0.065246	0.934694	1e-05	1e-05	1e-05	1e-05	1e-05	1e-05	0.99995	2e-05	3e-05	NA	NA	NA	#33A02C	2	0.6
HG03241	GWD	AFR	0.996481	0.003509	1e-05	0.141012	0.858928	1e-05	1e-05	1e-05	1e-05	1e-05	1e-05	0.99995	2e-05	3e-05	NA	NA	NA	#33A02C	2	0.6
HG03246	GWD	AFR	0.976237	0.023753	1e-05	0.078233	0.908048	1e-05	0.013669	1e-05	1e-05	1e-05	1e-05	0.986291	0.013679	3e-05	NA	NA	NA	#33A02C	2	0.6
HG03247	GWD	AFR	0.989786	0.010204	1e-05	0.134097	0.794007	0.071846	1e-05	1e-05	1e-05	1e-05	1e-05	0.99995	2e-05	3e-05	NA	NA	NA	#33A02C	2	0.6
HG03258	GWD	AFR	0.98635	0.01364	1e-05	0.06393	0.92504	0.010979	1e-05	1e-05	1e-05	1e-05	1e-05	0.999949	2e-05	3e-05	NA	NA	NA	#33A02C	2	0.6
HG03259	GWD	AFR	0.977836	0.022154	1e-05	1e-05	0.926659	0.066183	1e-05	0.007108	1e-05	1e-05	1e-05	0.992852	0.007118	3e-05	NA	NA	NA	#33A02C	2	0.6
HG03538	GWD	AFR	0.990258	0.009638	0.000104	0.035265	0.93351	0.031176	1e-05	1e-05	1e-05	1e-05	1e-05	0.999951	2e-05	3e-05	NA	NA	NA	#33A02C	2	0.6
HG03539	GWD	AFR	0.942299	0.057691	1e-05	0.152387	0.774888	0.022954	0.048854	1.2e-05	1e-05	0.000886	1e-05	0.950229	0.048866	0.000906	NA	NA	NA	#33A02C	2	0.6
NA19017	LWK	AFR	0.969465	0.021857	0.008678	0.209312	1e-05	0.790628	1e-05	1e-05	1e-05	1e-05	1e-05	0.99995	2e-05	3e-05	NA	NA	NA	darkolivegreen	1	0.6
NA19019	LWK	AFR	0.960216	0.032154	0.00763	0.111714	0.025834	0.862402	1e-05	1e-05	1e-05	1e-05	1e-05	0.99995	2e-05	3e-05	NA	NA	NA	darkolivegreen	1	0.6
NA19020	LWK	AFR	0.962222	0.030817	0.006962	0.103856	0.088043	0.808052	1e-05	1e-05	1e-05	1e-05	1e-05	0.999951	2e-05	3e-05	NA	NA	NA	darkolivegreen	1	0.6
NA19023	LWK	AFR	0.968133	0.019728	0.012139	0.241743	1e-05	0.758197	1e-05	1e-05	1e-05	1e-05	1e-05	0.99995	2e-05	3e-05	NA	NA	NA	darkolivegreen	1	0.6
NA19024	LWK	AFR	0.964513	0.027311	0.008176	0.140712	0.029956	0.829282	1e-05	1e-05	1e-05	1e-05	1e-05	0.99995	2e-05	3e-05	NA	NA	NA	darkolivegreen	1	0.6
NA19025	LWK	AFR	0.96591	0.029229	0.004861	0.060374	0.029267	0.910309	1e-05	1e-05	1e-05	1e-05	1e-05	0.99995	2e-05	3e-05	NA	NA	NA	darkolivegreen	1	0.6
NA19026	LWK	AFR	0.961335	0.037223	0.001443	1e-05	0.034256	0.965684	1e-05	1e-05	1e-05	1e-05	1e-05	0.99995	2e-05	3e-05	NA	NA	NA	darkolivegreen	1	0.6
NA19027	LWK	AFR	0.934311	0.064348	0.00134	1e-05	1e-05	0.986311	0.013629	1e-05	1e-05	1e-05	1e-05	0.986331	0.013639	3e-05	NA	NA	NA	darkolivegreen	1	0.6
NA19028	LWK	AFR	0.945432	0.052943	0.001625	0.062294	1e-05	0.931218	0.006438	1e-05	1e-05	1e-05	1e-05	0.993522	0.006448	3e-05	NA	NA	NA	darkolivegreen	1	0.6
NA19030	LWK	AFR	0.96995	0.023159	0.006891	0.131878	0.057552	0.810519	1e-05	1e-05	1e-05	1e-05	1e-05	0.999949	2e-05	3e-05	NA	NA	NA	darkolivegreen	1	0.6
NA19031	LWK	AFR	0.952337	0.04199	0.005674	0.130778	0.029644	0.833374	0.006163	1e-05	1e-05	1e-05	1e-05	0.993796	0.006173	3e-05	NA	NA	NA	darkolivegreen	1	0.6
NA19035	LWK	AFR	0.96013	0.033306	0.006564	0.161008	0.00634	0.828692	1e-05	1e-05	0.003919	1e-05	1e-05	0.99604	2e-05	0.003939	NA	NA	NA	darkolivegreen	1	0.6
NA19036	LWK	AFR	0.96715	0.030066	0.002784	0.136122	0.071876	0.791952	1e-05	1e-05	1e-05	1e-05	1e-05	0.99995	2e-05	3e-05	NA	NA	NA	darkolivegreen	1	0.6
NA19037	LWK	AFR	0.962662	0.036499	0.000838	0.015652	0.054992	0.929305	1e-05	1e-05	1e-05	1e-05	1e-05	0.999949	2e-05	3e-05	NA	NA	NA	darkolivegreen	1	0.6
NA19038	LWK	AFR	0.96852	0.024817	0.006663	0.152357	0.03337	0.814223	1e-05	1e-05	1e-05	1e-05	1e-05	0.99995	2e-05	3e-05	NA	NA	NA	darkolivegreen	1	0.6
NA19041	LWK	AFR	0.955685	0.038505	0.00581	0.094713	0.090522	0.806945	1e-05	0.000821	1e-05	0.006969	1e-05	0.99218	0.000831	0.006989	NA	NA	NA	darkolivegreen	1	0.6
NA19042	LWK	AFR	0.951669	0.048321	1e-05	1e-05	0.0162	0.982679	0.001072	1e-05	1e-05	1e-05	1e-05	0.998889	0.001082	3e-05	NA	NA	NA	darkolivegreen	1	0.6
NA19043	LWK	AFR	0.964747	0.034757	0.000497	0.079339	0.042097	0.878514	1e-05	1e-05	1e-05	1e-05	1e-05	0.99995	2e-05	3e-05	NA	NA	NA	darkolivegreen	1	0.6
NA19307	LWK	AFR	0.953182	0.04043	0.006388	0.021149	0.02164	0.957161	1e-05	1e-05	1e-05	1e-05	1e-05	0.99995	2e-05	3e-05	NA	NA	NA	darkolivegreen	1	0.6
NA19308	LWK	AFR	0.959809	0.033214	0.006977	0.146042	0.027203	0.82409	1e-05	1e-05	1e-05	0.002626	1e-05	0.997335	2e-05	0.002646	NA	NA	NA	darkolivegreen	1	0.6
NA19309	LWK	AFR	0.960077	0.037139	0.002783	0.171146	0.011321	0.816066	1e-05	0.001427	1e-05	1e-05	1e-05	0.998533	0.001437	3e-05	NA	NA	NA	darkolivegreen	1	0.6
NA19310	LWK	AFR	0.968311	0.023321	0.008368	0.131573	1e-05	0.868367	1e-05	1e-05	1e-05	1e-05	1e-05	0.99995	2e-05	3e-05	NA	NA	NA	darkolivegreen	1	0.6
NA19312	LWK	AFR	0.965772	0.034218	1e-05	0.07056	0.01327	0.91612	1e-05	1e-05	1e-05	1e-05	1e-05	0.99995	2e-05	3e-05	NA	NA	NA	darkolivegreen	1	0.6
NA19314	LWK	AFR	0.934039	0.059113	0.006847	0.117098	0.011176	0.849836	1e-05	0.02185	1e-05	1e-05	1e-05	0.97811	0.02186	3e-05	NA	NA	NA	darkolivegreen	1	0.6
NA19315	LWK	AFR	0.948673	0.045851	0.005476	0.166056	0.001845	0.823263	0.006262	1e-05	0.002544	1e-05	1e-05	0.991164	0.006272	0.002564	NA	NA	NA	darkolivegreen	1	0.6
NA19316	LWK	AFR	0.952374	0.043509	0.004118	0.020782	0.026218	0.95295	1e-05	1e-05	1e-05	1e-05	1e-05	0.99995	2e-05	3e-05	NA	NA	NA	darkolivegreen	1	0.6
NA19317	LWK	AFR	0.970007	0.025962	0.00403	0.080028	0.019591	0.900331	1e-05	1e-05	1e-05	1e-05	1e-05	0.99995	2e-05	3e-05	NA	NA	NA	darkolivegreen	1	0.6
NA19318	LWK	AFR	0.960754	0.039164	8.2e-05	1e-05	1e-05	0.99993	1e-05	1e-05	1e-05	1e-05	1e-05	0.99995	2e-05	3e-05	NA	NA	NA	darkolivegreen	1	0.6
NA19319	LWK	AFR	0.957965	0.039295	0.00274	0.10724	0.018791	0.87392	1e-05	1e-05	1e-05	1e-05	1e-05	0.999951	2e-05	3e-05	NA	NA	NA	darkolivegreen	1	0.6
NA19320	LWK	AFR	0.961419	0.038057	0.000524	1e-05	1e-05	0.99993	1e-05	1e-05	1e-05	1e-05	1e-05	0.99995	2e-05	3e-05	NA	NA	NA	darkolivegreen	1	0.6
NA19321	LWK	AFR	0.961742	0.032749	0.005509	0.125374	1e-05	0.874566	1e-05	1e-05	1e-05	1e-05	1e-05	0.99995	2e-05	3e-05	NA	NA	NA	darkolivegreen	1	0.6
NA19323	LWK	AFR	0.940911	0.058092	0.000997	0.048758	0.08561	0.849146	0.016446	1e-05	1e-05	1e-05	1e-05	0.983514	0.016456	3e-05	NA	NA	NA	darkolivegreen	1	0.6
NA19324	LWK	AFR	0.956126	0.038068	0.005806	0.121463	0.078753	0.789841	0.007316	1e-05	1.3e-05	1e-05	0.002593	0.990057	0.007326	0.002616	NA	NA	NA	darkolivegreen	1	0.6
NA19327	LWK	AFR	0.940343	0.058013	0.001643	0.087927	0.046999	0.844674	0.02036	1e-05	1e-05	1e-05	1e-05	0.9796	0.02037	3e-05	NA	NA	NA	darkolivegreen	1	0.6
NA19328	LWK	AFR	0.954556	0.039817	0.005627	0.079158	1e-05	0.920782	1e-05	1e-05	1e-05	1e-05	1e-05	0.99995	2e-05	3e-05	NA	NA	NA	darkolivegreen	1	0.6
NA19332	LWK	AFR	0.968409	0.031581	1e-05	0.135772	0.073581	0.790597	1e-05	1e-05	1e-05	1e-05	1e-05	0.99995	2e-05	3e-05	NA	NA	NA	darkolivegreen	1	0.6
NA19334	LWK	AFR	0.955776	0.04024	0.003984	0.147581	1e-05	0.852359	1e-05	1e-05	1e-05	1e-05	1e-05	0.99995	2e-05	3e-05	NA	NA	NA	darkolivegreen	1	0.6
NA19338	LWK	AFR	0.955637	0.044353	1e-05	0.114341	1e-05	0.885599	1e-05	1e-05	1e-05	1e-05	1e-05	0.99995	2e-05	3e-05	NA	NA	NA	darkolivegreen	1	0.6
NA19346	LWK	AFR	0.967869	0.032121	1e-05	0.097639	0.091821	0.810491	1e-05	1e-05	1e-05	1e-05	1e-05	0.999951	2e-05	3e-05	NA	NA	NA	darkolivegreen	1	0.6
NA19347	LWK	AFR	0.954846	0.045144	1e-05	0.027616	1.4e-05	0.97232	1e-05	1e-05	1e-05	1e-05	1e-05	0.99995	2e-05	3e-05	NA	NA	NA	darkolivegreen	1	0.6
NA19350	LWK	AFR	0.954988	0.043833	0.001179	1e-05	0.031955	0.967985	1e-05	1e-05	1e-05	1e-05	1e-05	0.99995	2e-05	3e-05	NA	NA	NA	darkolivegreen	1	0.6
NA19351	LWK	AFR	0.965768	0.030288	0.003944	0.126496	0.04701	0.826444	1e-05	1e-05	1e-05	1e-05	1e-05	0.99995	2e-05	3e-05	NA	NA	NA	darkolivegreen	1	0.6
NA19355	LWK	AFR	0.957019	0.039087	0.003894	0.100895	1e-05	0.899045	1e-05	1e-05	1e-05	1e-05	1e-05	0.99995	2e-05	3e-05	NA	NA	NA	darkolivegreen	1	0.6
NA19360	LWK	AFR	0.960026	0.034115	0.005858	0.063306	0.04756	0.889084	1e-05	1e-05	1e-05	1e-05	1e-05	0.99995	2e-05	3e-05	NA	NA	NA	darkolivegreen	1	0.6
NA19372	LWK	AFR	0.967699	0.026694	0.005607	0.080589	0.061295	0.858066	1e-05	1e-05	1e-05	1e-05	1e-05	0.99995	2e-05	3e-05	NA	NA	NA	darkolivegreen	1	0.6
NA19374	LWK	AFR	0.951084	0.044359	0.004557	0.115611	1e-05	0.880496	1e-05	0.003843	1e-05	1e-05	1e-05	0.996117	0.003853	3e-05	NA	NA	NA	darkolivegreen	1	0.6
NA19375	LWK	AFR	0.948019	0.050112	0.001869	0.04554	1e-05	0.9544	1e-05	1e-05	1e-05	1e-05	1e-05	0.99995	2e-05	3e-05	NA	NA	NA	darkolivegreen	1	0.6
NA19376	LWK	AFR	0.970311	0.027724	0.001965	1e-05	1e-05	0.99993	1e-05	1e-05	1e-05	1e-05	1e-05	0.99995	2e-05	3e-05	NA	NA	NA	darkolivegreen	1	0.6
NA19377	LWK	AFR	0.959227	0.035095	0.005678	0.141828	0.005182	0.85294	1e-05	1e-05	1e-05	1e-05	1e-05	0.99995	2e-05	3e-05	NA	NA	NA	darkolivegreen	1	0.6
NA19378	LWK	AFR	0.959124	0.038113	0.002763	0.168054	1e-05	0.831886	1e-05	1e-05	1e-05	1e-05	1e-05	0.99995	2e-05	3e-05	NA	NA	NA	darkolivegreen	1	0.6
NA19379	LWK	AFR	0.96559	0.0344	1e-05	0.165848	1e-05	0.834092	1e-05	1e-05	1e-05	1e-05	1e-05	0.99995	2e-05	3e-05	NA	NA	NA	darkolivegreen	1	0.6
NA19380	LWK	AFR	0.947932	0.052058	1e-05	0.048379	0.031832	0.917859	0.001889	1e-05	1e-05	1e-05	1e-05	0.99807	0.001899	3e-05	NA	NA	NA	darkolivegreen	1	0.6
NA19383	LWK	AFR	0.958657	0.040033	0.00131	0.00355	0.072122	0.924278	1e-05	1e-05	1e-05	1e-05	1e-05	0.99995	2e-05	3e-05	NA	NA	NA	darkolivegreen	1	0.6
NA19384	LWK	AFR	0.974605	0.025385	1e-05	0.098693	1e-05	0.901247	1e-05	1e-05	1e-05	1e-05	1e-05	0.99995	2e-05	3e-05	NA	NA	NA	darkolivegreen	1	0.6
NA19385	LWK	AFR	0.95128	0.047258	0.001463	0.054405	0.058917	0.882137	0.001104	0.003407	1e-05	1e-05	1e-05	0.995459	0.004511	3e-05	NA	NA	NA	darkolivegreen	1	0.6
NA19390	LWK	AFR	0.961124	0.036683	0.002193	0.089014	0.03943	0.871506	1e-05	1e-05	1e-05	1e-05	1e-05	0.99995	2e-05	3e-05	NA	NA	NA	darkolivegreen	1	0.6
NA19391	LWK	AFR	0.975082	0.024908	1e-05	0.198311	1e-05	0.801629	1e-05	1e-05	1e-05	1e-05	1e-05	0.99995	2e-05	3e-05	NA	NA	NA	darkolivegreen	1	0.6
NA19393	LWK	AFR	0.959708	0.035564	0.004729	0.047652	0.052617	0.899499	1e-05	1e-05	0.000192	1e-05	1e-05	0.999768	2e-05	0.000212	NA	NA	NA	darkolivegreen	1	0.6
NA19394	LWK	AFR	0.963957	0.028784	0.007259	0.065234	0.074497	0.860219	1e-05	1e-05	1e-05	1e-05	1e-05	0.99995	2e-05	3e-05	NA	NA	NA	darkolivegreen	1	0.6
NA19395	LWK	AFR	0.959247	0.040743	1e-05	0.12294	0.074489	0.800635	0.001896	1e-05	1e-05	1e-05	1e-05	0.998064	0.001906	3e-05	NA	NA	NA	darkolivegreen	1	0.6
NA19397	LWK	AFR	0.97153	0.023525	0.004944	0.091073	0.011995	0.896882	1e-05	1e-05	1e-05	1e-05	1e-05	0.99995	2e-05	3e-05	NA	NA	NA	darkolivegreen	1	0.6
NA19399	LWK	AFR	0.972292	0.024741	0.002968	0.204271	1e-05	0.795669	1e-05	1e-05	1e-05	1e-05	1e-05	0.99995	2e-05	3e-05	NA	NA	NA	darkolivegreen	1	0.6
NA19401	LWK	AFR	0.947382	0.038084	0.014534	0.124298	0.007513	0.860967	1e-05	1e-05	1e-05	0.000685	0.006507	0.992778	2e-05	0.007202	NA	NA	NA	darkolivegreen	1	0.6
NA19403	LWK	AFR	0.939753	0.05539	0.004857	0.139916	0.014472	0.826074	0.019498	1e-05	1e-05	1e-05	1e-05	0.980462	0.019508	3e-05	NA	NA	NA	darkolivegreen	1	0.6
NA19404	LWK	AFR	0.958498	0.034697	0.006804	0.10843	0.00012	0.8914	1e-05	1e-05	1e-05	1e-05	1e-05	0.99995	2e-05	3e-05	NA	NA	NA	darkolivegreen	1	0.6
NA19428	LWK	AFR	0.953095	0.039371	0.007534	0.053255	1e-05	0.946685	1e-05	1e-05	1e-05	1e-05	1e-05	0.99995	2e-05	3e-05	NA	NA	NA	darkolivegreen	1	0.6
NA19429	LWK	AFR	0.960768	0.036983	0.002249	0.079722	0.106918	0.81331	1e-05	1e-05	1e-05	1e-05	1e-05	0.99995	2e-05	3e-05	NA	NA	NA	darkolivegreen	1	0.6
NA19430	LWK	AFR	0.965066	0.031354	0.00358	0.049336	0.016717	0.933896	1e-05	1e-05	1e-05	1e-05	1e-05	0.999949	2e-05	3e-05	NA	NA	NA	darkolivegreen	1	0.6
NA19431	LWK	AFR	0.972511	0.024172	0.003317	0.166812	0.022488	0.810648	1e-05	1.2e-05	1e-05	1e-05	1e-05	0.999948	2.2e-05	3e-05	NA	NA	NA	darkolivegreen	1	0.6
NA19434	LWK	AFR	0.949914	0.044265	0.005821	0.009723	1e-05	0.990217	1e-05	1e-05	1e-05	1e-05	1e-05	0.99995	2e-05	3e-05	NA	NA	NA	darkolivegreen	1	0.6
NA19435	LWK	AFR	0.949562	0.041395	0.009044	0.025795	0.12099	0.846177	1e-05	0.006999	1e-05	1e-05	1e-05	0.992962	0.007009	3e-05	NA	NA	NA	darkolivegreen	1	0.6
NA19436	LWK	AFR	0.964192	0.029016	0.006791	0.152098	0.019067	0.828785	1e-05	1e-05	1e-05	1e-05	1e-05	0.99995	2e-05	3e-05	NA	NA	NA	darkolivegreen	1	0.6
NA19437	LWK	AFR	0.949682	0.040338	0.00998	0.067188	0.021431	0.903808	0.003249	1e-05	0.004294	1e-05	1e-05	0.992427	0.003259	0.004314	NA	NA	NA	darkolivegreen	1	0.6
NA19438	LWK	AFR	0.975894	0.017371	0.006734	0.171058	0.006364	0.822528	1e-05	1e-05	1e-05	1e-05	1e-05	0.99995	2e-05	3e-05	NA	NA	NA	darkolivegreen	1	0.6
NA19439	LWK	AFR	0.967688	0.032302	1e-05	0.079927	0.065538	0.854485	1e-05	1e-05	1e-05	1e-05	1e-05	0.99995	2e-05	3e-05	NA	NA	NA	darkolivegreen	1	0.6
NA19440	LWK	AFR	0.950945	0.043581	0.005474	0.087202	0.072879	0.833739	0.005478	1e-05	0.000671	1e-05	1e-05	0.99382	0.005488	0.000691	NA	NA	NA	darkolivegreen	1	0.6
NA19443	LWK	AFR	0.957338	0.035059	0.007603	0.055979	0.05839	0.885582	1e-05	1e-05	1e-05	1e-05	1e-05	0.999951	2e-05	3e-05	NA	NA	NA	darkolivegreen	1	0.6
NA19445	LWK	AFR	0.958453	0.041537	1e-05	0.186268	0.038004	0.773079	0.002609	1e-05	1e-05	1e-05	1e-05	0.997351	0.002619	3e-05	NA	NA	NA	darkolivegreen	1	0.6
NA19446	LWK	AFR	0.955004	0.039499	0.005497	0.119681	1e-05	0.880259	1e-05	1e-05	1e-05	1e-05	1e-05	0.99995	2e-05	3e-05	NA	NA	NA	darkolivegreen	1	0.6
NA19448	LWK	AFR	0.958249	0.034901	0.00685	0.017688	0.041236	0.941025	1e-05	1e-05	1e-05	1e-05	1e-05	0.999949	2e-05	3e-05	NA	NA	NA	darkolivegreen	1	0.6
NA19449	LWK	AFR	0.960379	0.031725	0.007896	0.153689	0.025834	0.820427	1e-05	1e-05	1e-05	1e-05	1e-05	0.99995	2e-05	3e-05	NA	NA	NA	darkolivegreen	1	0.6
NA19451	LWK	AFR	0.959782	0.028521	0.011697	0.062402	1e-05	0.937538	1e-05	1e-05	1e-05	1e-05	1e-05	0.99995	2e-05	3e-05	NA	NA	NA	darkolivegreen	1	0.6
NA19452	LWK	AFR	0.949551	0.049047	0.001402	0.034877	0.012074	0.950525	0.002484	1e-05	1e-05	1e-05	1e-05	0.997476	0.002494	3e-05	NA	NA	NA	darkolivegreen	1	0.6
NA19454	LWK	AFR	0.961389	0.031667	0.006945	0.157097	0.069704	0.77259	1e-05	1e-05	1e-05	0.000569	1e-05	0.999391	2e-05	0.000589	NA	NA	NA	darkolivegreen	1	0.6
NA19455	LWK	AFR	0.94499	0.051761	0.00325	0.027915	0.084308	0.878927	1e-05	0.00881	1e-05	1e-05	1e-05	0.99115	0.00882	3e-05	NA	NA	NA	darkolivegreen	1	0.6
NA19456	LWK	AFR	0.968629	0.029533	0.001839	0.157035	0.025609	0.817306	1e-05	1e-05	1e-05	1e-05	1e-05	0.99995	2e-05	3e-05	NA	NA	NA	darkolivegreen	1	0.6
NA19457	LWK	AFR	0.958375	0.039243	0.002382	0.069709	0.052638	0.877603	1e-05	1e-05	1e-05	1e-05	1e-05	0.99995	2e-05	3e-05	NA	NA	NA	darkolivegreen	1	0.6
NA19461	LWK	AFR	0.951789	0.044837	0.003374	0.064276	0.057326	0.876127	1e-05	0.001536	1e-05	0.000704	1e-05	0.997729	0.001546	0.000724	NA	NA	NA	darkolivegreen	1	0.6
NA19462	LWK	AFR	0.971877	0.021317	0.006806	0.192923	0.033463	0.773564	1e-05	1e-05	1e-05	1e-05	1e-05	0.99995	2e-05	3e-05	NA	NA	NA	darkolivegreen	1	0.6
NA19463	LWK	AFR	0.949841	0.041143	0.009016	0.106571	0.018071	0.865635	0.005432	1e-05	0.004261	1e-05	1e-05	0.990277	0.005442	0.004281	NA	NA	NA	darkolivegreen	1	0.6
NA19466	LWK	AFR	0.954362	0.04552	0.000118	0.026071	0.050615	0.923264	1e-05	1e-05	1e-05	1e-05	1e-05	0.99995	2e-05	3e-05	NA	NA	NA	darkolivegreen	1	0.6
NA19467	LWK	AFR	0.950581	0.046972	0.002447	0.090509	1e-05	0.906553	1e-05	0.002888	1e-05	1e-05	1e-05	0.997072	0.002898	3e-05	NA	NA	NA	darkolivegreen	1	0.6
NA19468	LWK	AFR	0.948085	0.045834	0.006081	0.085866	0.002214	0.907929	0.003951	1e-05	1e-05	1e-05	1e-05	0.996009	0.003961	3e-05	NA	NA	NA	darkolivegreen	1	0.6
NA19471	LWK	AFR	0.953064	0.046926	1e-05	0.053193	0.062137	0.884094	0.000536	1e-05	1e-05	1e-05	1e-05	0.999424	0.000546	3e-05	NA	NA	NA	darkolivegreen	1	0.6
NA19472	LWK	AFR	0.943885	0.045711	0.010404	0.063864	0.039043	0.888034	0.000436	1e-05	1e-05	1e-05	0.008593	0.990941	0.000446	0.008613	NA	NA	NA	darkolivegreen	1	0.6
NA19473	LWK	AFR	0.958204	0.035578	0.006219	0.076622	0.015048	0.908279	1e-05	1e-05	1e-05	1e-05	1e-05	0.999949	2e-05	3e-05	NA	NA	NA	darkolivegreen	1	0.6
NA19474	LWK	AFR	0.949959	0.050031	1e-05	0.092664	0.052295	0.846132	0.008869	1e-05	1e-05	1e-05	1e-05	0.991091	0.008879	3e-05	NA	NA	NA	darkolivegreen	1	0.6
NA19475	LWK	AFR	0.954561	0.042441	0.002998	0.061184	0.052471	0.88119	0.005115	1e-05	1e-05	1e-05	1e-05	0.994845	0.005125	3e-05	NA	NA	NA	darkolivegreen	1	0.6
HG03052	MSL	AFR	0.99998	1e-05	1e-05	0.381668	0.618272	1e-05	1e-05	1e-05	1e-05	1e-05	1e-05	0.99995	2e-05	3e-05	NA	NA	NA	#33A02C	1	0.6
HG03054	MSL	AFR	0.99998	1e-05	1e-05	0.477258	0.522682	1e-05	1e-05	1e-05	1e-05	1e-05	1e-05	0.99995	2e-05	3e-05	NA	NA	NA	#33A02C	1	0.6
HG03055	MSL	AFR	0.99998	1e-05	1e-05	0.386357	0.562247	0.051346	1e-05	1e-05	1e-05	1e-05	1e-05	0.99995	2e-05	3e-05	NA	NA	NA	#33A02C	1	0.6
HG03057	MSL	AFR	0.99998	1e-05	1e-05	0.400954	0.598986	1e-05	1e-05	1e-05	1e-05	1e-05	1e-05	0.99995	2e-05	3e-05	NA	NA	NA	#33A02C	1	0.6
HG03058	MSL	AFR	0.993993	1e-05	0.005997	0.454453	0.541711	1e-05	1e-05	1e-05	0.003786	1e-05	1e-05	0.996174	2e-05	0.003806	NA	NA	NA	#33A02C	1	0.6
HG03060	MSL	AFR	0.99998	1e-05	1e-05	0.453839	0.54569	0.00042	1e-05	1e-05	1e-05	1e-05	1e-05	0.999949	2e-05	3e-05	NA	NA	NA	#33A02C	1	0.6
HG03061	MSL	AFR	0.99998	1e-05	1e-05	0.397002	0.602938	1e-05	1e-05	1e-05	1e-05	1e-05	1e-05	0.99995	2e-05	3e-05	NA	NA	NA	#33A02C	1	0.6
HG03063	MSL	AFR	0.999974	1.6e-05	1e-05	0.34206	0.651855	0.006035	1e-05	1e-05	1e-05	1e-05	1e-05	0.99995	2e-05	3e-05	NA	NA	NA	#33A02C	1	0.6
HG03064	MSL	AFR	0.99998	1e-05	1e-05	0.438997	0.560943	1e-05	1e-05	1e-05	1e-05	1e-05	1e-05	0.99995	2e-05	3e-05	NA	NA	NA	#33A02C	1	0.6
HG03066	MSL	AFR	0.99998	1e-05	1e-05	0.419911	0.580029	1e-05	1e-05	1e-05	1e-05	1e-05	1e-05	0.99995	2e-05	3e-05	NA	NA	NA	#33A02C	1	0.6
HG03069	MSL	AFR	0.997145	0.000929	0.001926	0.432761	0.55488	0.01231	1e-05	1e-05	1e-05	1e-05	1e-05	0.999951	2e-05	3e-05	NA	NA	NA	#33A02C	1	0.6
HG03072	MSL	AFR	0.99998	1e-05	1e-05	0.406434	0.581312	0.012204	1e-05	1e-05	1e-05	1e-05	1e-05	0.99995	2e-05	3e-05	NA	NA	NA	#33A02C	1	0.6
HG03073	MSL	AFR	0.997829	1e-05	0.002161	0.3449	0.65504	1e-05	1e-05	1e-05	1e-05	1e-05	1e-05	0.99995	2e-05	3e-05	NA	NA	NA	#33A02C	1	0.6
HG03074	MSL	AFR	0.99998	1e-05	1e-05	0.407603	0.592337	1e-05	1e-05	1e-05	1e-05	1e-05	1e-05	0.99995	2e-05	3e-05	NA	NA	NA	#33A02C	1	0.6
HG03077	MSL	AFR	0.99998	1e-05	1e-05	0.425102	0.574838	1e-05	1e-05	1e-05	1e-05	1e-05	1e-05	0.99995	2e-05	3e-05	NA	NA	NA	#33A02C	1	0.6
HG03078	MSL	AFR	0.99998	1e-05	1e-05	0.361348	0.63641	0.002191	1e-05	1e-05	1e-05	1e-05	1e-05	0.999949	2e-05	3e-05	NA	NA	NA	#33A02C	1	0.6
HG03079	MSL	AFR	0.999771	1e-05	0.000219	0.450067	0.549873	1e-05	1e-05	1e-05	1e-05	1e-05	1e-05	0.99995	2e-05	3e-05	NA	NA	NA	#33A02C	1	0.6
HG03081	MSL	AFR	0.99998	1e-05	1e-05	0.402602	0.588212	0.009136	1e-05	1e-05	1e-05	1e-05	1e-05	0.99995	2e-05	3e-05	NA	NA	NA	#33A02C	1	0.6
HG03082	MSL	AFR	0.99998	1e-05	1e-05	0.328973	0.670967	1e-05	1e-05	1e-05	1e-05	1e-05	1e-05	0.99995	2e-05	3e-05	NA	NA	NA	#33A02C	1	0.6
HG03084	MSL	AFR	0.99998	1e-05	1e-05	0.419225	0.580715	1e-05	1e-05	1e-05	1e-05	1e-05	1e-05	0.99995	2e-05	3e-05	NA	NA	NA	#33A02C	1	0.6
HG03085	MSL	AFR	0.99998	1e-05	1e-05	0.476394	0.523546	1e-05	1e-05	1e-05	1e-05	1e-05	1e-05	0.99995	2e-05	3e-05	NA	NA	NA	#33A02C	1	0.6
HG03086	MSL	AFR	0.997266	0.002724	1e-05	0.444708	0.55523	1e-05	1e-05	1e-05	1e-05	1e-05	1.2e-05	0.999948	2e-05	3.2e-05	NA	NA	NA	#33A02C	1	0.6
HG03088	MSL	AFR	0.991885	0.005845	0.00227	0.362052	0.636848	1e-05	1.1e-05	1e-05	1e-05	1e-05	0.001049	0.99891	2.1e-05	0.001069	NA	NA	NA	#33A02C	1	0.6
HG03091	MSL	AFR	0.998327	1e-05	0.001663	0.403623	0.571737	0.02459	1e-05	1e-05	1e-05	1e-05	1e-05	0.99995	2e-05	3e-05	NA	NA	NA	#33A02C	1	0.6
HG03095	MSL	AFR	0.99998	1e-05	1e-05	0.34806	0.616783	0.035107	1e-05	1e-05	1e-05	1e-05	1e-05	0.99995	2e-05	3e-05	NA	NA	NA	#33A02C	1	0.6
HG03096	MSL	AFR	0.999406	1e-05	0.000584	0.406706	0.593234	1e-05	1e-05	1e-05	1e-05	1e-05	1e-05	0.99995	2e-05	3e-05	NA	NA	NA	#33A02C	1	0.6
HG03097	MSL	AFR	0.99998	1e-05	1e-05	0.441654	0.551196	0.0071	1e-05	1e-05	1e-05	1e-05	1e-05	0.99995	2e-05	3e-05	NA	NA	NA	#33A02C	1	0.6
HG03209	MSL	AFR	0.99998	1e-05	1e-05	0.44596	0.55398	1e-05	1e-05	1e-05	1e-05	1e-05	1e-05	0.99995	2e-05	3e-05	NA	NA	NA	#33A02C	1	0.6
HG03212	MSL	AFR	0.99998	1e-05	1e-05	0.380416	0.583489	0.036046	1e-05	1e-05	1e-05	1e-05	1e-05	0.999951	2e-05	3e-05	NA	NA	NA	#33A02C	1	0.6
HG03224	MSL	AFR	0.99998	1e-05	1e-05	0.469765	0.530175	1e-05	1e-05	1e-05	1e-05	1e-05	1e-05	0.99995	2e-05	3e-05	NA	NA	NA	#33A02C	1	0.6
HG03225	MSL	AFR	0.99998	1e-05	1e-05	0.372719	0.62703	0.0002	1e-05	1e-05	1e-05	1e-05	1e-05	0.999949	2e-05	3e-05	NA	NA	NA	#33A02C	1	0.6
HG03376	MSL	AFR	0.99998	1e-05	1e-05	0.431771	0.568169	1e-05	1e-05	1e-05	1e-05	1e-05	1e-05	0.99995	2e-05	3e-05	NA	NA	NA	#33A02C	1	0.6
HG03378	MSL	AFR	0.99998	1e-05	1e-05	0.444183	0.555757	1e-05	1e-05	1e-05	1e-05	1e-05	1e-05	0.99995	2e-05	3e-05	NA	NA	NA	#33A02C	1	0.6
HG03380	MSL	AFR	0.998487	1e-05	0.001503	0.400255	0.532745	0.06695	1e-05	1e-05	1e-05	1e-05	1e-05	0.99995	2e-05	3e-05	NA	NA	NA	#33A02C	1	0.6
HG03382	MSL	AFR	0.99998	1e-05	1e-05	0.444332	0.555608	1e-05	1e-05	1e-05	1e-05	1e-05	1e-05	0.99995	2e-05	3e-05	NA	NA	NA	#33A02C	1	0.6
HG03385	MSL	AFR	0.996765	0.003225	1e-05	0.368412	0.58836	0.043178	1e-05	1e-05	1e-05	1e-05	1e-05	0.99995	2e-05	3e-05	NA	NA	NA	#33A02C	1	0.6
HG03388	MSL	AFR	0.99998	1e-05	1e-05	0.376863	0.623077	1e-05	1e-05	1e-05	1e-05	1e-05	1e-05	0.99995	2e-05	3e-05	NA	NA	NA	#33A02C	1	0.6
HG03391	MSL	AFR	0.99998	1e-05	1e-05	0.444292	0.555648	1e-05	1e-05	1e-05	1e-05	1e-05	1e-05	0.99995	2e-05	3e-05	NA	NA	NA	#33A02C	1	0.6
HG03394	MSL	AFR	0.998587	1e-05	0.001403	0.429516	0.570424	1e-05	1e-05	1e-05	1e-05	1e-05	1e-05	0.99995	2e-05	3e-05	NA	NA	NA	#33A02C	1	0.6
HG03397	MSL	AFR	0.998058	1e-05	0.001932	0.359795	0.628067	0.010259	1e-05	1e-05	0.001838	1e-05	1e-05	0.998121	2e-05	0.001858	NA	NA	NA	#33A02C	1	0.6
HG03401	MSL	AFR	0.998473	0.001517	1e-05	0.389087	0.610853	1e-05	1e-05	1e-05	1e-05	1e-05	1e-05	0.99995	2e-05	3e-05	NA	NA	NA	#33A02C	1	0.6
HG03410	MSL	AFR	0.999392	0.000598	1e-05	0.454936	0.545004	1e-05	1e-05	1e-05	1e-05	1e-05	1e-05	0.99995	2e-05	3e-05	NA	NA	NA	#33A02C	1	0.6
HG03419	MSL	AFR	0.99998	1e-05	1e-05	0.393415	0.606525	1e-05	1e-05	1e-05	1e-05	1e-05	1e-05	0.99995	2e-05	3e-05	NA	NA	NA	#33A02C	1	0.6
HG03428	MSL	AFR	0.99998	1e-05	1e-05	0.38285	0.61709	1e-05	1e-05	1e-05	1e-05	1e-05	1e-05	0.99995	2e-05	3e-05	NA	NA	NA	#33A02C	1	0.6
HG03432	MSL	AFR	0.994972	0.004007	0.001021	0.440643	0.537325	0.021219	1e-05	1e-05	1e-05	1e-05	0.000773	0.999187	2e-05	0.000793	NA	NA	NA	#33A02C	1	0.6
HG03433	MSL	AFR	0.999332	0.000658	1e-05	0.370901	0.629039	1e-05	1e-05	1e-05	1e-05	1e-05	1e-05	0.99995	2e-05	3e-05	NA	NA	NA	#33A02C	1	0.6
HG03436	MSL	AFR	0.99998	1e-05	1e-05	0.411248	0.588692	1e-05	1e-05	1e-05	1e-05	1e-05	1e-05	0.99995	2e-05	3e-05	NA	NA	NA	#33A02C	1	0.6
HG03437	MSL	AFR	0.99998	1e-05	1e-05	0.327438	0.672502	1e-05	1e-05	1e-05	1e-05	1e-05	1e-05	0.99995	2e-05	3e-05	NA	NA	NA	#33A02C	1	0.6
HG03439	MSL	AFR	0.99998	1e-05	1e-05	0.371777	0.597326	0.030842	1e-05	1e-05	1.5e-05	1e-05	1e-05	0.999945	2e-05	3.5e-05	NA	NA	NA	#33A02C	1	0.6
HG03442	MSL	AFR	0.998166	1e-05	0.001824	0.414061	0.569004	0.016885	1e-05	1e-05	1e-05	1e-05	1e-05	0.99995	2e-05	3e-05	NA	NA	NA	#33A02C	1	0.6
HG03445	MSL	AFR	0.999161	0.000829	1e-05	0.381905	0.618035	1e-05	1e-05	1e-05	1e-05	1e-05	1e-05	0.99995	2e-05	3e-05	NA	NA	NA	#33A02C	1	0.6
HG03446	MSL	AFR	0.99998	1e-05	1e-05	0.378314	0.621626	1e-05	1e-05	1e-05	1e-05	1e-05	1e-05	0.99995	2e-05	3e-05	NA	NA	NA	#33A02C	1	0.6
HG03449	MSL	AFR	0.99998	1e-05	1e-05	0.396204	0.598421	0.005325	1e-05	1e-05	1e-05	1e-05	1e-05	0.99995	2e-05	3e-05	NA	NA	NA	#33A02C	1	0.6
HG03451	MSL	AFR	0.99998	1e-05	1e-05	0.295063	0.652304	0.052584	1e-05	1e-05	1e-05	1e-05	1e-05	0.999951	2e-05	3e-05	NA	NA	NA	#33A02C	1	0.6
HG03452	MSL	AFR	0.998249	0.001741	1e-05	0.459513	0.517771	0.022666	1e-05	1e-05	1e-05	1e-05	1e-05	0.99995	2e-05	3e-05	NA	NA	NA	#33A02C	1	0.6
HG03455	MSL	AFR	0.99998	1e-05	1e-05	0.453888	0.546052	1e-05	1e-05	1e-05	1e-05	1e-05	1e-05	0.99995	2e-05	3e-05	NA	NA	NA	#33A02C	1	0.6
HG03457	MSL	AFR	0.99998	1e-05	1e-05	0.400253	0.591451	0.008247	1e-05	1e-05	1e-05	1e-05	1e-05	0.999951	2e-05	3e-05	NA	NA	NA	#33A02C	1	0.6
HG03458	MSL	AFR	0.99998	1e-05	1e-05	0.377428	0.622512	1e-05	1e-05	1e-05	1e-05	1e-05	1e-05	0.99995	2e-05	3e-05	NA	NA	NA	#33A02C	1	0.6
HG03460	MSL	AFR	0.99998	1e-05	1e-05	0.409447	0.590493	1e-05	1e-05	1e-05	1e-05	1e-05	1e-05	0.99995	2e-05	3e-05	NA	NA	NA	#33A02C	1	0.6
HG03461	MSL	AFR	0.997319	1e-05	0.002671	0.41553	0.58441	1e-05	1e-05	1e-05	1e-05	1e-05	1e-05	0.99995	2e-05	3e-05	NA	NA	NA	#33A02C	1	0.6
HG03464	MSL	AFR	0.99998	1e-05	1e-05	0.371593	0.619564	0.008791	1.1e-05	1e-05	1e-05	1e-05	1e-05	0.999948	2.1e-05	3e-05	NA	NA	NA	#33A02C	1	0.6
HG03469	MSL	AFR	0.99998	1e-05	1e-05	0.441883	0.558057	1e-05	1e-05	1e-05	1e-05	1e-05	1e-05	0.99995	2e-05	3e-05	NA	NA	NA	#33A02C	1	0.6
HG03470	MSL	AFR	0.99998	1e-05	1e-05	0.354273	0.64364	0.002038	1e-05	1e-05	1e-05	1e-05	1e-05	0.999951	2e-05	3e-05	NA	NA	NA	#33A02C	1	0.6
HG03472	MSL	AFR	0.99998	1e-05	1e-05	0.389099	0.610841	1e-05	1e-05	1e-05	1e-05	1e-05	1e-05	0.99995	2e-05	3e-05	NA	NA	NA	#33A02C	1	0.6
HG03473	MSL	AFR	0.99998	1e-05	1e-05	0.372768	0.627172	1e-05	1e-05	1e-05	1e-05	1e-05	1e-05	0.99995	2e-05	3e-05	NA	NA	NA	#33A02C	1	0.6
HG03476	MSL	AFR	0.99998	1e-05	1e-05	0.451649	0.536811	0.01149	1e-05	1e-05	1e-05	1e-05	1e-05	0.99995	2e-05	3e-05	NA	NA	NA	#33A02C	1	0.6
HG03478	MSL	AFR	0.99998	1e-05	1e-05	0.394583	0.605357	1e-05	1e-05	1e-05	1e-05	1e-05	1e-05	0.99995	2e-05	3e-05	NA	NA	NA	#33A02C	1	0.6
HG03479	MSL	AFR	0.99998	1e-05	1e-05	0.456617	0.54302	0.000312	1e-05	1e-05	1e-05	1e-05	1e-05	0.999949	2e-05	3e-05	NA	NA	NA	#33A02C	1	0.6
HG03484	MSL	AFR	0.99998	1e-05	1e-05	0.381773	0.618167	1e-05	1e-05	1e-05	1e-05	1e-05	1e-05	0.99995	2e-05	3e-05	NA	NA	NA	#33A02C	1	0.6
HG03485	MSL	AFR	0.995807	0.002324	0.001869	0.400757	0.575242	0.023951	1e-05	1e-05	1e-05	1e-05	1e-05	0.99995	2e-05	3e-05	NA	NA	NA	#33A02C	1	0.6
HG03547	MSL	AFR	0.99998	1e-05	1e-05	0.421351	0.578589	1e-05	1e-05	1e-05	1e-05	1e-05	1e-05	0.99995	2e-05	3e-05	NA	NA	NA	#33A02C	1	0.6
HG03548	MSL	AFR	0.99998	1e-05	1e-05	0.453673	0.535153	0.011118	1.2e-05	1e-05	1.4e-05	1e-05	1e-05	0.999944	2.2e-05	3.4e-05	NA	NA	NA	#33A02C	1	0.6
HG03556	MSL	AFR	0.99998	1e-05	1e-05	0.386663	0.585626	0.027646	1.7e-05	1e-05	1.7e-05	1e-05	1e-05	0.999935	2.7e-05	3.7e-05	NA	NA	NA	#33A02C	1	0.6
HG03557	MSL	AFR	0.99998	1e-05	1e-05	0.435877	0.564063	1e-05	1e-05	1e-05	1e-05	1e-05	1e-05	0.99995	2e-05	3e-05	NA	NA	NA	#33A02C	1	0.6
HG03558	MSL	AFR	0.99998	1e-05	1e-05	0.460454	0.539486	1e-05	1e-05	1e-05	1e-05	1e-05	1e-05	0.99995	2e-05	3e-05	NA	NA	NA	#33A02C	1	0.6
HG03559	MSL	AFR	0.99998	1e-05	1e-05	0.386088	0.574319	0.039542	1e-05	1e-05	1e-05	1e-05	1e-05	0.999949	2e-05	3e-05	NA	NA	NA	#33A02C	1	0.6
HG03563	MSL	AFR	0.99998	1e-05	1e-05	0.431811	0.568129	1e-05	1e-05	1e-05	1e-05	1e-05	1e-05	0.99995	2e-05	3e-05	NA	NA	NA	#33A02C	1	0.6
HG03565	MSL	AFR	0.995339	0.004651	1e-05	0.414157	0.585783	1e-05	1e-05	1e-05	1e-05	1e-05	1e-05	0.99995	2e-05	3e-05	NA	NA	NA	#33A02C	1	0.6
HG03567	MSL	AFR	0.99998	1e-05	1e-05	0.378376	0.621564	1e-05	1e-05	1e-05	1e-05	1e-05	1e-05	0.99995	2e-05	3e-05	NA	NA	NA	#33A02C	1	0.6
HG03571	MSL	AFR	0.99998	1e-05	1e-05	0.387835	0.612105	1e-05	1e-05	1e-05	1e-05	1e-05	1e-05	0.99995	2e-05	3e-05	NA	NA	NA	#33A02C	1	0.6
HG03572	MSL	AFR	0.99998	1e-05	1e-05	0.378074	0.556076	0.065796	1e-05	1.4e-05	1e-05	1e-05	1e-05	0.999946	2.4e-05	3e-05	NA	NA	NA	#33A02C	1	0.6
HG03575	MSL	AFR	0.99998	1e-05	1e-05	0.489048	0.510892	1e-05	1e-05	1e-05	1e-05	1e-05	1e-05	0.99995	2e-05	3e-05	NA	NA	NA	#33A02C	1	0.6
HG03577	MSL	AFR	0.992769	0.005763	0.001468	0.437555	0.560928	1e-05	1e-05	1e-05	0.001466	1e-05	1e-05	0.998493	2e-05	0.001486	NA	NA	NA	#33A02C	1	0.6
HG03578	MSL	AFR	0.99998	1e-05	1e-05	0.406844	0.571095	0.022009	1.1e-05	1e-05	1e-05	1e-05	1e-05	0.999948	2.1e-05	3e-05	NA	NA	NA	#33A02C	1	0.6
HG03583	MSL	AFR	0.99998	1e-05	1e-05	0.446761	0.553179	1e-05	1e-05	1e-05	1e-05	1e-05	1e-05	0.99995	2e-05	3e-05	NA	NA	NA	#33A02C	1	0.6
NA18486	YRI	AFR	0.99998	1e-05	1e-05	0.800049	0.199891	1e-05	1e-05	1e-05	1e-05	1e-05	1e-05	0.99995	2e-05	3e-05	NA	NA	NA	#B2DF8A	2	0.6
NA18488	YRI	AFR	0.99998	1e-05	1e-05	0.940679	0.05926	1e-05	1e-05	1e-05	1e-05	1e-05	1.1e-05	0.999949	2e-05	3.1e-05	NA	NA	NA	#B2DF8A	2	0.6
NA18489	YRI	AFR	0.998748	0.001242	1e-05	0.774777	0.205081	0.018126	0.001976	1e-05	1e-05	1e-05	1e-05	0.997984	0.001986	3e-05	NA	NA	NA	#B2DF8A	2	0.6
NA18498	YRI	AFR	0.99998	1e-05	1e-05	0.895807	0.097001	0.007142	1e-05	1e-05	1e-05	1e-05	1e-05	0.99995	2e-05	3e-05	NA	NA	NA	#B2DF8A	2	0.6
NA18499	YRI	AFR	0.99998	1e-05	1e-05	0.840413	0.159527	1e-05	1e-05	1e-05	1e-05	1e-05	1e-05	0.99995	2e-05	3e-05	NA	NA	NA	#B2DF8A	2	0.6
NA18501	YRI	AFR	0.99998	1e-05	1e-05	0.855209	0.098086	0.046655	1e-05	1e-05	1e-05	1e-05	1e-05	0.99995	2e-05	3e-05	NA	NA	NA	#B2DF8A	2	0.6
NA18502	YRI	AFR	0.99998	1e-05	1e-05	0.964703	0.035237	1e-05	1e-05	1e-05	1e-05	1e-05	1e-05	0.99995	2e-05	3e-05	NA	NA	NA	#B2DF8A	2	0.6
NA18504	YRI	AFR	0.99998	1e-05	1e-05	0.95021	0.010391	0.039349	1e-05	1e-05	1e-05	1e-05	1e-05	0.99995	2e-05	3e-05	NA	NA	NA	#B2DF8A	2	0.6
NA18505	YRI	AFR	0.99998	1e-05	1e-05	0.923571	0.059575	0.016344	1e-05	1e-05	1e-05	1e-05	0.00047	0.99949	2e-05	0.00049	NA	NA	NA	#B2DF8A	2	0.6
NA18507	YRI	AFR	0.999518	1e-05	0.000472	0.80695	0.191873	1e-05	1e-05	1e-05	0.001127	1e-05	1e-05	0.998833	2e-05	0.001147	NA	NA	NA	#B2DF8A	2	0.6
NA18508	YRI	AFR	0.99998	1e-05	1e-05	0.928877	0.071063	1e-05	1e-05	1e-05	1e-05	1e-05	1e-05	0.99995	2e-05	3e-05	NA	NA	NA	#B2DF8A	2	0.6
NA18510	YRI	AFR	0.99998	1e-05	1e-05	0.781045	0.166392	0.052505	1e-05	1e-05	1e-05	1e-05	1.7e-05	0.999942	2e-05	3.7e-05	NA	NA	NA	#B2DF8A	2	0.6
NA18511	YRI	AFR	0.99998	1e-05	1e-05	0.835713	0.077835	0.086403	1e-05	1e-05	1e-05	1e-05	1e-05	0.999951	2e-05	3e-05	NA	NA	NA	#B2DF8A	2	0.6
NA18516	YRI	AFR	0.99998	1e-05	1e-05	0.860691	0.139249	1e-05	1e-05	1e-05	1e-05	1e-05	1e-05	0.99995	2e-05	3e-05	NA	NA	NA	#B2DF8A	2	0.6
NA18517	YRI	AFR	0.99998	1e-05	1e-05	0.869162	0.130778	1e-05	1e-05	1e-05	1e-05	1e-05	1e-05	0.99995	2e-05	3e-05	NA	NA	NA	#B2DF8A	2	0.6
NA18519	YRI	AFR	0.99998	1e-05	1e-05	0.883559	0.116381	1e-05	1e-05	1e-05	1e-05	1e-05	1e-05	0.99995	2e-05	3e-05	NA	NA	NA	#B2DF8A	2	0.6
NA18520	YRI	AFR	0.99998	1e-05	1e-05	0.868163	0.109995	0.021792	1e-05	1e-05	1e-05	1e-05	1e-05	0.99995	2e-05	3e-05	NA	NA	NA	#B2DF8A	2	0.6
NA18522	YRI	AFR	0.99998	1e-05	1e-05	0.858182	0.126114	0.015655	1e-05	1e-05	1e-05	1e-05	1e-05	0.999951	2e-05	3e-05	NA	NA	NA	#B2DF8A	2	0.6
NA18523	YRI	AFR	0.99998	1e-05	1e-05	0.809294	0.169579	0.019552	1e-05	1e-05	1e-05	0.001534	1e-05	0.998425	2e-05	0.001554	NA	NA	NA	#B2DF8A	2	0.6
NA18853	YRI	AFR	0.99998	1e-05	1e-05	0.881728	0.09409	0.024132	1e-05	1e-05	1e-05	1e-05	1e-05	0.99995	2e-05	3e-05	NA	NA	NA	#B2DF8A	2	0.6
NA18856	YRI	AFR	0.99998	1e-05	1e-05	0.86738	0.101617	0.030952	1e-05	1e-05	1e-05	1e-05	1e-05	0.999949	2e-05	3e-05	NA	NA	NA	#B2DF8A	2	0.6
NA18858	YRI	AFR	0.99998	1e-05	1e-05	0.858675	0.141265	1e-05	1e-05	1e-05	1e-05	1e-05	1e-05	0.99995	2e-05	3e-05	NA	NA	NA	#B2DF8A	2	0.6
NA18861	YRI	AFR	0.99998	1e-05	1e-05	0.850586	0.1259	0.023464	1e-05	1e-05	1e-05	1e-05	1e-05	0.99995	2e-05	3e-05	NA	NA	NA	#B2DF8A	2	0.6
NA18864	YRI	AFR	0.99998	1e-05	1e-05	0.848249	0.13273	0.018969	1e-05	1e-05	1.2e-05	1e-05	1e-05	0.999948	2e-05	3.2e-05	NA	NA	NA	#B2DF8A	2	0.6
NA18865	YRI	AFR	0.99998	1e-05	1e-05	0.828185	0.158908	0.012858	1e-05	1e-05	1e-05	1e-05	1e-05	0.999951	2e-05	3e-05	NA	NA	NA	#B2DF8A	2	0.6
NA18867	YRI	AFR	0.99998	1e-05	1e-05	0.81694	0.163547	0.019455	1e-05	1e-05	1.7e-05	1e-05	1.1e-05	0.999942	2e-05	3.8e-05	NA	NA	NA	#B2DF8A	2	0.6
NA18868	YRI	AFR	0.99998	1e-05	1e-05	0.825019	0.152701	0.02223	1e-05	1e-05	1e-05	1e-05	1e-05	0.99995	2e-05	3e-05	NA	NA	NA	#B2DF8A	2	0.6
NA18870	YRI	AFR	0.99998	1e-05	1e-05	0.974313	1e-05	0.025627	1e-05	1e-05	1e-05	1e-05	1e-05	0.99995	2e-05	3e-05	NA	NA	NA	#B2DF8A	2	0.6
NA18871	YRI	AFR	0.99998	1e-05	1e-05	0.900822	0.099118	1e-05	1e-05	1e-05	1e-05	1e-05	1e-05	0.99995	2e-05	3e-05	NA	NA	NA	#B2DF8A	2	0.6
NA18873	YRI	AFR	0.99998	1e-05	1e-05	0.87622	0.083176	0.040553	1e-05	1e-05	1e-05	1e-05	1.1e-05	0.999949	2e-05	3.1e-05	NA	NA	NA	#B2DF8A	2	0.6
NA18874	YRI	AFR	0.99998	1e-05	1e-05	0.736201	0.176069	0.08768	1e-05	1e-05	1e-05	1e-05	1e-05	0.99995	2e-05	3e-05	NA	NA	NA	#B2DF8A	2	0.6
NA18876	YRI	AFR	0.99998	1e-05	1e-05	0.858437	0.114618	0.026895	1e-05	1e-05	1e-05	1e-05	1e-05	0.99995	2e-05	3e-05	NA	NA	NA	#B2DF8A	2	0.6
NA18877	YRI	AFR	0.99998	1e-05	1e-05	0.929468	0.070472	1e-05	1e-05	1e-05	1e-05	1e-05	1e-05	0.99995	2e-05	3e-05	NA	NA	NA	#B2DF8A	2	0.6
NA18878	YRI	AFR	0.993768	0.006222	1e-05	0.834322	0.153852	0.007633	0.004153	1e-05	1e-05	1e-05	1e-05	0.995807	0.004163	3e-05	NA	NA	NA	#B2DF8A	2	0.6
NA18879	YRI	AFR	0.99998	1e-05	1e-05	0.885987	0.09067	0.023293	1e-05	1e-05	1e-05	1e-05	1e-05	0.99995	2e-05	3e-05	NA	NA	NA	#B2DF8A	2	0.6
NA18881	YRI	AFR	0.99998	1e-05	1e-05	0.832982	0.166958	1e-05	1e-05	1e-05	1e-05	1e-05	1e-05	0.99995	2e-05	3e-05	NA	NA	NA	#B2DF8A	2	0.6
NA18907	YRI	AFR	0.99998	1e-05	1e-05	0.92064	0.074498	0.004812	1e-05	1e-05	1e-05	1e-05	1e-05	0.99995	2e-05	3e-05	NA	NA	NA	#B2DF8A	2	0.6
NA18908	YRI	AFR	0.99998	1e-05	1e-05	0.880252	0.082286	0.03741	1e-05	1e-05	1e-05	1e-05	1.1e-05	0.999948	2e-05	3.1e-05	NA	NA	NA	#B2DF8A	2	0.6
NA18909	YRI	AFR	0.99998	1e-05	1e-05	0.907005	0.08219	0.010755	1e-05	1e-05	1e-05	1e-05	1e-05	0.99995	2e-05	3e-05	NA	NA	NA	#B2DF8A	2	0.6
NA18910	YRI	AFR	0.993889	0.005243	0.000868	0.84472	0.133652	0.014815	1e-05	0.004138	0.000597	0.002058	1e-05	0.993187	0.004148	0.002665	NA	NA	NA	#B2DF8A	2	0.6
NA18912	YRI	AFR	0.99998	1e-05	1e-05	0.894259	0.100486	0.005205	1e-05	1e-05	1e-05	1e-05	1e-05	0.99995	2e-05	3e-05	NA	NA	NA	#B2DF8A	2	0.6
NA18915	YRI	AFR	0.99998	1e-05	1e-05	0.913177	0.076126	0.010648	1e-05	1e-05	1e-05	1e-05	1e-05	0.999951	2e-05	3e-05	NA	NA	NA	#B2DF8A	2	0.6
NA18916	YRI	AFR	0.99998	1e-05	1e-05	0.861801	0.138139	1e-05	1e-05	1e-05	1e-05	1e-05	1e-05	0.99995	2e-05	3e-05	NA	NA	NA	#B2DF8A	2	0.6
NA18917	YRI	AFR	0.99998	1e-05	1e-05	0.831123	0.094906	0.073267	1e-05	1e-05	1e-05	1e-05	0.000664	0.999296	2e-05	0.000684	NA	NA	NA	#B2DF8A	2	0.6
NA18923	YRI	AFR	0.99998	1e-05	1e-05	0.946821	0.053119	1e-05	1e-05	1e-05	1e-05	1e-05	1e-05	0.99995	2e-05	3e-05	NA	NA	NA	#B2DF8A	2	0.6
NA18924	YRI	AFR	0.99998	1e-05	1e-05	0.862214	0.106417	0.031319	1e-05	1e-05	1e-05	1e-05	1e-05	0.99995	2e-05	3e-05	NA	NA	NA	#B2DF8A	2	0.6
NA18933	YRI	AFR	0.99998	1e-05	1e-05	0.945434	0.029728	0.024788	1e-05	1e-05	1e-05	1e-05	1e-05	0.99995	2e-05	3e-05	NA	NA	NA	#B2DF8A	2	0.6
NA18934	YRI	AFR	0.99998	1e-05	1e-05	0.879584	0.091971	0.028395	1e-05	1e-05	1e-05	1e-05	1e-05	0.99995	2e-05	3e-05	NA	NA	NA	#B2DF8A	2	0.6
NA19092	YRI	AFR	0.99998	1e-05	1e-05	0.886897	0.092032	0.021022	1e-05	1e-05	1e-05	1e-05	1e-05	0.999951	2e-05	3e-05	NA	NA	NA	#B2DF8A	2	0.6
NA19093	YRI	AFR	0.99998	1e-05	1e-05	0.911179	0.087717	1e-05	1e-05	1e-05	1e-05	0.001054	1e-05	0.998906	2e-05	0.001074	NA	NA	NA	#B2DF8A	2	0.6
NA19095	YRI	AFR	0.99998	1e-05	1e-05	0.964147	0.009381	0.026423	1e-05	1e-05	1e-05	1e-05	1e-05	0.999951	2e-05	3e-05	NA	NA	NA	#B2DF8A	2	0.6
NA19096	YRI	AFR	0.99998	1e-05	1e-05	0.869545	0.109969	0.020436	1e-05	1e-05	1e-05	1e-05	1e-05	0.99995	2e-05	3e-05	NA	NA	NA	#B2DF8A	2	0.6
NA19098	YRI	AFR	0.99998	1e-05	1e-05	0.892292	0.097736	0.009922	1e-05	1e-05	1e-05	1e-05	1e-05	0.99995	2e-05	3e-05	NA	NA	NA	#B2DF8A	2	0.6
NA19099	YRI	AFR	0.99998	1e-05	1e-05	0.848616	0.151324	1e-05	1e-05	1e-05	1e-05	1e-05	1e-05	0.99995	2e-05	3e-05	NA	NA	NA	#B2DF8A	2	0.6
NA19102	YRI	AFR	0.998903	1e-05	0.001087	0.834696	0.129263	0.034518	1e-05	1.1e-05	1e-05	1e-05	0.001482	0.998477	2.1e-05	0.001502	NA	NA	NA	#B2DF8A	2	0.6
NA19107	YRI	AFR	0.995286	0.003252	0.001463	0.893831	0.101437	1e-05	1e-05	0.004609	1e-05	1e-05	8.3e-05	0.995278	0.004619	0.000103	NA	NA	NA	#B2DF8A	2	0.6
NA19108	YRI	AFR	0.99998	1e-05	1e-05	0.791822	0.165562	0.042565	1e-05	1e-05	1.1e-05	1e-05	1e-05	0.999949	2e-05	3.1e-05	NA	NA	NA	#B2DF8A	2	0.6
NA19113	YRI	AFR	0.99998	1e-05	1e-05	0.866821	0.133119	1e-05	1e-05	1e-05	1e-05	1e-05	1e-05	0.99995	2e-05	3e-05	NA	NA	NA	#B2DF8A	2	0.6
NA19114	YRI	AFR	0.99998	1e-05	1e-05	0.854081	0.145859	1e-05	1e-05	1e-05	1e-05	1e-05	1e-05	0.99995	2e-05	3e-05	NA	NA	NA	#B2DF8A	2	0.6
NA19116	YRI	AFR	0.99998	1e-05	1e-05	0.909203	0.090737	1e-05	1e-05	1e-05	1e-05	1e-05	1e-05	0.99995	2e-05	3e-05	NA	NA	NA	#B2DF8A	2	0.6
NA19117	YRI	AFR	0.99998	1e-05	1e-05	0.853532	0.146408	1e-05	1e-05	1e-05	1e-05	1e-05	1e-05	0.99995	2e-05	3e-05	NA	NA	NA	#B2DF8A	2	0.6
NA19118	YRI	AFR	0.97972	0.02027	1e-05	0.752049	0.157357	0.071151	0.019403	1e-05	1e-05	1e-05	1e-05	0.980557	0.019413	3e-05	NA	NA	NA	#B2DF8A	2	0.6
NA19119	YRI	AFR	0.99998	1e-05	1e-05	0.899067	0.067749	0.033134	1e-05	1e-05	1e-05	1e-05	1e-05	0.99995	2e-05	3e-05	NA	NA	NA	#B2DF8A	2	0.6
NA19121	YRI	AFR	0.998742	1e-05	0.001248	0.829634	0.168772	1e-05	1e-05	1e-05	1e-05	0.001544	1e-05	0.998416	2e-05	0.001564	NA	NA	NA	#B2DF8A	2	0.6
NA19129	YRI	AFR	0.995344	0.004646	1e-05	0.845856	0.131983	0.017855	0.003743	1e-05	1e-05	1e-05	0.000534	0.995694	0.003753	0.000554	NA	NA	NA	#B2DF8A	2	0.6
NA19130	YRI	AFR	0.99998	1e-05	1e-05	0.910368	0.089572	1e-05	1e-05	1e-05	1e-05	1e-05	1e-05	0.99995	2e-05	3e-05	NA	NA	NA	#B2DF8A	2	0.6
NA19131	YRI	AFR	0.99998	1e-05	1e-05	0.786509	0.19659	0.016851	1e-05	1e-05	1e-05	1e-05	1e-05	0.99995	2e-05	3e-05	NA	NA	NA	#B2DF8A	2	0.6
NA19137	YRI	AFR	0.99998	1e-05	1e-05	0.896524	0.103416	1e-05	1e-05	1e-05	1e-05	1e-05	1e-05	0.99995	2e-05	3e-05	NA	NA	NA	#B2DF8A	2	0.6
NA19138	YRI	AFR	0.99998	1e-05	1e-05	0.922198	0.062919	0.014833	1e-05	1e-05	1e-05	1e-05	1e-05	0.99995	2e-05	3e-05	NA	NA	NA	#B2DF8A	2	0.6
NA19141	YRI	AFR	0.99998	1e-05	1e-05	0.869544	0.086664	0.043742	1e-05	1e-05	1e-05	1e-05	1e-05	0.99995	2e-05	3e-05	NA	NA	NA	#B2DF8A	2	0.6
NA19143	YRI	AFR	0.99998	1e-05	1e-05	0.901119	0.098821	1e-05	1e-05	1e-05	1e-05	1e-05	1e-05	0.99995	2e-05	3e-05	NA	NA	NA	#B2DF8A	2	0.6
NA19144	YRI	AFR	0.99998	1e-05	1e-05	0.89038	0.109552	1.7e-05	1e-05	1e-05	1e-05	1e-05	1e-05	0.999949	2e-05	3e-05	NA	NA	NA	#B2DF8A	2	0.6
NA19146	YRI	AFR	0.99998	1e-05	1e-05	0.857335	0.133901	0.008714	1e-05	1e-05	1e-05	1e-05	1e-05	0.99995	2e-05	3e-05	NA	NA	NA	#B2DF8A	2	0.6
NA19147	YRI	AFR	0.99998	1e-05	1e-05	0.87049	0.12945	1e-05	1e-05	1e-05	1e-05	1e-05	1e-05	0.99995	2e-05	3e-05	NA	NA	NA	#B2DF8A	2	0.6
NA19149	YRI	AFR	0.99998	1e-05	1e-05	0.931909	0.068031	1e-05	1e-05	1e-05	1e-05	1e-05	1e-05	0.99995	2e-05	3e-05	NA	NA	NA	#B2DF8A	2	0.6
NA19152	YRI	AFR	0.99998	1e-05	1e-05	0.90602	0.092131	0.001799	1e-05	1e-05	1e-05	1e-05	1e-05	0.99995	2e-05	3e-05	NA	NA	NA	#B2DF8A	2	0.6
NA19153	YRI	AFR	0.99998	1e-05	1e-05	0.862775	0.110839	0.026335	1e-05	1e-05	1e-05	1e-05	1e-05	0.999949	2e-05	3e-05	NA	NA	NA	#B2DF8A	2	0.6
NA19159	YRI	AFR	0.999973	1.7e-05	1e-05	0.838497	0.123244	0.037724	0.000495	1e-05	1e-05	1e-05	1e-05	0.999465	0.000505	3e-05	NA	NA	NA	#B2DF8A	2	0.6
NA19160	YRI	AFR	0.99998	1e-05	1e-05	0.903712	0.065097	0.0301	0.001052	1e-05	1e-05	1e-05	1e-05	0.998909	0.001062	3e-05	NA	NA	NA	#B2DF8A	2	0.6
NA19171	YRI	AFR	0.99998	1e-05	1e-05	0.885898	0.112978	1e-05	1e-05	1e-05	1e-05	1e-05	0.001074	0.998886	2e-05	0.001094	NA	NA	NA	#B2DF8A	2	0.6
NA19172	YRI	AFR	0.99998	1e-05	1e-05	0.911304	0.067351	0.021294	1.1e-05	1e-05	1e-05	1e-05	1e-05	0.999949	2.1e-05	3e-05	NA	NA	NA	#B2DF8A	2	0.6
NA19175	YRI	AFR	0.99998	1e-05	1e-05	0.850594	0.114366	0.03499	1e-05	1e-05	1e-05	1e-05	1e-05	0.99995	2e-05	3e-05	NA	NA	NA	#B2DF8A	2	0.6
NA19184	YRI	AFR	0.99998	1e-05	1e-05	0.967754	0.029087	0.003109	1e-05	1e-05	1e-05	1e-05	1e-05	0.99995	2e-05	3e-05	NA	NA	NA	#B2DF8A	2	0.6
NA19185	YRI	AFR	0.99998	1e-05	1e-05	0.892701	0.083658	0.023586	1e-05	1.5e-05	1e-05	1e-05	1e-05	0.999945	2.5e-05	3e-05	NA	NA	NA	#B2DF8A	2	0.6
NA19189	YRI	AFR	0.99998	1e-05	1e-05	0.878811	0.121129	1e-05	1e-05	1e-05	1e-05	1e-05	1e-05	0.99995	2e-05	3e-05	NA	NA	NA	#B2DF8A	2	0.6
NA19190	YRI	AFR	0.997526	1e-05	0.002464	0.850589	0.133765	0.01323	1e-05	1e-05	1e-05	0.002375	1e-05	0.997584	2e-05	0.002395	NA	NA	NA	#B2DF8A	2	0.6
NA19197	YRI	AFR	0.99998	1e-05	1e-05	0.917847	0.05877	0.023333	1e-05	1e-05	1e-05	1e-05	1e-05	0.99995	2e-05	3e-05	NA	NA	NA	#B2DF8A	2	0.6
NA19198	YRI	AFR	0.99998	1e-05	1e-05	0.927308	0.028201	0.044441	1e-05	1e-05	1e-05	1e-05	1e-05	0.99995	2e-05	3e-05	NA	NA	NA	#B2DF8A	2	0.6
NA19200	YRI	AFR	0.99998	1e-05	1e-05	0.953638	0.039001	0.007311	1e-05	1e-05	1e-05	1e-05	1e-05	0.99995	2e-05	3e-05	NA	NA	NA	#B2DF8A	2	0.6
NA19201	YRI	AFR	0.99998	1e-05	1e-05	0.957677	0.038566	0.003707	1e-05	1e-05	1e-05	1e-05	1e-05	0.99995	2e-05	3e-05	NA	NA	NA	#B2DF8A	2	0.6
NA19204	YRI	AFR	0.99998	1e-05	1e-05	0.902564	0.093359	0.004028	1e-05	1e-05	1e-05	1e-05	1e-05	0.999951	2e-05	3e-05	NA	NA	NA	#B2DF8A	2	0.6
NA19206	YRI	AFR	0.99998	1e-05	1e-05	0.903349	0.093911	0.00269	1e-05	1e-05	1e-05	1e-05	1e-05	0.99995	2e-05	3e-05	NA	NA	NA	#B2DF8A	2	0.6
NA19207	YRI	AFR	0.99998	1e-05	1e-05	0.908465	0.091475	1e-05	1e-05	1e-05	1e-05	1e-05	1e-05	0.99995	2e-05	3e-05	NA	NA	NA	#B2DF8A	2	0.6
NA19209	YRI	AFR	0.99998	1e-05	1e-05	0.925914	0.074026	1e-05	1e-05	1e-05	1e-05	1e-05	1e-05	0.99995	2e-05	3e-05	NA	NA	NA	#B2DF8A	2	0.6
NA19210	YRI	AFR	0.99998	1e-05	1e-05	0.882805	0.117135	1e-05	1e-05	1e-05	1e-05	1e-05	1e-05	0.99995	2e-05	3e-05	NA	NA	NA	#B2DF8A	2	0.6
NA19213	YRI	AFR	0.99998	1e-05	1e-05	0.887332	0.082021	0.030597	1e-05	1e-05	1e-05	1e-05	1e-05	0.99995	2e-05	3e-05	NA	NA	NA	#B2DF8A	2	0.6
NA19214	YRI	AFR	0.99998	1e-05	1e-05	0.952634	0.030332	0.016984	1e-05	1e-05	1e-05	1e-05	1e-05	0.99995	2e-05	3e-05	NA	NA	NA	#B2DF8A	2	0.6
NA19222	YRI	AFR	0.99998	1e-05	1e-05	0.911061	0.088879	1e-05	1e-05	1e-05	1e-05	1e-05	1e-05	0.99995	2e-05	3e-05	NA	NA	NA	#B2DF8A	2	0.6
NA19223	YRI	AFR	0.99998	1e-05	1e-05	0.890766	0.018066	0.091118	1e-05	1e-05	1e-05	1e-05	1e-05	0.99995	2e-05	3e-05	NA	NA	NA	#B2DF8A	2	0.6
NA19225	YRI	AFR	0.99998	1e-05	1e-05	0.988555	0.010005	1e-05	1e-05	1e-05	1e-05	0.00139	1e-05	0.99857	2e-05	0.00141	NA	NA	NA	#B2DF8A	2	0.6
NA19235	YRI	AFR	0.99998	1e-05	1e-05	0.899568	0.100372	1e-05	1e-05	1e-05	1e-05	1e-05	1e-05	0.99995	2e-05	3e-05	NA	NA	NA	#B2DF8A	2	0.6
NA19236	YRI	AFR	0.99998	1e-05	1e-05	0.827097	0.132863	0.03999	1e-05	1e-05	1e-05	1e-05	1e-05	0.99995	2e-05	3e-05	NA	NA	NA	#B2DF8A	2	0.6
NA19238	YRI	AFR	0.997447	1e-05	0.002543	0.880654	0.090405	0.026486	1e-05	1e-05	1e-05	0.002415	1e-05	0.997545	2e-05	0.002435	NA	NA	NA	#B2DF8A	2	0.6
NA19239	YRI	AFR	0.99998	1e-05	1e-05	0.816304	0.116276	0.06737	1e-05	1e-05	1e-05	1e-05	1e-05	0.99995	2e-05	3e-05	NA	NA	NA	#B2DF8A	2	0.6
NA19247	YRI	AFR	0.999332	0.000658	1e-05	0.846004	0.117191	0.035696	1e-05	1e-05	1e-05	0.001069	1e-05	0.998891	2e-05	0.001089	NA	NA	NA	#B2DF8A	2	0.6
NA19248	YRI	AFR	0.99998	1e-05	1e-05	0.822695	0.177245	1e-05	1e-05	1e-05	1e-05	1e-05	1e-05	0.99995	2e-05	3e-05	NA	NA	NA	#B2DF8A	2	0.6
NA19256	YRI	AFR	0.99998	1e-05	1e-05	0.88464	0.112392	0.002919	1e-05	1e-05	1e-05	1e-05	1e-05	0.999951	2e-05	3e-05	NA	NA	NA	#B2DF8A	2	0.6
NA19257	YRI	AFR	0.99998	1e-05	1e-05	0.928781	0.06633	0.004839	1e-05	1e-05	1e-05	1e-05	1e-05	0.99995	2e-05	3e-05	NA	NA	NA	#B2DF8A	2	0.6
HG01112	CLM	AMR	0.023953	0.895591	0.080456	0.00137	1e-05	0.024986	0.780092	0.097044	0.076739	1e-05	0.019749	0.026366	0.877136	0.096498	NA	NA	NA	bisque2	1	0.6
HG01113	CLM	AMR	0.025433	0.699723	0.274843	0.012306	0.009092	0.004318	0.635661	0.047649	0.270247	0.016456	0.00427	0.025716	0.68331	0.290973	NA	NA	NA	bisque2	1	0.6
HG01119	CLM	AMR	0.042299	0.830333	0.127368	1e-05	0.002726	0.043758	0.740465	0.067837	0.121152	1e-05	0.024043	0.046494	0.808302	0.145205	NA	NA	NA	bisque2	1	0.6
HG01121	CLM	AMR	0.062065	0.646876	0.291059	0.062281	1e-05	1e-05	0.529631	0.10595	0.273696	0.025278	0.003144	0.062301	0.635581	0.302118	NA	NA	NA	bisque2	1	0.6
HG01122	CLM	AMR	0.082722	0.690874	0.226404	0.034668	1e-05	0.051513	0.575972	0.099345	0.183002	1e-05	0.055481	0.086191	0.675317	0.238493	NA	NA	NA	bisque2	1	0.6
HG01124	CLM	AMR	0.155938	0.570855	0.273207	0.030662	0.099194	0.028895	0.482938	0.073684	0.237337	0.04728	1e-05	0.158751	0.556622	0.284627	NA	NA	NA	bisque2	1	0.6
HG01125	CLM	AMR	0.104981	0.653442	0.241577	0.0474	0.019631	0.040187	0.584104	0.052561	0.202029	0.054079	1e-05	0.107218	0.636665	0.256118	NA	NA	NA	bisque2	1	0.6
HG01130	CLM	AMR	0.074024	0.691847	0.23413	0.025447	0.006283	0.045144	0.596256	0.07804	0.236489	1e-05	0.012331	0.076874	0.674296	0.24883	NA	NA	NA	bisque2	1	0.6
HG01131	CLM	AMR	0.079345	0.679529	0.241126	0.027454	0.052364	1e-05	0.593328	0.071896	0.253403	0.001535	1e-05	0.079828	0.665224	0.254948	NA	NA	NA	bisque2	1	0.6
HG01133	CLM	AMR	0.034293	0.826477	0.139231	0.012617	0.017627	0.004747	0.717561	0.093872	0.142305	0.01126	1e-05	0.034991	0.811433	0.153575	NA	NA	NA	bisque2	1	0.6
HG01134	CLM	AMR	0.133828	0.655257	0.210914	0.063933	0.071001	1e-05	0.553849	0.087998	0.204792	0.018407	1e-05	0.134944	0.641847	0.223209	NA	NA	NA	bisque2	1	0.6
HG01136	CLM	AMR	0.109809	0.626465	0.263726	1e-05	0.112124	1e-05	0.585189	0.023468	0.221441	0.050346	0.007413	0.112144	0.608657	0.2792	NA	NA	NA	bisque2	1	0.6
HG01137	CLM	AMR	0.03775	0.631662	0.330587	1e-05	0.03849	1e-05	0.576116	0.039186	0.298276	0.024161	0.023751	0.03851	0.615302	0.346188	NA	NA	NA	bisque2	1	0.6
HG01139	CLM	AMR	0.188529	0.536214	0.275257	0.095506	0.081336	0.012277	0.471812	0.051453	0.28426	0.003346	1e-05	0.189119	0.523265	0.287616	NA	NA	NA	bisque2	1	0.6
HG01140	CLM	AMR	0.058639	0.685071	0.256289	0.011334	0.039323	0.007856	0.622184	0.046018	0.249329	0.023946	1e-05	0.058513	0.668202	0.273285	NA	NA	NA	bisque2	1	0.6
HG01142	CLM	AMR	0.205298	0.455043	0.339659	0.120715	0.066816	0.018398	0.407107	0.034316	0.333755	0.005416	0.013477	0.205929	0.441423	0.352648	NA	NA	NA	bisque2	1	0.6
HG01148	CLM	AMR	0.065606	0.684527	0.249867	0.003663	0.062613	1e-05	0.579122	0.090708	0.259702	0.004171	1e-05	0.066286	0.66983	0.263883	NA	NA	NA	bisque2	1	0.6
HG01149	CLM	AMR	0.120828	0.451429	0.427743	0.090983	0.025227	0.003479	0.414055	0.024918	0.437718	0.00361	1e-05	0.119689	0.438973	0.441338	NA	NA	NA	bisque2	1	0.6
HG01250	CLM	AMR	0.096824	0.601968	0.301208	0.041623	0.047508	0.009297	0.540461	0.045268	0.227046	0.051139	0.037659	0.098428	0.585729	0.315844	NA	NA	NA	bisque2	1	0.6
HG01251	CLM	AMR	0.033838	0.710757	0.255405	1e-05	0.033888	0.00178	0.606552	0.087325	0.270425	1e-05	1e-05	0.035678	0.693877	0.270445	NA	NA	NA	bisque2	1	0.6
HG01253	CLM	AMR	0.054012	0.71707	0.228918	0.035108	0.019144	1e-05	0.608529	0.095708	0.197769	0.034122	0.009611	0.054262	0.704237	0.241502	NA	NA	NA	bisque2	1	0.6
HG01254	CLM	AMR	0.190996	0.540306	0.268698	0.080313	0.079975	0.032455	0.482468	0.04249	0.241605	1e-05	0.040685	0.192743	0.524958	0.2823	NA	NA	NA	bisque2	1	0.6
HG01256	CLM	AMR	0.027569	0.811378	0.161053	1e-05	0.028367	1e-05	0.726396	0.068101	0.147359	0.015654	0.014103	0.028387	0.794497	0.177116	NA	NA	NA	bisque2	1	0.6
HG01257	CLM	AMR	0.028293	0.704988	0.266719	1e-05	0.030776	1e-05	0.631859	0.054164	0.241919	0.041252	1e-05	0.030796	0.686023	0.283181	NA	NA	NA	bisque2	1	0.6
HG01259	CLM	AMR	0.035868	0.831371	0.132761	1e-05	0.027329	0.011316	0.724672	0.088671	0.100373	1e-05	0.047619	0.038655	0.813343	0.148002	NA	NA	NA	bisque2	1	0.6
HG01260	CLM	AMR	0.143637	0.561101	0.295262	0.036464	0.06383	0.046355	0.529595	0.012893	0.274781	0.009562	0.02652	0.146649	0.542488	0.310863	NA	NA	NA	bisque2	1	0.6
HG01269	CLM	AMR	0.086765	0.665735	0.2475	1e-05	0.087872	1e-05	0.592711	0.0573	0.230953	0.027256	0.003889	0.087892	0.650011	0.262098	NA	NA	NA	bisque2	1	0.6
HG01271	CLM	AMR	0.08781	0.673704	0.238486	0.060953	0.026684	1e-05	0.585972	0.073038	0.224365	0.028969	1e-05	0.087647	0.65901	0.253344	NA	NA	NA	bisque2	1	0.6
HG01272	CLM	AMR	0.190325	0.511559	0.298116	0.081419	0.038281	0.073808	0.436668	0.059117	0.305371	1e-05	0.005326	0.193508	0.495785	0.310707	NA	NA	NA	bisque2	1	0.6
HG01275	CLM	AMR	0.01948	0.935498	0.045022	0.021105	1e-05	1e-05	0.826657	0.090098	0.0621	1e-05	1e-05	0.021125	0.916755	0.06212	NA	NA	NA	bisque2	1	0.6
HG01277	CLM	AMR	0.035236	0.621881	0.342883	1e-05	0.018658	0.018195	0.542206	0.063348	0.340713	1e-05	0.01686	0.036863	0.605554	0.357583	NA	NA	NA	bisque2	1	0.6
HG01280	CLM	AMR	0.039386	0.706035	0.254579	1e-05	1e-05	0.043451	0.614444	0.073151	0.259251	0.009673	1e-05	0.043471	0.687595	0.268934	NA	NA	NA	bisque2	1	0.6
HG01281	CLM	AMR	0.048549	0.706113	0.245338	1e-05	0.044978	0.004562	0.656275	0.031473	0.238856	0.009249	0.014597	0.04955	0.687748	0.262702	NA	NA	NA	bisque2	1	0.6
HG01284	CLM	AMR	0.078926	0.705532	0.215541	0.010151	0.070391	1e-05	0.640058	0.04854	0.215592	0.012401	0.002858	0.080552	0.688598	0.230851	NA	NA	NA	bisque2	1	0.6
HG01341	CLM	AMR	0.021591	0.421009	0.557399	0.003827	0.004689	0.013112	0.342705	0.066266	0.486886	0.082505	1e-05	0.021628	0.408971	0.569401	NA	NA	NA	bisque2	1	0.6
HG01342	CLM	AMR	0.357576	0.425527	0.216897	0.210796	0.102208	0.046583	0.364367	0.049466	0.22422	1e-05	0.00235	0.359587	0.413833	0.22658	NA	NA	NA	bisque2	1	0.6
HG01344	CLM	AMR	0.053626	0.555213	0.391162	0.003646	0.04075	0.009851	0.492339	0.048096	0.356744	0.023172	0.025402	0.054247	0.540435	0.405318	NA	NA	NA	bisque2	1	0.6
HG01345	CLM	AMR	0.060712	0.719825	0.219462	1e-05	0.048579	0.015207	0.608775	0.095576	0.201557	1e-05	0.030286	0.063796	0.704351	0.231853	NA	NA	NA	bisque2	1	0.6
HG01348	CLM	AMR	0.065149	0.558397	0.376455	0.049092	0.014959	0.000372	0.474008	0.073023	0.349055	0.039481	1e-05	0.064423	0.547031	0.388546	NA	NA	NA	bisque2	1	0.6
HG01350	CLM	AMR	0.079386	0.548013	0.372601	0.03416	0.045347	1e-05	0.480093	0.054868	0.342292	0.036969	0.006262	0.079517	0.534961	0.385523	NA	NA	NA	bisque2	1	0.6
HG01351	CLM	AMR	0.033794	0.701381	0.264825	0.003277	0.020935	0.010748	0.587141	0.098951	0.268563	1e-05	0.010376	0.03496	0.686092	0.278949	NA	NA	NA	bisque2	1	0.6
HG01353	CLM	AMR	0.049859	0.759318	0.190823	1e-05	0.011605	0.041921	0.687136	0.052758	0.171801	0.014718	0.020051	0.053536	0.739894	0.20657	NA	NA	NA	bisque2	1	0.6
HG01354	CLM	AMR	0.029147	0.818302	0.152551	1e-05	0.005592	0.027964	0.722178	0.076737	0.150146	0.017363	1e-05	0.033566	0.798915	0.167519	NA	NA	NA	bisque2	1	0.6
HG01356	CLM	AMR	0.074698	0.623796	0.301506	0.026313	0.024772	0.025663	0.594787	0.010072	0.265594	0.035085	0.017715	0.076748	0.604859	0.318394	NA	NA	NA	bisque2	1	0.6
HG01357	CLM	AMR	0.029127	0.695214	0.275659	1e-05	0.029972	1e-05	0.582217	0.097865	0.285542	1e-05	0.004374	0.029992	0.680082	0.289926	NA	NA	NA	bisque2	1	0.6
HG01359	CLM	AMR	0.063078	0.690259	0.246663	1e-05	0.051663	0.01374	0.643458	0.026656	0.263071	1e-05	0.001392	0.065413	0.670114	0.264473	NA	NA	NA	bisque2	1	0.6
HG01360	CLM	AMR	0.080777	0.692134	0.227089	0.055372	0.018815	0.006264	0.637714	0.037924	0.217654	0.026248	1e-05	0.080451	0.675638	0.243912	NA	NA	NA	bisque2	1	0.6
HG01362	CLM	AMR	0.132545	0.642507	0.224948	0.013125	0.077038	0.04705	0.578412	0.045285	0.187581	0.001936	0.049574	0.137213	0.623697	0.239091	NA	NA	NA	bisque2	1	0.6
HG01363	CLM	AMR	0.185234	0.515602	0.299164	0.146253	0.015605	0.023238	0.452481	0.051357	0.260344	0.050712	1e-05	0.185096	0.503838	0.311066	NA	NA	NA	bisque2	1	0.6
HG01365	CLM	AMR	0.161864	0.569068	0.269068	0.100225	0.025502	0.03812	0.474102	0.082059	0.214998	0.064984	1e-05	0.163847	0.556161	0.279992	NA	NA	NA	bisque2	1	0.6
HG01366	CLM	AMR	0.114831	0.639472	0.245697	0.108271	0.00583	1e-05	0.587292	0.036703	0.260582	1e-05	0.001302	0.114111	0.623995	0.261894	NA	NA	NA	bisque2	1	0.6
HG01369	CLM	AMR	0.147852	0.367297	0.484851	0.027123	0.05149	0.073161	0.35018	1e-05	0.418568	0.071239	0.00823	0.151774	0.35019	0.498037	NA	NA	NA	bisque2	1	0.6
HG01372	CLM	AMR	0.051685	0.649942	0.298373	0.005519	0.02109	0.026992	0.59211	0.041151	0.282474	0.028912	0.001753	0.053601	0.633261	0.313139	NA	NA	NA	bisque2	1	0.6
HG01374	CLM	AMR	0.025622	0.726358	0.24802	1e-05	0.027404	1e-05	0.676315	0.029626	0.20499	1e-05	0.061635	0.027424	0.705941	0.266635	NA	NA	NA	bisque2	1	0.6
HG01375	CLM	AMR	0.149857	0.556929	0.293213	0.059281	0.065236	0.027384	0.463158	0.081041	0.252547	0.051343	1e-05	0.151901	0.544199	0.3039	NA	NA	NA	bisque2	1	0.6
HG01377	CLM	AMR	0.113901	0.59836	0.287739	1e-05	0.068979	0.048898	0.506605	0.075109	0.285561	0.014828	1e-05	0.117887	0.581714	0.300399	NA	NA	NA	bisque2	1	0.6
HG01378	CLM	AMR	0.06477	0.573783	0.361446	0.061726	0.002989	1e-05	0.500667	0.060271	0.350792	0.021864	0.001681	0.064725	0.560938	0.374337	NA	NA	NA	bisque2	1	0.6
HG01383	CLM	AMR	0.053934	0.705108	0.240957	0.024216	0.030234	1e-05	0.627254	0.061314	0.256951	1e-05	1e-05	0.05446	0.688568	0.256971	NA	NA	NA	bisque2	1	0.6
HG01384	CLM	AMR	0.064142	0.71248	0.223378	0.014079	0.024323	0.027272	0.622747	0.072637	0.227381	1e-05	0.011551	0.065674	0.695384	0.238942	NA	NA	NA	bisque2	1	0.6
HG01389	CLM	AMR	0.070448	0.796965	0.132587	0.070464	1e-05	1e-05	0.72146	0.055943	0.152093	1e-05	1e-05	0.070484	0.777403	0.152113	NA	NA	NA	bisque2	1	0.6
HG01390	CLM	AMR	0.291937	0.441957	0.266105	0.123815	0.103371	0.069322	0.382198	0.045648	0.197026	0.07302	0.005599	0.296508	0.427846	0.275645	NA	NA	NA	bisque2	1	0.6
HG01431	CLM	AMR	0.117791	0.615988	0.266221	0.04408	0.065746	0.00896	0.567175	0.031935	0.267733	0.009629	0.004741	0.118786	0.59911	0.282103	NA	NA	NA	bisque2	1	0.6
HG01432	CLM	AMR	0.055037	0.719749	0.225214	1e-05	0.024857	0.032607	0.618932	0.084074	0.239501	1e-05	1e-05	0.057474	0.703006	0.239521	NA	NA	NA	bisque2	1	0.6
HG01435	CLM	AMR	0.058167	0.451958	0.489875	0.011721	0.034006	0.013312	0.35525	0.086499	0.427843	0.045339	0.026031	0.059039	0.441749	0.499213	NA	NA	NA	bisque2	1	0.6
HG01437	CLM	AMR	0.038795	0.852085	0.10912	0.032957	0.006428	5.6e-05	0.784929	0.045629	0.129982	1e-05	1e-05	0.039441	0.830558	0.130002	NA	NA	NA	bisque2	1	0.6
HG01438	CLM	AMR	0.028126	0.926322	0.045551	1e-05	0.029393	1e-05	0.814296	0.093244	0.063027	1e-05	1e-05	0.029413	0.90754	0.063047	NA	NA	NA	bisque2	1	0.6
HG01440	CLM	AMR	0.179582	0.598492	0.221926	0.077793	0.06453	0.040293	0.484051	0.101822	0.184906	0.002907	0.043699	0.182616	0.585873	0.231512	NA	NA	NA	bisque2	1	0.6
HG01441	CLM	AMR	0.045781	0.561252	0.392968	0.008616	1e-05	0.03974	0.477785	0.068753	0.278435	0.094652	0.032008	0.048366	0.546538	0.405095	NA	NA	NA	bisque2	1	0.6
HG01443	CLM	AMR	0.056035	0.399104	0.544861	0.00844	0.014818	0.034062	0.361741	0.023267	0.426113	0.126015	0.005544	0.05732	0.385008	0.557672	NA	NA	NA	bisque2	1	0.6
HG01444	CLM	AMR	0.102108	0.628153	0.269739	0.0462	0.056406	1e-05	0.551876	0.060365	0.283829	1e-05	0.001304	0.102616	0.612241	0.285143	NA	NA	NA	bisque2	1	0.6
HG01447	CLM	AMR	0.079953	0.680507	0.23954	0.031159	0.026762	0.024117	0.572347	0.093742	0.217912	0.014052	0.019909	0.082038	0.666089	0.251873	NA	NA	NA	bisque2	1	0.6
HG01455	CLM	AMR	0.049751	0.564273	0.385976	0.033663	0.014943	1.9e-05	0.499512	0.051572	0.35818	0.042101	1e-05	0.048625	0.551084	0.400291	NA	NA	NA	bisque2	1	0.6
HG01456	CLM	AMR	0.065964	0.565495	0.368542	0.031841	0.00273	0.032712	0.496812	0.052877	0.381706	1e-05	0.001312	0.067283	0.549689	0.383028	NA	NA	NA	bisque2	1	0.6
HG01459	CLM	AMR	0.039771	0.568943	0.391286	1e-05	0.03009	0.011997	0.51251	0.03969	0.234742	0.129628	0.041333	0.042097	0.5522	0.405703	NA	NA	NA	bisque2	1	0.6
HG01461	CLM	AMR	0.188003	0.454758	0.357239	0.052204	0.062087	0.077296	0.437033	1e-05	0.336456	0.017699	0.017215	0.191587	0.437043	0.37137	NA	NA	NA	bisque2	1	0.6
HG01462	CLM	AMR	0.290743	0.40359	0.305667	0.190127	0.064924	0.037186	0.327252	0.06673	0.226692	0.069494	0.017595	0.292237	0.393982	0.313781	NA	NA	NA	bisque2	1	0.6
HG01464	CLM	AMR	0.210766	0.475711	0.313523	0.071384	0.076461	0.066928	0.428616	0.030711	0.261713	0.064178	1e-05	0.214773	0.459327	0.325901	NA	NA	NA	bisque2	1	0.6
HG01465	CLM	AMR	0.03951	0.779778	0.180712	1e-05	0.015376	0.027017	0.739525	0.017821	0.186835	0.003062	0.010354	0.042403	0.757346	0.200251	NA	NA	NA	bisque2	1	0.6
HG01468	CLM	AMR	0.037597	0.78459	0.177812	1e-05	0.0379	1e-05	0.748409	0.014733	0.198917	1e-05	1e-05	0.03792	0.763142	0.198937	NA	NA	NA	bisque2	1	0.6
HG01474	CLM	AMR	0.032768	0.831272	0.13596	1e-05	0.035628	1e-05	0.703882	0.111875	0.1303	0.016096	0.0022	0.035648	0.815757	0.148596	NA	NA	NA	bisque2	1	0.6
HG01479	CLM	AMR	0.041561	0.838757	0.119683	0.019101	0.023749	1e-05	0.755764	0.064991	0.131711	0.000245	0.004428	0.04286	0.820755	0.136384	NA	NA	NA	bisque2	1	0.6
HG01485	CLM	AMR	0.373388	0.381787	0.244825	0.182179	0.154118	0.039525	0.288183	0.084834	0.170376	0.080774	1e-05	0.375822	0.373017	0.25116	NA	NA	NA	bisque2	1	0.6
HG01486	CLM	AMR	0.049061	0.610617	0.340322	0.029269	0.019086	1e-05	0.558672	0.035938	0.308936	0.048079	1e-05	0.048365	0.59461	0.357025	NA	NA	NA	bisque2	1	0.6
HG01488	CLM	AMR	0.171116	0.693772	0.135112	0.086178	0.066006	0.021003	0.600406	0.078669	0.128016	0.011514	0.008208	0.173187	0.679075	0.147738	NA	NA	NA	bisque2	1	0.6
HG01489	CLM	AMR	0.041106	0.837007	0.121886	0.027636	1e-05	0.015138	0.763724	0.054454	0.139018	1e-05	1e-05	0.042784	0.818178	0.139038	NA	NA	NA	bisque2	1	0.6
HG01491	CLM	AMR	0.032569	0.813528	0.153904	1e-05	0.002591	0.031876	0.771201	0.020384	0.17391	1e-05	1.8e-05	0.034477	0.791585	0.173938	NA	NA	NA	bisque2	1	0.6
HG01492	CLM	AMR	0.036643	0.762931	0.200426	0.032767	0.003877	1e-05	0.715348	0.027828	0.187834	1e-05	0.032325	0.036654	0.743176	0.220169	NA	NA	NA	bisque2	1	0.6
HG01494	CLM	AMR	0.099732	0.512961	0.387307	0.081509	0.017728	1e-05	0.465597	0.034097	0.280819	0.098944	0.021295	0.099247	0.499694	0.401058	NA	NA	NA	bisque2	1	0.6
HG01495	CLM	AMR	0.142779	0.488201	0.36902	0.036787	0.106298	1e-05	0.453315	0.018609	0.366543	0.018428	1e-05	0.143095	0.471924	0.384981	NA	NA	NA	bisque2	1	0.6
HG01497	CLM	AMR	0.049197	0.600654	0.350149	1e-05	0.013531	0.037486	0.514896	0.070195	0.318679	1e-05	0.045192	0.051027	0.585091	0.363881	NA	NA	NA	bisque2	1	0.6
HG01498	CLM	AMR	0.059171	0.600331	0.340498	1e-05	0.044231	0.015968	0.526784	0.058578	0.297532	0.056886	1e-05	0.060209	0.585362	0.354428	NA	NA	NA	bisque2	1	0.6
HG01550	CLM	AMR	0.074311	0.711053	0.214637	0.014806	0.03582	0.025557	0.64296	0.050232	0.230604	1e-05	1e-05	0.076183	0.693192	0.230624	NA	NA	NA	bisque2	1	0.6
HG01551	CLM	AMR	0.400994	0.386608	0.212398	0.201702	0.119824	0.083659	0.313105	0.061556	0.201589	0.018553	1e-05	0.405185	0.374661	0.220152	NA	NA	NA	bisque2	1	0.6
HG01556	CLM	AMR	0.235304	0.447709	0.316987	0.159367	0.056536	0.019173	0.418758	0.014865	0.315873	1e-05	0.015418	0.235076	0.433623	0.331301	NA	NA	NA	bisque2	1	0.6
HG01565	PEL	AMR	0.022858	0.308609	0.668533	0.022327	1e-05	1e-05	0.297364	1e-05	0.267529	0.380092	0.032658	0.022347	0.297374	0.680279	NA	NA	NA	bisque4	1	0.6
HG01566	PEL	AMR	0.017608	0.527941	0.454451	1e-05	0.009594	0.010467	0.459087	0.05436	0.227832	0.226537	0.012114	0.020071	0.513447	0.466483	NA	NA	NA	bisque4	1	0.6
HG01571	PEL	AMR	0.010729	0.344117	0.645154	1e-05	0.014362	1e-05	0.329262	1e-05	0.020854	0.621799	0.013693	0.014382	0.329272	0.656346	NA	NA	NA	bisque4	1	0.6
HG01572	PEL	AMR	0.002561	0.071493	0.925947	0.00078	1e-05	1e-05	0.04345	0.020873	0.064763	0.870104	1e-05	0.0008	0.064323	0.934877	NA	NA	NA	bisque4	1	0.6
HG01577	PEL	AMR	0.081555	0.495611	0.422833	1e-05	0.037426	0.048201	0.451758	0.027839	0.158714	0.264066	0.011986	0.085637	0.479597	0.434766	NA	NA	NA	bisque4	1	0.6
HG01578	PEL	AMR	0.019621	0.393547	0.586833	1e-05	0.021618	1e-05	0.358163	0.0221	0.12393	0.474158	1e-05	0.021638	0.380263	0.598098	NA	NA	NA	bisque4	1	0.6
HG01892	PEL	AMR	0.083854	0.217944	0.698202	0.058701	0.016132	0.009408	0.161314	0.050167	0.219053	0.465352	0.019873	0.084241	0.211481	0.704278	NA	NA	NA	bisque4	1	0.6
HG01893	PEL	AMR	0.125652	0.317745	0.556604	0.111122	1e-05	0.014465	0.305894	1e-05	0.234586	0.285844	0.048069	0.125597	0.305904	0.568499	NA	NA	NA	bisque4	1	0.6
HG01917	PEL	AMR	0.020505	0.140636	0.838858	0.014012	0.007699	1e-05	0.115396	0.015094	0.044002	0.791985	0.011802	0.021721	0.13049	0.847789	NA	NA	NA	bisque4	1	0.6
HG01918	PEL	AMR	0.007267	0.233959	0.758774	0.007631	1e-05	1e-05	0.211244	0.013657	0.077765	0.674361	0.015322	0.007651	0.224901	0.767448	NA	NA	NA	bisque4	1	0.6
HG01920	PEL	AMR	1e-05	0.043299	0.956691	1e-05	1e-05	1e-05	0.015798	0.018804	0.074566	0.887189	0.003614	3e-05	0.034602	0.965369	NA	NA	NA	bisque4	1	0.6
HG01921	PEL	AMR	0.01817	0.239398	0.742432	1e-05	1e-05	0.021121	0.192302	0.036821	0.246277	0.449425	0.054034	0.021141	0.229123	0.749736	NA	NA	NA	bisque4	1	0.6
HG01923	PEL	AMR	0.00455	0.082102	0.913349	1e-05	0.005969	1e-05	0.059916	0.011919	1e-05	0.919207	0.00296	0.005989	0.071835	0.922177	NA	NA	NA	bisque4	1	0.6
HG01924	PEL	AMR	0.127453	0.180422	0.692124	0.083017	0.008483	0.037526	0.130702	0.042706	0.223549	0.422321	0.051695	0.129026	0.173408	0.697565	NA	NA	NA	bisque4	1	0.6
HG01926	PEL	AMR	0.003804	0.025012	0.971184	1e-05	1e-05	0.003312	1e-05	0.012759	0.148678	0.809434	0.025788	0.003332	0.012769	0.9839	NA	NA	NA	bisque4	1	0.6
HG01927	PEL	AMR	1e-05	0.07979	0.9202	1e-05	1e-05	1e-05	0.062693	0.008593	0.189496	0.724762	0.014427	3e-05	0.071286	0.928685	NA	NA	NA	bisque4	1	0.6
HG01932	PEL	AMR	0.003788	0.219621	0.776591	1e-05	1e-05	0.00673	0.203132	0.003888	0.132748	0.645018	0.008465	0.00675	0.20702	0.786231	NA	NA	NA	bisque4	1	0.6
HG01933	PEL	AMR	0.113385	0.254432	0.632183	0.06572	0.041131	0.007216	0.212142	0.033754	0.224478	0.393955	0.021605	0.114067	0.245896	0.640038	NA	NA	NA	bisque4	1	0.6
HG01935	PEL	AMR	0.019347	0.257702	0.722951	0.007913	0.011584	1e-05	0.223296	0.025582	0.051868	0.679737	1e-05	0.019507	0.248878	0.731615	NA	NA	NA	bisque4	1	0.6
HG01936	PEL	AMR	0.046945	0.313581	0.639474	0.01145	0.036922	1e-05	0.263327	0.040481	0.084889	0.537015	0.025906	0.048382	0.303808	0.64781	NA	NA	NA	bisque4	1	0.6
HG01938	PEL	AMR	0.003992	0.02296	0.973048	0.004009	1e-05	1.8e-05	0.012459	1e-05	0.294446	0.648945	0.040103	0.004037	0.012469	0.983494	NA	NA	NA	bisque4	1	0.6
HG01939	PEL	AMR	0.008929	0.227453	0.763618	1e-05	1e-05	0.009009	0.199819	0.018404	0.111186	0.650998	0.010564	0.009029	0.218223	0.772748	NA	NA	NA	bisque4	1	0.6
HG01941	PEL	AMR	0.070431	0.13997	0.789599	0.03033	0.039231	1e-05	0.12463	0.007508	0.326615	0.408065	0.06361	0.069571	0.132138	0.79829	NA	NA	NA	bisque4	1	0.6
HG01942	PEL	AMR	0.012984	0.169298	0.817717	1e-05	0.013185	1e-05	0.160206	1e-05	0.230035	0.575038	0.021505	0.013205	0.160216	0.826578	NA	NA	NA	bisque4	1	0.6
HG01944	PEL	AMR	0.070441	0.247444	0.682116	1e-05	1e-05	0.075602	0.118679	0.123015	0.223456	0.401646	0.057581	0.075622	0.241694	0.682683	NA	NA	NA	bisque4	1	0.6
HG01945	PEL	AMR	0.012715	0.221217	0.766068	1e-05	0.000961	0.013809	0.160194	0.053827	0.073506	0.692573	0.005121	0.01478	0.214021	0.7712	NA	NA	NA	bisque4	1	0.6
HG01947	PEL	AMR	0.048228	0.352004	0.599768	0.047066	1e-05	1e-05	0.307115	0.034241	0.352281	0.210083	0.049195	0.047086	0.341356	0.611559	NA	NA	NA	bisque4	1	0.6
HG01948	PEL	AMR	0.193253	0.144101	0.662646	0.103902	0.022792	0.069634	0.109657	0.026051	0.202818	0.426453	0.038693	0.196328	0.135708	0.667964	NA	NA	NA	bisque4	1	0.6
HG01950	PEL	AMR	0.067031	0.106885	0.826084	1e-05	0.017891	0.050923	0.097058	0.000522	0.398935	0.366442	0.068218	0.068824	0.09758	0.833595	NA	NA	NA	bisque4	1	0.6
HG01951	PEL	AMR	0.022975	0.0383	0.938725	0.000191	1e-05	0.022887	0.031657	1e-05	0.365157	0.50374	0.076348	0.023088	0.031667	0.945245	NA	NA	NA	bisque4	1	0.6
HG01953	PEL	AMR	0.014989	0.121233	0.863779	0.013126	1e-05	0.002172	0.097684	0.016062	0.088989	0.748763	0.033194	0.015308	0.113746	0.870946	NA	NA	NA	bisque4	1	0.6
HG01954	PEL	AMR	0.014736	0.098136	0.887128	1e-05	0.015844	1e-05	0.052806	0.038417	0.048888	0.828148	0.015878	0.015864	0.091223	0.892914	NA	NA	NA	bisque4	1	0.6
HG01961	PEL	AMR	1e-05	0.025121	0.974869	1e-05	1e-05	1.4e-05	1e-05	0.019268	0.127502	0.769499	0.083688	3.4e-05	0.019278	0.980689	NA	NA	NA	bisque4	1	0.6
HG01965	PEL	AMR	0.098525	0.327308	0.574167	0.05182	0.012453	0.036174	0.259162	0.057926	0.273842	0.270208	0.038415	0.100447	0.317088	0.582465	NA	NA	NA	bisque4	1	0.6
HG01967	PEL	AMR	0.014057	0.368048	0.617894	1e-05	1e-05	0.016792	0.315172	0.039906	0.182924	0.445176	1e-05	0.016812	0.355078	0.62811	NA	NA	NA	bisque4	1	0.6
HG01968	PEL	AMR	0.004105	0.058934	0.936961	1e-05	0.003478	0.001148	0.043588	0.006512	0.219095	0.65516	0.071009	0.004636	0.0501	0.945264	NA	NA	NA	bisque4	1	0.6
HG01970	PEL	AMR	0.006828	0.349114	0.644058	1e-05	0.002345	0.006781	0.306381	0.030847	0.037853	0.602033	0.013751	0.009136	0.337228	0.653637	NA	NA	NA	bisque4	1	0.6
HG01971	PEL	AMR	0.177744	0.276814	0.545442	0.140445	0.036887	1e-05	0.235619	0.033306	0.174997	0.310159	0.068577	0.177342	0.268925	0.553733	NA	NA	NA	bisque4	1	0.6
HG01973	PEL	AMR	0.040187	0.173688	0.786124	1e-05	1e-05	0.043147	0.139317	0.02466	0.103175	0.648619	0.041062	0.043167	0.163977	0.792856	NA	NA	NA	bisque4	1	0.6
HG01974	PEL	AMR	0.011233	0.060571	0.928197	0.011058	1e-05	1e-05	0.037337	0.01689	0.361321	0.486956	0.086417	0.011078	0.054227	0.934694	NA	NA	NA	bisque4	1	0.6
HG01976	PEL	AMR	0.02298	0.315913	0.661107	1e-05	0.00258	0.023607	0.279387	0.024036	0.107086	0.537962	0.025332	0.026197	0.303423	0.67038	NA	NA	NA	bisque4	1	0.6
HG01977	PEL	AMR	0.009469	0.22233	0.768201	0.009498	1e-05	1e-05	0.212707	1e-05	0.108241	0.65186	0.017664	0.009518	0.212717	0.777765	NA	NA	NA	bisque4	1	0.6
HG01979	PEL	AMR	0.024403	0.286246	0.689351	0.009437	0.007283	0.008433	0.253686	0.022876	0.050555	0.637532	0.010199	0.025153	0.276562	0.698286	NA	NA	NA	bisque4	1	0.6
HG01980	PEL	AMR	0.043207	0.23798	0.718813	1e-05	0.020564	0.024656	0.207345	0.020088	0.16707	0.560257	1e-05	0.04523	0.227433	0.727337	NA	NA	NA	bisque4	1	0.6
HG01982	PEL	AMR	0.013358	0.21743	0.769212	0.002606	0.004593	0.006694	0.200713	0.006819	0.138992	0.629825	0.009758	0.013893	0.207532	0.778575	NA	NA	NA	bisque4	1	0.6
HG01991	PEL	AMR	0.028333	0.247839	0.723828	0.029187	1e-05	1e-05	0.20495	0.034031	0.116294	0.584837	0.03068	0.029207	0.238981	0.731811	NA	NA	NA	bisque4	1	0.6
HG01992	PEL	AMR	0.007526	0.10725	0.885223	0.000202	4e-05	0.007249	0.080326	0.020156	0.223202	0.614593	0.054233	0.007491	0.100482	0.892028	NA	NA	NA	bisque4	1	0.6
HG01997	PEL	AMR	0.008218	0.142138	0.849644	0.007728	1e-05	1e-05	0.116164	0.018675	0.21636	0.612592	0.028461	0.007748	0.134839	0.857413	NA	NA	NA	bisque4	1	0.6
HG02002	PEL	AMR	0.014031	0.236466	0.749503	0.014076	1e-05	1e-05	0.183671	0.045713	0.155513	0.593599	0.007407	0.014096	0.229384	0.756519	NA	NA	NA	bisque4	1	0.6
HG02003	PEL	AMR	0.013449	0.181631	0.80492	1e-05	0.011879	0.00269	0.152748	0.018145	1e-05	0.814509	1e-05	0.014579	0.170893	0.814529	NA	NA	NA	bisque4	1	0.6
HG02006	PEL	AMR	0.404178	0.295385	0.300437	0.244353	0.051973	0.113672	0.272458	0.010079	0.023055	0.265148	0.019262	0.409998	0.282537	0.307465	NA	NA	NA	bisque4	1	0.6
HG02008	PEL	AMR	0.016909	0.168828	0.814262	0.003704	0.013758	1e-05	0.122559	0.039328	0.292403	0.467711	0.060526	0.017472	0.161887	0.82064	NA	NA	NA	bisque4	1	0.6
HG02089	PEL	AMR	0.026787	0.332241	0.640972	1e-05	1e-05	0.031257	0.266128	0.054861	0.039645	0.550425	0.057664	0.031277	0.320989	0.647734	NA	NA	NA	bisque4	1	0.6
HG02090	PEL	AMR	0.139978	0.313092	0.54693	0.010152	0.046774	0.089102	0.281328	0.01684	0.103699	0.395686	0.056419	0.146028	0.298168	0.555804	NA	NA	NA	bisque4	1	0.6
HG02102	PEL	AMR	0.02862	0.156411	0.814969	0.013918	0.014639	1e-05	0.119623	0.029463	0.194879	0.615536	0.011932	0.028567	0.149086	0.822347	NA	NA	NA	bisque4	1	0.6
HG02104	PEL	AMR	0.012972	0.11067	0.876359	1e-05	1e-05	0.01505	0.100536	1e-05	0.138288	0.694182	0.051914	0.01507	0.100546	0.884384	NA	NA	NA	bisque4	1	0.6
HG02105	PEL	AMR	0.00686	0.07106	0.92208	1e-05	1e-05	0.007837	0.055481	0.007007	0.224636	0.675557	0.029462	0.007857	0.062488	0.929655	NA	NA	NA	bisque4	1	0.6
HG02146	PEL	AMR	0.012579	0.125986	0.861435	0.009444	1e-05	0.002956	0.118234	1e-05	0.071954	0.797382	1e-05	0.01241	0.118244	0.869346	NA	NA	NA	bisque4	1	0.6
HG02147	PEL	AMR	0.013365	0.095591	0.891044	0.01105	0.002017	1e-05	0.085211	0.001427	0.175445	0.712381	0.012458	0.013077	0.086638	0.900284	NA	NA	NA	bisque4	1	0.6
HG02150	PEL	AMR	1e-05	0.071189	0.928801	1e-05	1e-05	1.7e-05	0.042789	0.0215	0.07347	0.818298	0.043906	3.7e-05	0.064289	0.935674	NA	NA	NA	bisque4	1	0.6
HG02252	PEL	AMR	0.025479	0.323205	0.651316	1e-05	0.005735	0.021775	0.281976	0.02896	0.165993	0.437646	0.057905	0.02752	0.310936	0.661544	NA	NA	NA	bisque4	1	0.6
HG02253	PEL	AMR	0.01642	0.443604	0.539976	1e-05	1e-05	0.019364	0.405591	0.023361	0.041712	0.497698	0.012255	0.019384	0.428952	0.551665	NA	NA	NA	bisque4	1	0.6
HG02259	PEL	AMR	0.005653	0.03426	0.960086	1e-05	1e-05	0.004236	1e-05	0.02571	0.009354	0.876895	0.083775	0.004256	0.02572	0.970024	NA	NA	NA	bisque4	1	0.6
HG02260	PEL	AMR	0.012218	0.179706	0.808076	1e-05	0.013103	0.000908	0.160743	0.00816	0.260373	0.548547	0.008156	0.014021	0.168903	0.817076	NA	NA	NA	bisque4	1	0.6
HG02262	PEL	AMR	0.011657	0.22181	0.766533	1e-05	0.012475	1e-05	0.211096	1e-05	0.146555	0.603552	0.026292	0.012495	0.211106	0.776399	NA	NA	NA	bisque4	1	0.6
HG02265	PEL	AMR	0.002544	0.078567	0.918889	1e-05	1e-05	0.002631	0.066058	4.4e-05	1e-05	0.891621	0.039617	0.002651	0.066102	0.931248	NA	NA	NA	bisque4	1	0.6
HG02266	PEL	AMR	0.005276	0.088048	0.906676	0.004262	1e-05	1e-05	0.07454	0.007203	0.479545	0.39288	0.041549	0.004282	0.081743	0.913974	NA	NA	NA	bisque4	1	0.6
HG02271	PEL	AMR	0.015394	0.033091	0.951515	0.014369	0.002385	1e-05	0.021581	1e-05	0.027064	0.934571	1e-05	0.016764	0.021591	0.961645	NA	NA	NA	bisque4	1	0.6
HG02272	PEL	AMR	1e-05	1e-05	0.99998	1e-05	1e-05	1e-05	1e-05	1e-05	0.047025	0.952915	1e-05	3e-05	2e-05	0.99995	NA	NA	NA	bisque4	1	0.6
HG02274	PEL	AMR	0.257138	0.15456	0.588302	0.175109	0.008376	0.077555	0.132613	0.011703	0.108809	0.444426	0.041409	0.26104	0.144316	0.594644	NA	NA	NA	bisque4	1	0.6
HG02275	PEL	AMR	0.001123	0.066166	0.93271	1e-05	1e-05	0.001893	0.056564	1e-05	0.119713	0.789462	0.032338	0.001913	0.056574	0.941513	NA	NA	NA	bisque4	1	0.6
HG02277	PEL	AMR	0.003888	0.334877	0.661235	1e-05	1e-05	0.00543	0.305425	0.016818	0.300285	0.370005	0.002017	0.00545	0.322243	0.672307	NA	NA	NA	bisque4	1	0.6
HG02278	PEL	AMR	0.010904	0.11183	0.877267	1e-05	0.009665	1e-05	0.104295	1e-05	0.268682	0.554364	0.062963	0.009685	0.104305	0.886009	NA	NA	NA	bisque4	1	0.6
HG02285	PEL	AMR	0.02197	0.202546	0.775484	0.003613	1e-05	0.019939	0.17956	0.011647	0.193969	0.525738	0.065524	0.023562	0.191207	0.785231	NA	NA	NA	bisque4	1	0.6
HG02286	PEL	AMR	0.020745	0.250485	0.728769	1e-05	0.0218	1e-05	0.208755	0.031895	0.120148	0.582204	0.035177	0.02182	0.24065	0.737529	NA	NA	NA	bisque4	1	0.6
HG02291	PEL	AMR	0.007292	0.040829	0.951879	1e-05	1e-05	0.00736	0.030029	1e-05	0.032287	0.902498	0.027796	0.00738	0.030039	0.962581	NA	NA	NA	bisque4	1	0.6
HG02292	PEL	AMR	0.002779	0.147058	0.850163	0.004474	1e-05	1e-05	0.104753	0.033909	0.017817	0.803818	0.03521	0.004494	0.138662	0.856845	NA	NA	NA	bisque4	1	0.6
HG02298	PEL	AMR	0.015668	0.385187	0.599145	1e-05	0.017377	1e-05	0.329122	0.044702	0.129228	0.465181	0.01437	0.017397	0.373824	0.608779	NA	NA	NA	bisque4	1	0.6
HG02299	PEL	AMR	0.003193	0.157922	0.838885	1e-05	0.003807	1e-05	0.102573	0.048496	0.153358	0.650523	0.041222	0.003827	0.151069	0.845103	NA	NA	NA	bisque4	1	0.6
HG02301	PEL	AMR	0.008389	0.195837	0.795774	1e-05	1e-05	0.010724	0.150781	0.035564	0.114473	0.635431	0.053007	0.010744	0.186345	0.802911	NA	NA	NA	bisque4	1	0.6
HG02304	PEL	AMR	0.058789	0.187547	0.753664	0.03409	0.010902	0.013618	0.173709	0.004964	0.244947	0.464188	0.053582	0.05861	0.178673	0.762717	NA	NA	NA	bisque4	1	0.6
HG02312	PEL	AMR	0.010144	0.378952	0.610904	0.005172	0.005412	1e-05	0.314556	0.055748	0.116222	0.481015	0.021867	0.010594	0.370304	0.619104	NA	NA	NA	bisque4	1	0.6
HG02345	PEL	AMR	0.105514	0.407902	0.486584	0.034116	0.016953	0.058613	0.29403	0.104538	0.184392	0.269665	0.037693	0.109682	0.398568	0.49175	NA	NA	NA	bisque4	1	0.6
HG02348	PEL	AMR	0.008474	0.176095	0.815431	0.000591	1e-05	0.009151	0.103666	0.066435	0.182988	0.583323	0.053836	0.009752	0.170101	0.820147	NA	NA	NA	bisque4	1	0.6
HG02425	PEL	AMR	0.060015	0.383263	0.556722	0.060481	1e-05	1e-05	0.322915	0.050171	0.263489	0.287421	0.015503	0.060501	0.373086	0.566413	NA	NA	NA	bisque4	1	0.6
NA06984	CEU	EUR	0.000881	0.975548	0.023571	0.002953	0.000808	1e-05	0.599727	0.375148	0.00795	1e-05	0.013394	0.003771	0.974875	0.021354	NA	NA	NA	#1F78B4	3	0.6
NA06985	CEU	EUR	0.018916	0.963575	0.017509	0.021955	1e-05	0.000837	0.569956	0.393003	0.007697	0.000884	0.005659	0.022802	0.962959	0.01424	NA	NA	NA	#1F78B4	3	0.6
NA06986	CEU	EUR	0.008191	0.983726	0.008083	1e-05	0.011834	1e-05	0.587768	0.395795	0.004554	1e-05	1.9e-05	0.011854	0.983563	0.004583	NA	NA	NA	#1F78B4	3	0.6
NA06989	CEU	EUR	0.002002	0.989429	0.008569	1e-05	1e-05	0.005523	0.574248	0.413721	1e-05	0.006468	1e-05	0.005543	0.987969	0.006488	NA	NA	NA	#1F78B4	3	0.6
NA06994	CEU	EUR	0.009869	0.968361	0.021769	0.012711	1e-05	1e-05	0.570444	0.399374	0.002744	1e-05	0.014698	0.012731	0.969818	0.017452	NA	NA	NA	#1F78B4	3	0.6
NA07000	CEU	EUR	0.001544	0.975739	0.022717	1e-05	0.006145	1e-05	0.544194	0.433353	0.000906	0.015372	1e-05	0.006165	0.977547	0.016288	NA	NA	NA	#1F78B4	3	0.6
NA07037	CEU	EUR	0.008075	0.975708	0.016217	1e-05	1e-05	0.011723	0.632419	0.339885	0.011831	1e-05	0.004111	0.011743	0.972304	0.015952	NA	NA	NA	#1F78B4	3	0.6
NA07048	CEU	EUR	0.020143	0.977899	0.001958	0.013101	1e-05	0.009818	0.598004	0.378642	1e-05	0.000406	1e-05	0.022929	0.976646	0.000426	NA	NA	NA	#1F78B4	3	0.6
NA07051	CEU	EUR	0.003092	0.983842	0.013066	0.006153	1e-05	1e-05	0.569027	0.415487	1e-05	1e-05	0.009293	0.006173	0.984514	0.009313	NA	NA	NA	#1F78B4	3	0.6
NA07056	CEU	EUR	0.011477	0.967933	0.02059	1e-05	0.01497	1e-05	0.586118	0.380987	1e-05	0.007852	0.010043	0.01499	0.967105	0.017905	NA	NA	NA	#1F78B4	3	0.6
NA07347	CEU	EUR	1e-05	0.983749	0.016241	1e-05	1e-05	1e-05	0.670524	0.310752	0.013445	0.005239	1e-05	3e-05	0.981276	0.018694	NA	NA	NA	#1F78B4	3	0.6
NA07357	CEU	EUR	0.011879	0.976421	0.0117	0.014521	1e-05	1e-05	0.596111	0.378566	1e-05	1e-05	0.010762	0.014541	0.974677	0.010782	NA	NA	NA	#1F78B4	3	0.6
NA10847	CEU	EUR	0.004706	0.977563	0.01773	0.007787	1e-05	1e-05	0.585473	0.393105	0.002233	0.005739	0.005642	0.007807	0.978578	0.013614	NA	NA	NA	#1F78B4	3	0.6
NA10851	CEU	EUR	0.006637	0.974274	0.019089	0.009373	1e-05	1e-05	0.542547	0.435087	1e-05	1e-05	0.012953	0.009393	0.977634	0.012973	NA	NA	NA	#1F78B4	3	0.6
NA11829	CEU	EUR	0.00133	0.96939	0.02928	0.00252	0.002014	1e-05	0.506524	0.467721	0.003947	1e-05	0.017254	0.004544	0.974245	0.021211	NA	NA	NA	#1F78B4	3	0.6
NA11830	CEU	EUR	0.010217	0.964705	0.025078	0.013126	1e-05	1e-05	0.544245	0.422239	1e-05	0.020351	1e-05	0.013146	0.966484	0.020371	NA	NA	NA	#1F78B4	3	0.6
NA11831	CEU	EUR	0.008661	0.975033	0.016305	0.002341	0.008399	1e-05	0.599406	0.373846	0.015977	1e-05	1e-05	0.01075	0.973252	0.015997	NA	NA	NA	#1F78B4	3	0.6
NA11832	CEU	EUR	0.01262	0.981263	0.006117	1e-05	1e-05	0.017027	0.649656	0.326382	0.004032	1e-05	0.002874	0.017047	0.976038	0.006916	NA	NA	NA	#1F78B4	3	0.6
NA11840	CEU	EUR	0.004312	0.95785	0.037838	0.002244	1e-05	0.005237	0.521307	0.44017	0.011259	0.019762	1e-05	0.007491	0.961477	0.031031	NA	NA	NA	#1F78B4	3	0.6
NA11843	CEU	EUR	0.00866	0.972896	0.018445	0.011652	1e-05	1e-05	0.564423	0.408809	0.015075	1e-05	1e-05	0.011672	0.973232	0.015095	NA	NA	NA	#1F78B4	3	0.6
NA11881	CEU	EUR	0.007433	0.964374	0.028193	0.010887	1e-05	1e-05	0.539556	0.426387	1e-05	1e-05	0.02313	0.010907	0.965943	0.02315	NA	NA	NA	#1F78B4	3	0.6
NA11892	CEU	EUR	0.005095	0.973784	0.021121	1e-05	0.008135	1e-05	0.596803	0.37554	1e-05	0.015988	0.003504	0.008155	0.972343	0.019502	NA	NA	NA	#1F78B4	3	0.6
NA11893	CEU	EUR	1e-05	0.97645	0.02354	1e-05	1e-05	1e-05	0.600659	0.377733	1e-05	0.013762	0.007805	3e-05	0.978392	0.021577	NA	NA	NA	#1F78B4	3	0.6
NA11894	CEU	EUR	0.005153	0.974475	0.020372	1e-05	1e-05	0.009906	0.589665	0.383524	0.0041	0.002989	0.009795	0.009926	0.973189	0.016884	NA	NA	NA	#1F78B4	3	0.6
NA11918	CEU	EUR	0.003452	0.961147	0.035401	0.006018	1e-05	1e-05	0.577434	0.383531	1e-05	1e-05	0.032977	0.006038	0.960965	0.032997	NA	NA	NA	#1F78B4	3	0.6
NA11919	CEU	EUR	0.010113	0.975488	0.014399	1e-05	0.013289	1e-05	0.58771	0.386817	0.00881	1e-05	0.003345	0.013309	0.974527	0.012165	NA	NA	NA	#1F78B4	3	0.6
NA11920	CEU	EUR	0.008284	0.978267	0.013449	0.00211	1e-05	0.009001	0.567488	0.40969	1e-05	1e-05	0.01168	0.011121	0.977178	0.0117	NA	NA	NA	#1F78B4	3	0.6
NA11930	CEU	EUR	0.007553	0.967245	0.025201	0.0108	1e-05	1e-05	0.578036	0.388456	0.003827	1e-05	0.018851	0.01082	0.966492	0.022688	NA	NA	NA	#1F78B4	3	0.6
NA11931	CEU	EUR	1e-05	0.98038	0.01961	0.000919	1e-05	1e-05	0.594463	0.386291	1e-05	1e-05	0.018286	0.000939	0.980754	0.018306	NA	NA	NA	#1F78B4	3	0.6
NA11932	CEU	EUR	0.003968	0.983705	0.012327	0.006947	1e-05	1e-05	0.617496	0.36403	1e-05	0.011486	1e-05	0.006967	0.981526	0.011506	NA	NA	NA	#1F78B4	3	0.6
NA11933	CEU	EUR	0.005431	0.98154	0.01303	0.007974	1e-05	1e-05	0.647501	0.329761	0.010436	1e-05	0.004298	0.007994	0.977262	0.014744	NA	NA	NA	#1F78B4	3	0.6
NA11992	CEU	EUR	0.009414	0.980654	0.009932	0.012395	1e-05	1e-05	0.60982	0.369716	0.008029	1e-05	1e-05	0.012415	0.979536	0.008049	NA	NA	NA	#1F78B4	3	0.6
NA11994	CEU	EUR	0.00156	0.979779	0.018661	0.004744	1e-05	1e-05	0.608704	0.368493	0.017822	1e-05	0.000207	0.004764	0.977197	0.018039	NA	NA	NA	#1F78B4	3	0.6
NA11995	CEU	EUR	0.016599	0.983391	1e-05	0.019674	1e-05	1e-05	0.599897	0.380379	1e-05	1e-05	1e-05	0.019694	0.980276	3e-05	NA	NA	NA	#1F78B4	3	0.6
NA12003	CEU	EUR	0.016971	0.950386	0.032642	1e-05	1e-05	0.023288	0.466709	0.488441	0.010179	0.011352	1e-05	0.023308	0.95515	0.021541	NA	NA	NA	#1F78B4	3	0.6
NA12004	CEU	EUR	0.011882	0.975802	0.012316	1e-05	0.012766	0.002558	0.607025	0.366863	1e-05	0.010757	1e-05	0.015334	0.973888	0.010777	NA	NA	NA	#1F78B4	3	0.6
NA12005	CEU	EUR	1e-05	0.98357	0.01642	1e-05	0.001614	1e-05	0.576791	0.40813	0.013088	1e-05	0.000346	0.001634	0.984921	0.013444	NA	NA	NA	#1F78B4	3	0.6
NA12006	CEU	EUR	0.005416	0.97307	0.021514	1e-05	0.009587	1e-05	0.570769	0.402422	0.01201	0.004213	0.000979	0.009607	0.973191	0.017202	NA	NA	NA	#1F78B4	3	0.6
NA12043	CEU	EUR	1e-05	0.985853	0.014137	1e-05	1e-05	1e-05	0.606853	0.379807	1e-05	0.01329	1e-05	3e-05	0.98666	0.01331	NA	NA	NA	#1F78B4	3	0.6
NA12044	CEU	EUR	0.007625	0.977304	0.015071	0.009678	1e-05	1e-05	0.583417	0.390156	0.016708	1e-05	1e-05	0.009698	0.973573	0.016728	NA	NA	NA	#1F78B4	3	0.6
NA12045	CEU	EUR	0.0058	0.97609	0.01811	0.008668	1e-05	1e-05	0.641712	0.33068	1e-05	0.0189	1e-05	0.008688	0.972392	0.01892	NA	NA	NA	#1F78B4	3	0.6
NA12046	CEU	EUR	0.00024	0.979614	0.020146	1e-05	0.003218	1e-05	0.563334	0.417469	1e-05	0.006928	0.009022	0.003238	0.980803	0.01596	NA	NA	NA	#1F78B4	3	0.6
NA12058	CEU	EUR	0.001571	0.992167	0.006262	1e-05	0.004454	1e-05	0.599202	0.392108	1e-05	0.004196	1e-05	0.004474	0.99131	0.004216	NA	NA	NA	#1F78B4	3	0.6
NA12144	CEU	EUR	0.011017	0.971767	0.017216	1e-05	1e-05	0.014616	0.658484	0.306711	0.007781	1e-05	0.012379	0.014636	0.965195	0.02017	NA	NA	NA	#1F78B4	3	0.6
NA12154	CEU	EUR	0.002573	0.975649	0.021778	0.005736	1e-05	1e-05	0.574245	0.401286	0.017678	0.001025	1e-05	0.005756	0.975531	0.018713	NA	NA	NA	#1F78B4	3	0.6
NA12155	CEU	EUR	1e-05	0.981805	0.018185	1e-05	1e-05	1e-05	0.607262	0.375754	0.004572	0.012372	1e-05	3e-05	0.983016	0.016954	NA	NA	NA	#1F78B4	3	0.6
NA12156	CEU	EUR	0.005417	0.973321	0.021262	1e-05	0.010324	1e-05	0.621	0.348896	1e-05	0.012217	0.007533	0.010344	0.969896	0.01976	NA	NA	NA	#1F78B4	3	0.6
NA12234	CEU	EUR	0.007782	0.977305	0.014914	1e-05	0.004043	0.00657	0.615084	0.360299	1e-05	1e-05	0.013974	0.010623	0.975383	0.013994	NA	NA	NA	#1F78B4	3	0.6
NA12249	CEU	EUR	1e-05	0.973156	0.026834	1e-05	1e-05	1e-05	0.519877	0.459791	1e-05	0.01964	0.000652	3e-05	0.979668	0.020302	NA	NA	NA	#1F78B4	3	0.6
NA12272	CEU	EUR	0.009334	0.989995	0.000671	1e-05	0.002673	0.009838	0.643558	0.341218	1e-05	1e-05	0.002682	0.012521	0.984776	0.002702	NA	NA	NA	#1F78B4	3	0.6
NA12273	CEU	EUR	0.013597	0.981203	0.0052	1e-05	1e-05	0.01816	0.650073	0.325764	1e-05	1e-05	0.005962	0.01818	0.975837	0.005982	NA	NA	NA	#1F78B4	3	0.6
NA12275	CEU	EUR	1e-05	0.979447	0.020543	0.003244	1e-05	1e-05	0.57785	0.401887	1e-05	0.01698	1e-05	0.003264	0.979737	0.017	NA	NA	NA	#1F78B4	3	0.6
NA12282	CEU	EUR	0.009902	0.974247	0.015851	0.012994	1e-05	1e-05	0.665186	0.304257	0.017521	1e-05	1.3e-05	0.013014	0.969443	0.017544	NA	NA	NA	#1F78B4	3	0.6
NA12283	CEU	EUR	0.018629	0.963048	0.018323	0.020372	1e-05	0.000973	0.62962	0.330576	1e-05	0.007136	0.011303	0.021355	0.960196	0.018449	NA	NA	NA	#1F78B4	3	0.6
NA12286	CEU	EUR	0.014358	0.959914	0.025728	1e-05	0.011781	0.006169	0.565787	0.393543	1e-05	0.002332	0.020368	0.01796	0.95933	0.02271	NA	NA	NA	#1F78B4	3	0.6
NA12287	CEU	EUR	0.002669	0.977843	0.019488	1e-05	1e-05	0.007902	0.579799	0.397116	0.001394	0.013627	0.000141	0.007922	0.976915	0.015162	NA	NA	NA	#1F78B4	3	0.6
NA12340	CEU	EUR	0.007288	0.981511	0.011202	0.010107	1e-05	1e-05	0.586826	0.391746	1e-05	1e-05	0.011282	0.010127	0.978572	0.011302	NA	NA	NA	#1F78B4	3	0.6
NA12341	CEU	EUR	0.012747	0.976566	0.010687	1e-05	0.01692	1e-05	0.559734	0.41731	1e-05	0.005996	1e-05	0.01694	0.977044	0.006016	NA	NA	NA	#1F78B4	3	0.6
NA12342	CEU	EUR	0.006313	0.983088	0.010598	1e-05	0.009393	1e-05	0.599615	0.380784	0.010167	1e-05	1e-05	0.009413	0.980399	0.010187	NA	NA	NA	#1F78B4	3	0.6
NA12347	CEU	EUR	0.005583	0.967038	0.027379	1e-05	1e-05	0.010025	0.565391	0.402006	1e-05	0.017321	0.005228	0.010045	0.967397	0.022559	NA	NA	NA	#1F78B4	3	0.6
NA12348	CEU	EUR	0.013265	0.961039	0.025696	0.015778	1e-05	1e-05	0.567331	0.394728	0.004789	0.017343	1e-05	0.015798	0.962059	0.022142	NA	NA	NA	#1F78B4	3	0.6
NA12383	CEU	EUR	0.009281	0.976214	0.014505	1e-05	0.01297	1e-05	0.652867	0.317924	1e-05	0.009131	0.007078	0.01299	0.970791	0.016219	NA	NA	NA	#1F78B4	3	0.6
NA12399	CEU	EUR	0.006311	0.981604	0.012085	0.008703	1e-05	1e-05	0.613774	0.364852	1e-05	1e-05	0.012631	0.008723	0.978626	0.012651	NA	NA	NA	#1F78B4	3	0.6
NA12400	CEU	EUR	1e-05	0.981831	0.018159	1e-05	1e-05	1e-05	0.648132	0.331664	1e-05	0.003321	0.016844	3e-05	0.979796	0.020175	NA	NA	NA	#1F78B4	3	0.6
NA12413	CEU	EUR	0.003747	0.968852	0.027402	0.006781	1e-05	1e-05	0.628798	0.336931	1e-05	0.018052	0.009408	0.006801	0.965729	0.02747	NA	NA	NA	#1F78B4	3	0.6
NA12414	CEU	EUR	1e-05	0.973733	0.026257	0.001906	1e-05	1e-05	0.586995	0.388086	0.016147	0.006835	1e-05	0.001926	0.975081	0.022992	NA	NA	NA	#1F78B4	3	0.6
NA12489	CEU	EUR	0.000109	0.977608	0.022283	1e-05	0.00381	1e-05	0.602797	0.373486	1e-05	0.014736	0.005141	0.00383	0.976283	0.019887	NA	NA	NA	#1F78B4	3	0.6
NA12546	CEU	EUR	0.013926	0.97082	0.015254	1e-05	0.017797	1e-05	0.623516	0.344142	0.000456	0.006641	0.007428	0.017817	0.967658	0.014525	NA	NA	NA	#1F78B4	3	0.6
NA12716	CEU	EUR	1e-05	0.976927	0.023063	0.001576	0.001476	1e-05	0.567465	0.410334	0.001232	0.017897	1e-05	0.003062	0.977799	0.019139	NA	NA	NA	#1F78B4	3	0.6
NA12717	CEU	EUR	0.01993	0.963317	0.016752	0.009374	1e-05	0.013975	0.603164	0.357497	1e-05	1e-05	0.01596	0.023359	0.960661	0.01598	NA	NA	NA	#1F78B4	3	0.6
NA12718	CEU	EUR	0.000668	0.983418	0.015914	0.003878	1e-05	1e-05	0.614541	0.36816	0.002326	0.011065	1e-05	0.003898	0.982701	0.013401	NA	NA	NA	#1F78B4	3	0.6
NA12748	CEU	EUR	0.009855	0.968815	0.02133	1e-05	1e-05	0.015102	0.559576	0.409226	1e-05	0.01279	0.003276	0.015122	0.968802	0.016076	NA	NA	NA	#1F78B4	3	0.6
NA12749	CEU	EUR	0.011174	0.979991	0.008835	0.007225	0.006904	1e-05	0.584509	0.394385	0.006947	1e-05	1e-05	0.014139	0.978894	0.006967	NA	NA	NA	#1F78B4	3	0.6
NA12750	CEU	EUR	0.010622	0.974891	0.014487	0.011719	0.001072	1e-05	0.580047	0.393811	1e-05	1e-05	0.013321	0.012801	0.973858	0.013341	NA	NA	NA	#1F78B4	3	0.6
NA12751	CEU	EUR	0.010622	0.968423	0.020955	1e-05	0.013937	1e-05	0.565662	0.400421	1e-05	1e-05	0.019939	0.013957	0.966083	0.019959	NA	NA	NA	#1F78B4	3	0.6
NA12760	CEU	EUR	0.013153	0.962145	0.024701	0.016173	1e-05	1e-05	0.625817	0.332524	0.025113	1e-05	0.000344	0.016193	0.958341	0.025467	NA	NA	NA	#1F78B4	3	0.6
NA12761	CEU	EUR	0.009293	0.975357	0.01535	1e-05	0.012602	1e-05	0.57761	0.398395	0.01039	0.000972	1e-05	0.012622	0.976005	0.011372	NA	NA	NA	#1F78B4	3	0.6
NA12762	CEU	EUR	0.000711	0.988524	0.010765	0.00475	1e-05	1e-05	0.582566	0.404392	1.6e-05	1e-05	0.008246	0.00477	0.986958	0.008272	NA	NA	NA	#1F78B4	3	0.6
NA12763	CEU	EUR	0.004858	0.972461	0.022681	0.007871	1e-05	1e-05	0.588904	0.381541	1e-05	0.021644	1e-05	0.007891	0.970445	0.021664	NA	NA	NA	#1F78B4	3	0.6
NA12775	CEU	EUR	1e-05	0.982599	0.017391	1e-05	0.000728	1e-05	0.595732	0.388583	0.010627	0.004299	1e-05	0.000748	0.984315	0.014936	NA	NA	NA	#1F78B4	3	0.6
NA12776	CEU	EUR	0.000846	0.973002	0.026152	0.004624	1e-05	1e-05	0.545538	0.428222	0.011217	1e-05	0.01037	0.004644	0.97376	0.021597	NA	NA	NA	#1F78B4	3	0.6
NA12777	CEU	EUR	1e-05	0.990284	0.009706	1e-05	0.001727	1e-05	0.651281	0.33725	1e-05	0.007643	0.002069	0.001747	0.988531	0.009722	NA	NA	NA	#1F78B4	3	0.6
NA12778	CEU	EUR	0.001812	0.978424	0.019764	1e-05	0.003633	1e-05	0.577636	0.400236	1e-05	1e-05	0.018455	0.003653	0.977872	0.018475	NA	NA	NA	#1F78B4	3	0.6
NA12812	CEU	EUR	1e-05	0.991304	0.008686	1e-05	1e-05	0.001569	0.614834	0.375168	0.008389	1e-05	1e-05	0.001589	0.990002	0.008409	NA	NA	NA	#1F78B4	3	0.6
NA12813	CEU	EUR	1e-05	0.980975	0.019015	1e-05	1e-05	1e-05	0.678941	0.297476	0.000794	1e-05	0.022749	3e-05	0.976417	0.023553	NA	NA	NA	#1F78B4	3	0.6
NA12814	CEU	EUR	0.016529	0.966476	0.016996	0.019254	1e-05	1e-05	0.543784	0.425262	1e-05	0.007883	0.003787	0.019274	0.969046	0.01168	NA	NA	NA	#1F78B4	3	0.6
NA12815	CEU	EUR	0.00552	0.973407	0.021073	0.009004	1e-05	1e-05	0.551199	0.423902	1e-05	1e-05	0.015855	0.009024	0.975101	0.015875	NA	NA	NA	#1F78B4	3	0.6
NA12827	CEU	EUR	0.001262	0.975308	0.02343	0.005504	1e-05	1e-05	0.601716	0.371801	0.00213	0.008536	0.010293	0.005524	0.973517	0.020959	NA	NA	NA	#1F78B4	3	0.6
NA12828	CEU	EUR	0.003648	0.977232	0.01912	0.002026	1e-05	0.004977	0.604634	0.370505	1e-05	0.000426	0.017412	0.007013	0.975139	0.017848	NA	NA	NA	#1F78B4	3	0.6
NA12829	CEU	EUR	0.013618	0.971089	0.015293	1e-05	1e-05	0.019576	0.624735	0.338941	0.016708	1e-05	1e-05	0.019596	0.963676	0.016728	NA	NA	NA	#1F78B4	3	0.6
NA12830	CEU	EUR	0.001342	0.973257	0.025401	0.003594	1e-05	1e-05	0.598879	0.371	0.026487	1e-05	1e-05	0.003614	0.969879	0.026507	NA	NA	NA	#1F78B4	3	0.6
NA12842	CEU	EUR	1e-05	0.990268	0.009722	0.000101	1e-05	1e-05	0.598631	0.391973	1e-05	1e-05	0.009255	0.000121	0.990604	0.009275	NA	NA	NA	#1F78B4	3	0.6
NA12843	CEU	EUR	0.009897	0.966435	0.023667	0.012491	1e-05	1e-05	0.525003	0.444311	1e-05	1e-05	0.018156	0.012511	0.969314	0.018176	NA	NA	NA	#1F78B4	3	0.6
NA12872	CEU	EUR	0.005046	0.970649	0.024305	0.008677	1e-05	1e-05	0.612526	0.354787	0.014137	1e-05	0.009842	0.008697	0.967313	0.023989	NA	NA	NA	#1F78B4	3	0.6
NA12873	CEU	EUR	0.000245	0.974475	0.02528	1e-05	0.004649	1e-05	0.554834	0.419849	0.020184	0.000454	1e-05	0.004669	0.974683	0.020648	NA	NA	NA	#1F78B4	3	0.6
NA12874	CEU	EUR	0.016642	0.964973	0.018385	0.005592	0.014285	1e-05	0.589218	0.375253	0.003907	0.011725	1e-05	0.019887	0.964471	0.015642	NA	NA	NA	#1F78B4	3	0.6
NA12878	CEU	EUR	1e-05	0.972268	0.027722	1e-05	1e-05	0.003303	0.579074	0.392613	0.012872	1e-05	0.012108	0.003323	0.971687	0.02499	NA	NA	NA	#1F78B4	3	0.6
NA12889	CEU	EUR	0.011064	0.98359	0.005346	0.005126	1e-05	0.008971	0.631099	0.348431	0.006344	1e-05	1e-05	0.014107	0.97953	0.006364	NA	NA	NA	#1F78B4	3	0.6
NA12890	CEU	EUR	1e-05	0.9861	0.01389	1e-05	1e-05	1e-05	0.572882	0.414831	1e-05	1e-05	0.012237	3e-05	0.987713	0.012257	NA	NA	NA	#1F78B4	3	0.6
HG00171	FIN	EUR	0.000451	0.929349	0.070201	1e-05	1e-05	4.7e-05	0.03215	0.936551	0.005919	0.002256	0.023056	6.7e-05	0.968701	0.031231	NA	NA	NA	#1F78B4	2	0.6
HG00173	FIN	EUR	1e-05	0.920013	0.079977	1e-05	0.003587	1.5e-05	0.069927	0.884031	0.028948	1e-05	0.013471	0.003612	0.953958	0.042429	NA	NA	NA	#1F78B4	2	0.6
HG00174	FIN	EUR	1e-05	0.947815	0.052175	1e-05	1e-05	1e-05	0.229188	0.745105	0.007157	0.018511	1e-05	3e-05	0.974293	0.025678	NA	NA	NA	#1F78B4	2	0.6
HG00176	FIN	EUR	0.002216	0.919891	0.077892	1e-05	1e-05	0.005481	0.074337	0.879991	0.012267	0.027894	1e-05	0.005501	0.954328	0.040171	NA	NA	NA	#1F78B4	2	0.6
HG00177	FIN	EUR	0.008372	0.907139	0.084489	0.010683	1e-05	1.2e-05	0.048168	0.8949	0.018842	0.027375	1e-05	0.010705	0.943068	0.046227	NA	NA	NA	#1F78B4	2	0.6
HG00178	FIN	EUR	0.00105	0.933424	0.065526	1e-05	1e-05	0.004993	0.104163	0.85896	0.018833	0.013022	1e-05	0.005013	0.963123	0.031865	NA	NA	NA	#1F78B4	2	0.6
HG00179	FIN	EUR	0.001389	0.930724	0.067888	1e-05	0.005367	1e-05	0.08131	0.880437	0.002801	0.023892	0.006173	0.005387	0.961747	0.032866	NA	NA	NA	#1F78B4	2	0.6
HG00180	FIN	EUR	0.008723	0.923763	0.067514	0.00216	0.008924	6.3e-05	0.1359	0.819455	0.002195	0.029444	0.00186	0.011147	0.955355	0.033499	NA	NA	NA	#1F78B4	2	0.6
HG00181	FIN	EUR	0.017228	0.926508	0.056264	1e-05	0.0202	1e-05	0.263843	0.68422	1e-05	0.025199	0.006508	0.02022	0.948063	0.031717	NA	NA	NA	#1F78B4	2	0.6
HG00182	FIN	EUR	0.00503	0.911314	0.083656	1e-05	1e-05	0.011469	0.0709	0.871777	0.003778	0.042046	1e-05	0.011489	0.942677	0.045834	NA	NA	NA	#1F78B4	2	0.6
HG00183	FIN	EUR	1e-05	0.93276	0.06723	1e-05	1e-05	0.003281	0.061777	0.904446	1e-05	0.030455	1e-05	0.003301	0.966223	0.030475	NA	NA	NA	#1F78B4	2	0.6
HG00185	FIN	EUR	1e-05	0.91848	0.08151	1e-05	0.003316	1e-05	0.068212	0.886576	0.019594	0.008115	0.014167	0.003336	0.954788	0.041876	NA	NA	NA	#1F78B4	2	0.6
HG00186	FIN	EUR	0.006409	0.914789	0.078802	0.009307	1e-05	1e-05	0.084759	0.863206	0.026005	0.016692	1e-05	0.009327	0.947965	0.042707	NA	NA	NA	#1F78B4	2	0.6
HG00187	FIN	EUR	0.008807	0.905753	0.08544	1e-05	1e-05	0.009839	0.004822	0.94077	0.044529	1e-05	1e-05	0.009859	0.945592	0.044549	NA	NA	NA	#1F78B4	2	0.6
HG00188	FIN	EUR	0.009339	0.929812	0.060849	1e-05	1e-05	0.014177	0.1212	0.838268	0.006267	1e-05	0.020057	0.014197	0.959468	0.026334	NA	NA	NA	#1F78B4	2	0.6
HG00189	FIN	EUR	0.001641	0.92714	0.071219	1e-05	0.002719	1.5e-05	0.160093	0.797137	1e-05	0.026513	0.013503	0.002744	0.95723	0.040026	NA	NA	NA	#1F78B4	2	0.6
HG00190	FIN	EUR	0.012109	0.92935	0.058541	1e-05	0.015745	1.2e-05	0.212905	0.740895	0.007121	0.023303	1e-05	0.015767	0.9538	0.030434	NA	NA	NA	#1F78B4	2	0.6
HG00266	FIN	EUR	0.008654	0.921341	0.070005	1e-05	1e-05	0.014789	0.08014	0.873159	1e-05	0.027795	0.004087	0.014809	0.953299	0.031892	NA	NA	NA	#1F78B4	2	0.6
HG00267	FIN	EUR	0.006125	0.932369	0.061507	1e-05	1e-05	0.007679	0.052594	0.916333	0.023354	1e-05	1e-05	0.007699	0.968927	0.023374	NA	NA	NA	#1F78B4	2	0.6
HG00268	FIN	EUR	1e-05	0.940504	0.059486	1e-05	0.002617	1e-05	0.167586	0.799978	1e-05	0.012907	0.016881	0.002637	0.967564	0.029798	NA	NA	NA	#1F78B4	2	0.6
HG00269	FIN	EUR	0.001751	0.930175	0.068074	1e-05	1e-05	0.005363	0.019302	0.947091	0.004525	1e-05	0.023689	0.005383	0.966393	0.028224	NA	NA	NA	#1F78B4	2	0.6
HG00271	FIN	EUR	1e-05	0.913339	0.086651	1e-05	1e-05	1e-05	1e-05	0.958769	0.02309	1e-05	0.01809	3e-05	0.958779	0.04119	NA	NA	NA	#1F78B4	2	0.6
HG00272	FIN	EUR	0.011232	0.909785	0.078983	1e-05	1e-05	0.016989	0.008995	0.937323	1e-05	0.036653	1e-05	0.017009	0.946318	0.036673	NA	NA	NA	#1F78B4	2	0.6
HG00273	FIN	EUR	0.008523	0.925491	0.065986	1e-05	0.011235	1e-05	0.17324	0.778461	0.037024	1e-05	1e-05	0.011255	0.951701	0.037044	NA	NA	NA	#1F78B4	2	0.6
HG00274	FIN	EUR	1e-05	0.933109	0.066881	1e-05	1e-05	1e-05	0.104014	0.86474	0.006114	0.008941	0.016161	3e-05	0.968754	0.031216	NA	NA	NA	#1F78B4	2	0.6
HG00275	FIN	EUR	1e-05	0.944247	0.055743	0.001466	1e-05	1e-05	0.128526	0.847497	0.022471	1e-05	1e-05	0.001486	0.976023	0.022491	NA	NA	NA	#1F78B4	2	0.6
HG00276	FIN	EUR	0.004145	0.922355	0.073499	1e-05	0.001833	0.004887	0.094244	0.861438	0.014432	0.020701	0.002455	0.00673	0.955682	0.037588	NA	NA	NA	#1F78B4	2	0.6
HG00277	FIN	EUR	0.005694	0.949513	0.044793	1e-05	0.011879	1e-05	0.267588	0.70051	0.007209	1e-05	0.012785	0.011899	0.968098	0.020004	NA	NA	NA	#1F78B4	2	0.6
HG00278	FIN	EUR	0.008517	0.917078	0.074405	1e-05	1e-05	0.01257	0.018022	0.935343	0.016062	1e-05	0.017973	0.01259	0.953365	0.034045	NA	NA	NA	#1F78B4	2	0.6
HG00280	FIN	EUR	0.004054	0.929324	0.066621	0.007672	1e-05	1e-05	0.090195	0.871087	0.024119	1e-05	0.006897	0.007692	0.961282	0.031026	NA	NA	NA	#1F78B4	2	0.6
HG00281	FIN	EUR	0.001035	0.925187	0.073778	1e-05	0.00444	1e-05	0.074503	0.884548	0.011501	0.024977	1e-05	0.00446	0.959051	0.036488	NA	NA	NA	#1F78B4	2	0.6
HG00282	FIN	EUR	1e-05	0.942995	0.056995	1e-05	1e-05	0.002665	0.096022	0.877752	1e-05	0.023521	1e-05	0.002685	0.973774	0.023541	NA	NA	NA	#1F78B4	2	0.6
HG00284	FIN	EUR	0.000918	0.93588	0.063202	0.000486	0.001585	1e-05	0.072621	0.898341	1e-05	0.014056	0.012891	0.002081	0.970962	0.026957	NA	NA	NA	#1F78B4	2	0.6
HG00285	FIN	EUR	0.002161	0.928164	0.069675	1e-05	1e-05	0.004448	0.009792	0.95678	0.02894	1e-05	1e-05	0.004468	0.966572	0.02896	NA	NA	NA	#1F78B4	2	0.6
HG00288	FIN	EUR	0.004269	0.917719	0.078012	1e-05	0.009072	1e-05	0.012189	0.942156	1e-05	0.014101	0.022453	0.009092	0.954345	0.036564	NA	NA	NA	#1F78B4	2	0.6
HG00290	FIN	EUR	1e-05	0.927409	0.072581	1e-05	1e-05	1e-05	1e-05	0.971757	1e-05	0.028182	1.1e-05	3e-05	0.971767	0.028203	NA	NA	NA	#1F78B4	2	0.6
HG00304	FIN	EUR	0.004579	0.934062	0.061359	1e-05	0.004828	1e-05	0.013422	0.957394	0.024316	1e-05	1e-05	0.004848	0.970816	0.024336	NA	NA	NA	#1F78B4	2	0.6
HG00306	FIN	EUR	1e-05	0.95258	0.04741	1e-05	0.000626	1e-05	0.207557	0.772426	0.003278	0.016081	1e-05	0.000646	0.979983	0.019369	NA	NA	NA	#1F78B4	2	0.6
HG00308	FIN	EUR	0.008076	0.918718	0.073206	0.008285	1e-05	0.005001	0.0962	0.849856	0.040628	1e-05	1e-05	0.013296	0.946056	0.040648	NA	NA	NA	#1F78B4	2	0.6
HG00309	FIN	EUR	0.004649	0.935705	0.059646	1e-05	0.007384	0.001438	0.100666	0.86743	0.009901	0.008906	0.004266	0.008832	0.968096	0.023073	NA	NA	NA	#1F78B4	2	0.6
HG00310	FIN	EUR	1e-05	0.936916	0.063074	1e-05	1e-05	0.001959	0.1477	0.819165	0.028864	0.002282	1e-05	0.001979	0.966865	0.031156	NA	NA	NA	#1F78B4	2	0.6
HG00311	FIN	EUR	1e-05	0.953442	0.046548	1e-05	1e-05	1e-05	0.269323	0.707109	0.012982	1e-05	0.010546	3e-05	0.976432	0.023538	NA	NA	NA	#1F78B4	2	0.6
HG00313	FIN	EUR	0.007116	0.921152	0.071732	1e-05	0.012074	1e-05	0.05572	0.898809	1e-05	0.025736	0.007632	0.012094	0.954529	0.033378	NA	NA	NA	#1F78B4	2	0.6
HG00315	FIN	EUR	0.003882	0.921779	0.074338	1e-05	1e-05	0.007544	0.133535	0.820452	0.007038	0.0314	1e-05	0.007564	0.953987	0.038448	NA	NA	NA	#1F78B4	2	0.6
HG00318	FIN	EUR	0.000841	0.939502	0.059658	1e-05	0.002362	1e-05	0.148135	0.823308	0.014793	0.011373	1e-05	0.002382	0.971443	0.026176	NA	NA	NA	#1F78B4	2	0.6
HG00319	FIN	EUR	0.004357	0.927306	0.068338	1e-05	0.006618	1e-05	0.08182	0.87857	1e-05	0.011121	0.02184	0.006638	0.96039	0.032971	NA	NA	NA	#1F78B4	2	0.6
HG00320	FIN	EUR	1e-05	0.93042	0.06957	1e-05	1e-05	0.001681	0.157008	0.801182	0.040088	1e-05	1e-05	0.001701	0.95819	0.040108	NA	NA	NA	#1F78B4	2	0.6
HG00321	FIN	EUR	0.004805	0.912186	0.08301	1e-05	1e-05	0.008451	0.101575	0.841794	0.048141	1e-05	1e-05	0.008471	0.943369	0.048161	NA	NA	NA	#1F78B4	2	0.6
HG00323	FIN	EUR	0.001689	0.940068	0.058243	0.001699	1e-05	1e-05	1e-05	0.981454	1e-05	0.016797	1e-05	0.001719	0.981464	0.016817	NA	NA	NA	#1F78B4	2	0.6
HG00324	FIN	EUR	0.009217	0.926321	0.064461	1e-05	1e-05	0.011304	1e-05	0.964006	1e-05	0.004023	0.020627	0.011324	0.964016	0.02466	NA	NA	NA	#1F78B4	2	0.6
HG00325	FIN	EUR	1e-05	0.926994	0.072996	1e-05	0.001755	1e-05	1e-05	0.969061	0.029134	1e-05	1e-05	0.001775	0.969071	0.029154	NA	NA	NA	#1F78B4	2	0.6
HG00326	FIN	EUR	0.002008	0.933863	0.064129	1e-05	0.001291	0.004915	0.099105	0.866739	0.006492	0.021437	1e-05	0.006216	0.965844	0.027939	NA	NA	NA	#1F78B4	2	0.6
HG00327	FIN	EUR	0.002597	0.931036	0.066367	1e-05	1e-05	0.007728	0.088264	0.873045	1e-05	0.020599	0.010334	0.007748	0.961309	0.030943	NA	NA	NA	#1F78B4	2	0.6
HG00328	FIN	EUR	1e-05	0.937704	0.062286	1e-05	1e-05	1e-05	0.110406	0.86171	1e-05	0.027834	1e-05	3e-05	0.972116	0.027854	NA	NA	NA	#1F78B4	2	0.6
HG00329	FIN	EUR	1e-05	0.935057	0.064933	1e-05	0.000504	1e-05	0.196367	0.76772	0.035369	1e-05	1e-05	0.000524	0.964087	0.035389	NA	NA	NA	#1F78B4	2	0.6
HG00330	FIN	EUR	0.00966	0.929922	0.060418	0.012502	1e-05	1e-05	0.163064	0.79467	0.018545	0.002863	0.008336	0.012522	0.957734	0.029744	NA	NA	NA	#1F78B4	2	0.6
HG00331	FIN	EUR	1e-05	0.932296	0.067694	1e-05	1e-05	1e-05	0.169399	0.792681	0.005182	0.032698	1e-05	3e-05	0.96208	0.03789	NA	NA	NA	#1F78B4	2	0.6
HG00332	FIN	EUR	0.001122	0.926878	0.072001	0.005036	1e-05	1e-05	0.148862	0.804172	1e-05	0.037915	0.003985	0.005056	0.953034	0.04191	NA	NA	NA	#1F78B4	2	0.6
HG00334	FIN	EUR	1e-05	0.950107	0.049883	1e-05	1e-05	1e-05	0.165911	0.814418	1e-05	0.019617	1.4e-05	3e-05	0.980329	0.019641	NA	NA	NA	#1F78B4	2	0.6
HG00335	FIN	EUR	1e-05	0.932527	0.067463	1e-05	0.001745	1e-05	0.1196	0.84553	0.012246	0.010113	0.010747	0.001765	0.96513	0.033106	NA	NA	NA	#1F78B4	2	0.6
HG00336	FIN	EUR	0.001102	0.922003	0.076895	1e-05	1e-05	0.007614	0.059975	0.893058	0.023555	1e-05	0.015769	0.007634	0.953033	0.039334	NA	NA	NA	#1F78B4	2	0.6
HG00337	FIN	EUR	1e-05	0.945041	0.054949	1e-05	1e-05	0.000554	0.179704	0.791424	1e-05	0.007356	0.020932	0.000574	0.971128	0.028298	NA	NA	NA	#1F78B4	2	0.6
HG00338	FIN	EUR	0.000163	0.938469	0.061368	1e-05	0.002962	1e-05	0.090822	0.880501	1e-05	1e-05	0.025675	0.002982	0.971323	0.025695	NA	NA	NA	#1F78B4	2	0.6
HG00339	FIN	EUR	0.005666	0.931543	0.062791	1e-05	0.007076	1e-05	0.137968	0.822395	0.008928	1e-05	0.023602	0.007096	0.960363	0.03254	NA	NA	NA	#1F78B4	2	0.6
HG00341	FIN	EUR	0.01415	0.929054	0.056797	1e-05	1e-05	0.018601	0.304541	0.640854	0.03468	0.001294	1e-05	0.018621	0.945395	0.035984	NA	NA	NA	#1F78B4	2	0.6
HG00342	FIN	EUR	1e-05	0.930014	0.069976	1e-05	1e-05	1e-05	0.058683	0.912832	0.000332	0.02722	0.000902	3e-05	0.971515	0.028454	NA	NA	NA	#1F78B4	2	0.6
HG00343	FIN	EUR	0.005105	0.922263	0.072632	1e-05	1e-05	0.013346	0.05043	0.902416	1e-05	0.029666	0.004112	0.013366	0.952846	0.033788	NA	NA	NA	#1F78B4	2	0.6
HG00344	FIN	EUR	1e-05	0.963686	0.036304	1e-05	1e-05	0.002812	0.336113	0.641722	1e-05	1e-05	0.019312	0.002832	0.977835	0.019332	NA	NA	NA	#1F78B4	2	0.6
HG00345	FIN	EUR	0.00095	0.935479	0.063571	1e-05	1.5e-05	0.006856	0.119251	0.844144	1.1e-05	0.010952	0.018762	0.006881	0.963395	0.029725	NA	NA	NA	#1F78B4	2	0.6
HG00346	FIN	EUR	1e-05	0.946024	0.053966	1e-05	0.002044	0.000401	0.184888	0.786491	1e-05	0.013762	0.012393	0.002455	0.971379	0.026165	NA	NA	NA	#1F78B4	2	0.6
HG00349	FIN	EUR	1e-05	0.938983	0.061007	1e-05	0.003444	1e-05	0.058107	0.914958	1e-05	1e-05	0.023451	0.003464	0.973065	0.023471	NA	NA	NA	#1F78B4	2	0.6
HG00350	FIN	EUR	0.009886	0.951256	0.038859	1e-05	1e-05	0.013876	0.305402	0.663351	0.011381	0.00596	1e-05	0.013896	0.968753	0.017351	NA	NA	NA	#1F78B4	2	0.6
HG00351	FIN	EUR	0.007441	0.934412	0.058148	1e-05	1e-05	0.010518	0.135846	0.826514	1e-05	0.014801	0.012291	0.010538	0.96236	0.027102	NA	NA	NA	#1F78B4	2	0.6
HG00353	FIN	EUR	1e-05	0.928574	0.071416	1e-05	1e-05	1e-05	0.071754	0.892117	0.00549	0.021497	0.009112	3e-05	0.963871	0.036099	NA	NA	NA	#1F78B4	2	0.6
HG00355	FIN	EUR	1e-05	0.948022	0.051968	1e-05	1e-05	1e-05	0.171417	0.806889	0.01621	0.005445	1e-05	3e-05	0.978306	0.021665	NA	NA	NA	#1F78B4	2	0.6
HG00356	FIN	EUR	1e-05	0.941018	0.058972	1e-05	0.002366	1e-05	0.141972	0.830846	0.01023	0.014556	1e-05	0.002386	0.972818	0.024796	NA	NA	NA	#1F78B4	2	0.6
HG00357	FIN	EUR	1e-05	0.941684	0.058306	1e-05	1e-05	1e-05	0.133981	0.837373	1e-05	1e-05	0.028596	3e-05	0.971354	0.028616	NA	NA	NA	#1F78B4	2	0.6
HG00358	FIN	EUR	0.000803	0.913	0.086196	1e-05	1e-05	1e-05	1e-05	0.961447	0.020588	0.017915	1e-05	3e-05	0.961457	0.038513	NA	NA	NA	#1F78B4	2	0.6
HG00360	FIN	EUR	1e-05	0.946687	0.053303	1e-05	0.003318	1e-05	0.135235	0.840671	0.002845	1e-05	0.017902	0.003338	0.975906	0.020757	NA	NA	NA	#1F78B4	2	0.6
HG00361	FIN	EUR	1e-05	0.923976	0.076014	1e-05	1.3e-05	1e-05	1e-05	0.966222	1e-05	0.033716	1e-05	3.3e-05	0.966232	0.033736	NA	NA	NA	#1F78B4	2	0.6
HG00362	FIN	EUR	0.006966	0.924053	0.06898	1e-05	1e-05	0.012563	0.135514	0.816319	0.012295	0.022873	0.000417	0.012583	0.951833	0.035585	NA	NA	NA	#1F78B4	2	0.6
HG00364	FIN	EUR	1e-05	0.926536	0.073454	1e-05	0.001487	1e-05	0.133612	0.820493	0.044368	1e-05	1e-05	0.001507	0.954105	0.044388	NA	NA	NA	#1F78B4	2	0.6
HG00365	FIN	EUR	0.005329	0.922979	0.071692	1e-05	0.00838	1e-05	0.029783	0.928901	1e-05	0.023016	0.00989	0.0084	0.958684	0.032916	NA	NA	NA	#1F78B4	2	0.6
HG00366	FIN	EUR	1e-05	0.925731	0.074259	1e-05	1e-05	0.00109	0.107304	0.852066	0.010076	1e-05	0.029434	0.00111	0.95937	0.03952	NA	NA	NA	#1F78B4	2	0.6
HG00367	FIN	EUR	1e-05	0.927249	0.072741	1e-05	0.002678	1e-05	0.113004	0.844902	0.039377	1e-05	1e-05	0.002698	0.957906	0.039397	NA	NA	NA	#1F78B4	2	0.6
HG00368	FIN	EUR	0.003962	0.909976	0.086063	1e-05	1e-05	0.003949	1e-05	0.957347	1e-05	0.038653	1e-05	0.003969	0.957357	0.038673	NA	NA	NA	#1F78B4	2	0.6
HG00369	FIN	EUR	1e-05	0.921777	0.078213	1e-05	1e-05	1e-05	0.052353	0.908966	0.023723	0.014174	0.000755	3e-05	0.961319	0.038652	NA	NA	NA	#1F78B4	2	0.6
HG00371	FIN	EUR	0.014414	0.921612	0.063974	1e-05	0.017702	1e-05	0.111345	0.841333	1e-05	0.012062	0.017529	0.017722	0.952678	0.029601	NA	NA	NA	#1F78B4	2	0.6
HG00372	FIN	EUR	1e-05	0.939159	0.060831	1e-05	1e-05	1e-05	0.110996	0.861245	0.027708	1e-05	1e-05	3e-05	0.972241	0.027728	NA	NA	NA	#1F78B4	2	0.6
HG00373	FIN	EUR	1e-05	0.908487	0.091503	1e-05	1e-05	1e-05	0.029662	0.919589	0.009678	0.005515	0.035527	3e-05	0.949251	0.05072	NA	NA	NA	#1F78B4	2	0.6
HG00375	FIN	EUR	0.00413	0.929563	0.066307	1e-05	1e-05	0.006001	0.074346	0.892441	0.014998	0.012184	1e-05	0.006021	0.966787	0.027192	NA	NA	NA	#1F78B4	2	0.6
HG00376	FIN	EUR	2.6e-05	0.948712	0.051262	1.2e-05	1e-05	1e-05	0.158745	0.821152	0.020051	1e-05	1e-05	3.2e-05	0.979897	0.020071	NA	NA	NA	#1F78B4	2	0.6
HG00378	FIN	EUR	1e-05	0.934255	0.065735	1e-05	1e-05	1e-05	0.083351	0.884625	0.02143	1e-05	0.010554	3e-05	0.967976	0.031994	NA	NA	NA	#1F78B4	2	0.6
HG00379	FIN	EUR	1e-05	0.937399	0.062591	1e-05	1e-05	1e-05	0.109761	0.861507	0.018598	0.010094	1e-05	3e-05	0.971268	0.028702	NA	NA	NA	#1F78B4	2	0.6
HG00380	FIN	EUR	0.019203	0.948209	0.032588	0.016717	1e-05	0.005653	0.256497	0.71224	0.003714	1e-05	0.005159	0.02238	0.968737	0.008883	NA	NA	NA	#1F78B4	2	0.6
HG00381	FIN	EUR	1e-05	0.945329	0.054661	1e-05	0.000481	1e-05	0.117652	0.861164	0.01172	1e-05	0.008953	0.000501	0.978816	0.020683	NA	NA	NA	#1F78B4	2	0.6
HG00382	FIN	EUR	0.00703	0.918152	0.074818	1e-05	1e-05	0.009034	0.01145	0.943056	0.036421	1e-05	1e-05	0.009054	0.954506	0.036441	NA	NA	NA	#1F78B4	2	0.6
HG00383	FIN	EUR	0.003483	0.92827	0.068247	1e-05	0.006164	1e-05	0.028746	0.937428	0.027622	1e-05	1e-05	0.006184	0.966174	0.027642	NA	NA	NA	#1F78B4	2	0.6
HG00384	FIN	EUR	1.8e-05	0.93721	0.062772	1e-05	0.002	1e-05	0.106569	0.860298	0.010627	1e-05	0.020476	0.00202	0.966867	0.031113	NA	NA	NA	#1F78B4	2	0.6
HG00096	GBR	EUR	1e-05	0.978388	0.021602	1e-05	1e-05	1e-05	0.55448	0.427481	0.017989	1e-05	1e-05	3e-05	0.981961	0.018009	NA	NA	NA	#1F78B4	1	0.6
HG00097	GBR	EUR	0.002586	0.97407	0.023344	1e-05	1e-05	0.006637	0.584728	0.387875	1e-05	1e-05	0.02072	0.006657	0.972603	0.02074	NA	NA	NA	#1F78B4	1	0.6
HG00099	GBR	EUR	1e-05	0.982355	0.017635	1e-05	1e-05	1e-05	0.541329	0.446062	1e-05	0.01256	1e-05	3e-05	0.987391	0.01258	NA	NA	NA	#1F78B4	1	0.6
HG00100	GBR	EUR	0.008555	0.966732	0.024713	0.002377	0.008273	1e-05	0.592193	0.373049	1e-05	1e-05	0.024078	0.01066	0.965242	0.024098	NA	NA	NA	#1F78B4	1	0.6
HG00101	GBR	EUR	0.008479	0.965237	0.026284	0.000617	0.010816	1e-05	0.560551	0.4055	1e-05	0.005833	0.016663	0.011443	0.966051	0.022506	NA	NA	NA	#1F78B4	1	0.6
HG00102	GBR	EUR	1e-05	0.972024	0.027966	0.002761	1e-05	1e-05	0.539502	0.435302	1e-05	0.022395	1e-05	0.002781	0.974804	0.022415	NA	NA	NA	#1F78B4	1	0.6
HG00103	GBR	EUR	1e-05	0.987001	0.012989	1e-05	0.001402	1e-05	0.612097	0.374637	0.011825	1e-05	1e-05	0.001422	0.986734	0.011845	NA	NA	NA	#1F78B4	1	0.6
HG00105	GBR	EUR	0.000161	0.987351	0.012488	0.00298	1e-05	1e-05	0.586445	0.401062	1e-05	9.3e-05	0.00939	0.003	0.987507	0.009493	NA	NA	NA	#1F78B4	1	0.6
HG00106	GBR	EUR	1e-05	0.97348	0.02651	1e-05	1e-05	1e-05	0.599897	0.375127	1e-05	0.014787	0.010149	3e-05	0.975024	0.024946	NA	NA	NA	#1F78B4	1	0.6
HG00107	GBR	EUR	1e-05	0.976596	0.023394	1e-05	1e-05	1e-05	0.542151	0.439124	1e-05	0.006605	0.012079	3e-05	0.981275	0.018694	NA	NA	NA	#1F78B4	1	0.6
HG00108	GBR	EUR	0.005954	0.978126	0.01592	0.009032	1e-05	1e-05	0.540594	0.437558	1e-05	1e-05	0.012776	0.009052	0.978152	0.012796	NA	NA	NA	#1F78B4	1	0.6
HG00109	GBR	EUR	1e-05	0.985911	0.014079	1e-05	1e-05	1e-05	0.577788	0.410333	0.008483	1e-05	0.003356	3e-05	0.988121	0.011849	NA	NA	NA	#1F78B4	1	0.6
HG00110	GBR	EUR	1e-05	0.975656	0.024334	1e-05	1e-05	1e-05	0.560932	0.41901	0.001319	0.002883	0.015826	3e-05	0.979942	0.020028	NA	NA	NA	#1F78B4	1	0.6
HG00111	GBR	EUR	0.013009	0.960548	0.026443	1e-05	1e-05	0.018081	0.542095	0.419077	1e-05	0.020707	1e-05	0.018101	0.961172	0.020727	NA	NA	NA	#1F78B4	1	0.6
HG00112	GBR	EUR	1e-05	0.980293	0.019697	1e-05	1e-05	0.001853	0.560616	0.422447	1e-05	0.015044	1e-05	0.001873	0.983063	0.015064	NA	NA	NA	#1F78B4	1	0.6
HG00113	GBR	EUR	1e-05	0.977159	0.022831	1e-05	1e-05	0.002296	0.599592	0.378324	0.003224	0.009205	0.007339	0.002316	0.977916	0.019768	NA	NA	NA	#1F78B4	1	0.6
HG00114	GBR	EUR	0.004486	0.98133	0.014183	0.007305	1e-05	1e-05	0.591762	0.387541	1e-05	1e-05	0.013351	0.007325	0.979303	0.013371	NA	NA	NA	#1F78B4	1	0.6
HG00115	GBR	EUR	1e-05	0.980368	0.019622	1e-05	1e-05	1e-05	0.596965	0.38497	0.001489	0.016536	1e-05	3e-05	0.981935	0.018035	NA	NA	NA	#1F78B4	1	0.6
HG00116	GBR	EUR	0.003102	0.98935	0.007548	1e-05	0.006521	1e-05	0.61502	0.371968	0.00645	1e-05	1e-05	0.006541	0.986988	0.00647	NA	NA	NA	#1F78B4	1	0.6
HG00117	GBR	EUR	1e-05	0.977595	0.022395	1e-05	1e-05	1e-05	0.557178	0.425343	0.008996	0.006016	0.002437	3e-05	0.982521	0.017449	NA	NA	NA	#1F78B4	1	0.6
HG00118	GBR	EUR	1e-05	0.978896	0.021094	1e-05	1e-05	1e-05	0.581273	0.400977	1e-05	0.0177	1e-05	3e-05	0.98225	0.01772	NA	NA	NA	#1F78B4	1	0.6
HG00119	GBR	EUR	1e-05	0.977634	0.022356	1e-05	1e-05	1e-05	0.58209	0.397961	1e-05	0.014416	0.005493	3e-05	0.980051	0.019919	NA	NA	NA	#1F78B4	1	0.6
HG00120	GBR	EUR	1e-05	0.985363	0.014627	1e-05	1e-05	1e-05	0.580274	0.405501	1e-05	1e-05	0.014174	3e-05	0.985775	0.014194	NA	NA	NA	#1F78B4	1	0.6
HG00121	GBR	EUR	1e-05	0.979848	0.020142	1e-05	1e-05	0.001766	0.534561	0.449596	0.014037	1e-05	1e-05	0.001786	0.984157	0.014057	NA	NA	NA	#1F78B4	1	0.6
HG00122	GBR	EUR	0.002768	0.975442	0.02179	0.006098	1e-05	1e-05	0.61524	0.35632	1e-05	1e-05	0.022302	0.006118	0.97156	0.022322	NA	NA	NA	#1F78B4	1	0.6
HG00123	GBR	EUR	0.011227	0.966364	0.022409	0.014322	1e-05	1e-05	0.545649	0.421445	1e-05	0.018544	1e-05	0.014342	0.967094	0.018564	NA	NA	NA	#1F78B4	1	0.6
HG00125	GBR	EUR	1e-05	0.977179	0.022811	1e-05	0.002568	1e-05	0.544669	0.432367	0.020356	1e-05	1e-05	0.002588	0.977036	0.020376	NA	NA	NA	#1F78B4	1	0.6
HG00126	GBR	EUR	0.000987	0.9896	0.009414	0.002203	0.001784	1e-05	0.615557	0.373208	0.007218	1e-05	1e-05	0.003997	0.988765	0.007238	NA	NA	NA	#1F78B4	1	0.6
HG00127	GBR	EUR	1e-05	0.989945	0.010045	1.9e-05	1e-05	1e-05	0.632484	0.354333	1e-05	1e-05	0.013124	3.9e-05	0.986817	0.013144	NA	NA	NA	#1F78B4	1	0.6
HG00128	GBR	EUR	0.00633	0.986897	0.006773	0.008756	1e-05	1e-05	0.620776	0.36231	1e-05	0.008117	1e-05	0.008776	0.983086	0.008137	NA	NA	NA	#1F78B4	1	0.6
HG00129	GBR	EUR	1e-05	0.982888	0.017102	1e-05	7.9e-05	1e-05	0.536594	0.451174	0.007585	1e-05	0.004538	9.9e-05	0.987768	0.012133	NA	NA	NA	#1F78B4	1	0.6
HG00130	GBR	EUR	0.003012	0.992675	0.004314	1e-05	0.000249	0.006026	0.642219	0.346985	1e-05	0.001861	0.00264	0.006285	0.989204	0.004511	NA	NA	NA	#1F78B4	1	0.6
HG00131	GBR	EUR	0.010403	0.974214	0.015384	0.012862	1e-05	1e-05	0.612871	0.359885	1e-05	0.014341	1e-05	0.012882	0.972756	0.014361	NA	NA	NA	#1F78B4	1	0.6
HG00132	GBR	EUR	1e-05	0.986607	0.013383	1e-05	1e-05	1e-05	0.630797	0.35599	0.01171	0.001463	1e-05	3e-05	0.986787	0.013183	NA	NA	NA	#1F78B4	1	0.6
HG00133	GBR	EUR	0.00301	0.980332	0.016658	0.00636	1e-05	1e-05	0.619471	0.358162	1e-05	0.014712	0.001266	0.00638	0.977633	0.015988	NA	NA	NA	#1F78B4	1	0.6
HG00136	GBR	EUR	0.002216	0.978777	0.019007	1e-05	1e-05	0.007411	0.56056	0.416255	1e-05	1e-05	0.015734	0.007431	0.976815	0.015754	NA	NA	NA	#1F78B4	1	0.6
HG00137	GBR	EUR	0.001973	0.982336	0.015691	0.005043	1e-05	1e-05	0.622508	0.357204	1e-05	0.015205	1e-05	0.005063	0.979712	0.015225	NA	NA	NA	#1F78B4	1	0.6
HG00138	GBR	EUR	0.007934	0.972642	0.019424	0.011554	1e-05	1e-05	0.604201	0.366017	0.008497	1e-05	0.0097	0.011574	0.970218	0.018207	NA	NA	NA	#1F78B4	1	0.6
HG00139	GBR	EUR	0.006585	0.97989	0.013525	0.006948	0.002707	1e-05	0.599432	0.379591	1e-05	0.011292	1e-05	0.009665	0.979023	0.011312	NA	NA	NA	#1F78B4	1	0.6
HG00140	GBR	EUR	1e-05	0.981928	0.018062	1e-05	0.000169	1e-05	0.608309	0.374553	0.008444	0.008495	1e-05	0.000189	0.982862	0.016949	NA	NA	NA	#1F78B4	1	0.6
HG00141	GBR	EUR	1e-05	0.976459	0.023531	0.000274	1e-05	1e-05	0.578561	0.400642	1e-05	0.017075	0.003418	0.000294	0.979203	0.020503	NA	NA	NA	#1F78B4	1	0.6
HG00142	GBR	EUR	0.00375	0.988707	0.007543	0.004393	0.001567	1e-05	0.592564	0.395632	1e-05	0.002727	0.003096	0.00597	0.988196	0.005833	NA	NA	NA	#1F78B4	1	0.6
HG00143	GBR	EUR	0.000293	0.982991	0.016716	1e-05	1e-05	0.005106	0.587658	0.394463	0.001045	1e-05	0.011696	0.005126	0.982121	0.012751	NA	NA	NA	#1F78B4	1	0.6
HG00145	GBR	EUR	1e-05	0.983662	0.016328	1e-05	1e-05	1e-05	0.638111	0.345506	0.000368	0.015974	1e-05	3e-05	0.983617	0.016352	NA	NA	NA	#1F78B4	1	0.6
HG00146	GBR	EUR	1e-05	0.995793	0.004197	1e-05	1e-05	1e-05	0.609653	0.388047	1e-05	1e-05	0.00225	3e-05	0.9977	0.00227	NA	NA	NA	#1F78B4	1	0.6
HG00148	GBR	EUR	1e-05	0.980242	0.019748	0.004392	1e-05	1e-05	0.559692	0.421587	1e-05	0.012152	0.002148	0.004412	0.981279	0.01431	NA	NA	NA	#1F78B4	1	0.6
HG00149	GBR	EUR	0.004766	0.983689	0.011545	1e-05	0.008191	1e-05	0.616536	0.364028	1e-05	0.011205	1e-05	0.008211	0.980564	0.011225	NA	NA	NA	#1F78B4	1	0.6
HG00150	GBR	EUR	0.005076	0.976041	0.018883	0.007923	1e-05	1e-05	0.588668	0.386546	0.016824	1e-05	1e-05	0.007943	0.975214	0.016844	NA	NA	NA	#1F78B4	1	0.6
HG00151	GBR	EUR	1e-05	0.971534	0.028456	1e-05	1e-05	0.000671	0.584051	0.389259	0.009199	1e-05	0.01679	0.000691	0.97331	0.025999	NA	NA	NA	#1F78B4	1	0.6
HG00154	GBR	EUR	0.000705	0.991561	0.007734	0.003737	1e-05	1e-05	0.607791	0.380443	1.3e-05	1e-05	0.007986	0.003757	0.988234	0.008009	NA	NA	NA	#1F78B4	1	0.6
HG00155	GBR	EUR	1e-05	0.979654	0.020336	1e-05	1e-05	0.001464	0.591015	0.388963	1e-05	0.015631	0.002896	0.001484	0.979978	0.018537	NA	NA	NA	#1F78B4	1	0.6
HG00157	GBR	EUR	0.006745	0.986477	0.006777	0.009754	1e-05	1e-05	0.557979	0.43072	1e-05	1e-05	0.001508	0.009774	0.988699	0.001528	NA	NA	NA	#1F78B4	1	0.6
HG00158	GBR	EUR	0.011604	0.952643	0.035753	0.014479	1e-05	1e-05	0.606107	0.344417	0.008481	0.026486	1e-05	0.014499	0.950524	0.034977	NA	NA	NA	#1F78B4	1	0.6
HG00159	GBR	EUR	1e-05	0.979989	0.020001	1e-05	1e-05	1e-05	0.634807	0.343854	1e-05	0.009984	0.011315	3e-05	0.978661	0.021309	NA	NA	NA	#1F78B4	1	0.6
HG00160	GBR	EUR	1e-05	0.982342	0.017648	0.00204	1e-05	1e-05	0.571316	0.410632	1e-05	0.015972	1e-05	0.00206	0.981948	0.015992	NA	NA	NA	#1F78B4	1	0.6
HG00231	GBR	EUR	0.005884	0.978763	0.015352	0.00203	0.00631	1e-05	0.659608	0.314869	1e-05	0.017152	1e-05	0.00835	0.974477	0.017172	NA	NA	NA	#1F78B4	1	0.6
HG00232	GBR	EUR	1e-05	0.986581	0.013409	1e-05	1e-05	1e-05	0.645442	0.340551	1e-05	0.007007	0.00696	3e-05	0.985993	0.013977	NA	NA	NA	#1F78B4	1	0.6
HG00233	GBR	EUR	0.008046	0.984804	0.00715	1e-05	1e-05	0.013737	0.615169	0.365727	1e-05	1e-05	0.005327	0.013757	0.980896	0.005347	NA	NA	NA	#1F78B4	1	0.6
HG00234	GBR	EUR	1e-05	0.988773	0.011217	1e-05	1e-05	0.000786	0.614155	0.373588	1e-05	1e-05	0.011432	0.000806	0.987743	0.011452	NA	NA	NA	#1F78B4	1	0.6
HG00235	GBR	EUR	0.006721	0.978573	0.014706	1e-05	1e-05	0.01196	0.593968	0.380912	1e-05	1e-05	0.01312	0.01198	0.97488	0.01314	NA	NA	NA	#1F78B4	1	0.6
HG00236	GBR	EUR	0.001937	0.986794	0.011269	1e-05	1e-05	0.006163	0.631207	0.350639	1e-05	0.011952	1e-05	0.006183	0.981846	0.011972	NA	NA	NA	#1F78B4	1	0.6
HG00237	GBR	EUR	0.007575	0.977638	0.014787	1e-05	1e-05	0.010766	0.621938	0.35263	1e-05	0.014622	1.3e-05	0.010786	0.974568	0.014645	NA	NA	NA	#1F78B4	1	0.6
HG00238	GBR	EUR	0.004605	0.973096	0.022299	0.006566	0.001186	1e-05	0.638335	0.331156	1e-05	0.018696	0.004041	0.007762	0.969491	0.022747	NA	NA	NA	#1F78B4	1	0.6
HG00239	GBR	EUR	0.002765	0.992295	0.00494	1e-05	0.00582	1e-05	0.599869	0.392557	0.001714	1e-05	1e-05	0.00584	0.992426	0.001734	NA	NA	NA	#1F78B4	1	0.6
HG00240	GBR	EUR	0.002756	0.979724	0.01752	0.00618	1e-05	1e-05	0.612576	0.364798	1e-05	1e-05	0.016406	0.0062	0.977374	0.016426	NA	NA	NA	#1F78B4	1	0.6
HG00242	GBR	EUR	1e-05	0.977059	0.022931	0.002215	1e-05	1e-05	0.601525	0.37482	1.3e-05	0.021397	1e-05	0.002235	0.976345	0.02142	NA	NA	NA	#1F78B4	1	0.6
HG00243	GBR	EUR	0.008134	0.982056	0.00981	1e-05	0.010822	1e-05	0.631196	0.348471	0.003865	1e-05	0.005616	0.010842	0.979667	0.009491	NA	NA	NA	#1F78B4	1	0.6
HG00244	GBR	EUR	0.000291	0.986785	0.012923	1e-05	0.004161	1e-05	0.631107	0.35199	1e-05	0.000416	0.012296	0.004181	0.983097	0.012722	NA	NA	NA	#1F78B4	1	0.6
HG00245	GBR	EUR	0.0085	0.985137	0.006363	1e-05	0.001272	0.010996	0.606864	0.376195	0.004122	1e-05	0.00053	0.012278	0.983059	0.004662	NA	NA	NA	#1F78B4	1	0.6
HG00246	GBR	EUR	0.001496	0.978568	0.019936	0.004271	1e-05	1e-05	0.613791	0.363284	0.018615	1e-05	1e-05	0.004291	0.977075	0.018635	NA	NA	NA	#1F78B4	1	0.6
HG00250	GBR	EUR	0.004852	0.971478	0.02367	1e-05	1e-05	0.009352	0.551211	0.420865	1e-05	0.00987	0.008673	0.009372	0.972076	0.018553	NA	NA	NA	#1F78B4	1	0.6
HG00251	GBR	EUR	0.005327	0.978134	0.016539	0.008736	1e-05	1e-05	0.641978	0.332246	0.011814	0.005197	1e-05	0.008756	0.974224	0.017021	NA	NA	NA	#1F78B4	1	0.6
HG00252	GBR	EUR	1e-05	0.982811	0.017179	1e-05	0.003037	1e-05	0.572523	0.411088	0.013312	1e-05	1e-05	0.003057	0.983611	0.013332	NA	NA	NA	#1F78B4	1	0.6
HG00253	GBR	EUR	0.007767	0.982512	0.009721	0.011293	1e-05	1e-05	0.611788	0.368874	1e-05	0.004674	0.00334	0.011313	0.980662	0.008024	NA	NA	NA	#1F78B4	1	0.6
HG00254	GBR	EUR	0.010795	0.971145	0.018059	1e-05	1e-05	0.015322	0.625708	0.342068	0.001633	0.009487	0.005762	0.015342	0.967776	0.016882	NA	NA	NA	#1F78B4	1	0.6
HG00255	GBR	EUR	1e-05	0.981429	0.018561	0.002792	1e-05	1e-05	0.596243	0.384175	1e-05	1e-05	0.01675	0.002812	0.980418	0.01677	NA	NA	NA	#1F78B4	1	0.6
HG00256	GBR	EUR	1e-05	0.992232	0.007758	1e-05	1.6e-05	1e-05	0.570403	0.423378	0.005503	1e-05	0.00067	3.6e-05	0.993781	0.006183	NA	NA	NA	#1F78B4	1	0.6
HG00257	GBR	EUR	0.007775	0.983248	0.008977	1e-05	0.010063	1e-05	0.629644	0.347063	1e-05	1e-05	0.01319	0.010083	0.976707	0.01321	NA	NA	NA	#1F78B4	1	0.6
HG00258	GBR	EUR	0.003044	0.985146	0.01181	0.003838	1e-05	0.003066	0.602556	0.381512	0.007994	1e-05	0.001014	0.006914	0.984068	0.009018	NA	NA	NA	#1F78B4	1	0.6
HG00259	GBR	EUR	1e-05	0.989022	0.010968	1e-05	0.000389	0.001781	0.64484	0.342347	1e-05	0.010613	1e-05	0.00218	0.987187	0.010633	NA	NA	NA	#1F78B4	1	0.6
HG00260	GBR	EUR	1e-05	0.982041	0.017949	1e-05	0.001707	1e-05	0.596312	0.386536	0.009639	0.005775	1e-05	0.001727	0.982848	0.015424	NA	NA	NA	#1F78B4	1	0.6
HG00261	GBR	EUR	0.000736	0.986918	0.012346	1e-05	1e-05	0.004224	0.632049	0.352524	0.0007	1e-05	0.010474	0.004244	0.984573	0.011184	NA	NA	NA	#1F78B4	1	0.6
HG00262	GBR	EUR	1e-05	0.987775	0.012215	1e-05	0.001761	1e-05	0.594862	0.393288	1e-05	0.001624	0.008435	0.001781	0.98815	0.010069	NA	NA	NA	#1F78B4	1	0.6
HG00263	GBR	EUR	1e-05	0.984121	0.015869	1e-05	1e-05	1e-05	0.625805	0.35867	1e-05	0.015475	1e-05	3e-05	0.984475	0.015495	NA	NA	NA	#1F78B4	1	0.6
HG00264	GBR	EUR	1e-05	0.974568	0.025422	1e-05	0.00245	1e-05	0.597939	0.375592	0.011944	1e-05	0.012045	0.00247	0.973531	0.023999	NA	NA	NA	#1F78B4	1	0.6
HG00265	GBR	EUR	1e-05	0.993471	0.006519	0.001942	1e-05	1e-05	0.590649	0.404161	1e-05	0.003208	1e-05	0.001962	0.99481	0.003228	NA	NA	NA	#1F78B4	1	0.6
HG01334	GBR	EUR	0.008259	0.966926	0.024816	0.001091	0.010086	1e-05	0.599967	0.364228	1e-05	0.024598	1e-05	0.011187	0.964195	0.024618	NA	NA	NA	#1F78B4	1	0.6
HG01789	GBR	EUR	0.006194	0.971396	0.02241	1e-05	1e-05	0.009864	0.58903	0.381628	0.018247	1e-05	0.001201	0.009884	0.970658	0.019458	NA	NA	NA	#1F78B4	1	0.6
HG01790	GBR	EUR	0.001023	0.975936	0.023041	0.004652	1e-05	1e-05	0.615917	0.35754	0.006644	0.015217	1e-05	0.004672	0.973457	0.021871	NA	NA	NA	#1F78B4	1	0.6
HG01791	GBR	EUR	0.004039	0.977225	0.018736	0.006976	1e-05	1e-05	0.591377	0.383802	1e-05	0.017805	1e-05	0.006996	0.975179	0.017825	NA	NA	NA	#1F78B4	1	0.6
HG02215	GBR	EUR	0.006405	0.983984	0.009611	1e-05	0.009962	1e-05	0.606892	0.375734	0.007372	1e-05	1e-05	0.009982	0.982626	0.007392	NA	NA	NA	#1F78B4	1	0.6
HG01500	IBS	EUR	0.033531	0.966459	1e-05	1e-05	0.001888	0.036588	0.797816	0.155312	1e-05	0.006649	0.001727	0.038486	0.953128	0.008386	NA	NA	NA	#A6CEE3	2	0.6
HG01501	IBS	EUR	0.035777	0.948932	0.015291	1e-05	0.039577	1e-05	0.764696	0.171621	1e-05	0.024066	1e-05	0.039597	0.936317	0.024086	NA	NA	NA	#A6CEE3	2	0.6
HG01503	IBS	EUR	0.025387	0.969846	0.004767	1e-05	1e-05	0.02998	0.811731	0.142003	1e-05	1e-05	0.016246	0.03	0.953734	0.016266	NA	NA	NA	#A6CEE3	2	0.6
HG01504	IBS	EUR	0.018345	0.977328	0.004327	1e-05	0.020806	1e-05	0.834451	0.124533	1e-05	1e-05	0.02017	0.020826	0.958984	0.02019	NA	NA	NA	#A6CEE3	2	0.6
HG01506	IBS	EUR	0.029379	0.969102	0.001519	0.014695	0.018258	1e-05	0.804826	0.147112	0.015079	1e-05	1e-05	0.032963	0.951938	0.015099	NA	NA	NA	#A6CEE3	2	0.6
HG01507	IBS	EUR	0.02093	0.977767	0.001303	1e-05	1e-05	0.024645	0.796586	0.165897	1e-05	0.000384	0.012458	0.024665	0.962483	0.012852	NA	NA	NA	#A6CEE3	2	0.6
HG01509	IBS	EUR	0.049946	0.946356	0.003699	1e-05	0.053449	1e-05	0.768693	0.164586	1e-05	0.013232	1e-05	0.053469	0.933279	0.013252	NA	NA	NA	#A6CEE3	2	0.6
HG01510	IBS	EUR	0.020554	0.969102	0.010344	1e-05	1e-05	0.025443	0.833669	0.115145	0.021589	1e-05	0.004124	0.025463	0.948814	0.025723	NA	NA	NA	#A6CEE3	2	0.6
HG01512	IBS	EUR	0.017527	0.978605	0.003868	0.016087	0.003496	1e-05	0.799596	0.167027	0.002874	1e-05	0.0109	0.019593	0.966623	0.013784	NA	NA	NA	#A6CEE3	2	0.6
HG01513	IBS	EUR	0.019858	0.974708	0.005434	0.014648	1e-05	0.007149	0.779567	0.182133	0.016473	1e-05	1e-05	0.021807	0.9617	0.016493	NA	NA	NA	#A6CEE3	2	0.6
HG01515	IBS	EUR	1e-05	0.991724	0.008266	1e-05	1e-05	1e-05	0.86469	0.111354	1e-05	1e-05	0.023907	3e-05	0.976044	0.023927	NA	NA	NA	#A6CEE3	2	0.6
HG01516	IBS	EUR	1e-05	0.99998	1e-05	0.002401	1e-05	1e-05	0.861938	0.123465	1e-05	0.008636	0.00353	0.002421	0.985403	0.012176	NA	NA	NA	#A6CEE3	2	0.6
HG01518	IBS	EUR	0.007086	0.992904	1e-05	0.010583	1e-05	1e-05	0.810885	0.171183	1e-05	0.007309	1e-05	0.010603	0.982068	0.007329	NA	NA	NA	#A6CEE3	2	0.6
HG01519	IBS	EUR	0.002314	0.996902	0.000784	1e-05	0.004832	1e-05	0.823774	0.158274	0.008912	1e-05	0.004178	0.004852	0.982048	0.0131	NA	NA	NA	#A6CEE3	2	0.6
HG01521	IBS	EUR	0.001869	0.998121	1e-05	1e-05	1e-05	0.005629	0.826108	0.16681	0.001413	1e-05	1e-05	0.005649	0.992918	0.001433	NA	NA	NA	#A6CEE3	2	0.6
HG01522	IBS	EUR	0.001206	0.998784	1e-05	1e-05	0.005341	1e-05	0.776461	0.21284	1e-05	0.000699	0.004629	0.005361	0.989301	0.005338	NA	NA	NA	#A6CEE3	2	0.6
HG01524	IBS	EUR	0.031553	0.967717	0.00073	0.034061	1e-05	1e-05	0.812323	0.140784	1e-05	0.008803	0.003999	0.034081	0.953107	0.012812	NA	NA	NA	#A6CEE3	2	0.6
HG01525	IBS	EUR	0.042296	0.949164	0.00854	0.0024	0.037071	0.005589	0.80381	0.128681	1e-05	0.022429	1e-05	0.04506	0.932491	0.022449	NA	NA	NA	#A6CEE3	2	0.6
HG01527	IBS	EUR	0.046594	0.94502	0.008386	0.04084	0.001474	0.00643	0.809078	0.121364	0.009197	0.011606	1e-05	0.048744	0.930442	0.020813	NA	NA	NA	#A6CEE3	2	0.6
HG01528	IBS	EUR	0.029723	0.970267	1e-05	1e-05	0.008805	0.02485	0.810125	0.144579	1e-05	1e-05	0.011611	0.033665	0.954704	0.011631	NA	NA	NA	#A6CEE3	2	0.6
HG01530	IBS	EUR	0.035397	0.958265	0.006338	0.013826	0.024114	1e-05	0.777914	0.167131	1e-05	0.016986	1e-05	0.03795	0.945045	0.017006	NA	NA	NA	#A6CEE3	2	0.6
HG01531	IBS	EUR	0.034114	0.964746	0.00114	0.007768	0.029782	1e-05	0.830388	0.119088	0.012944	1e-05	1e-05	0.03756	0.949476	0.012964	NA	NA	NA	#A6CEE3	2	0.6
HG01536	IBS	EUR	0.029668	0.961958	0.008375	0.03084	0.001005	1e-05	0.801798	0.146107	0.018439	0.001791	1e-05	0.031855	0.947905	0.02024	NA	NA	NA	#A6CEE3	2	0.6
HG01537	IBS	EUR	0.021361	0.974176	0.004462	1e-05	0.006423	0.017754	0.805012	0.152411	1e-05	1e-05	0.01837	0.024187	0.957423	0.01839	NA	NA	NA	#A6CEE3	2	0.6
HG01602	IBS	EUR	0.042309	0.945993	0.011698	1e-05	1e-05	0.04687	0.814724	0.114027	0.016985	1e-05	0.007364	0.04689	0.928751	0.024359	NA	NA	NA	#A6CEE3	2	0.6
HG01603	IBS	EUR	0.032573	0.9564	0.011026	1e-05	0.033347	0.002723	0.793331	0.147919	1e-05	0.017011	0.00565	0.03608	0.94125	0.022671	NA	NA	NA	#A6CEE3	2	0.6
HG01605	IBS	EUR	0.019415	0.980385	0.0002	0.010055	1e-05	0.012472	0.808313	0.155667	1e-05	1e-05	0.013463	0.022537	0.96398	0.013483	NA	NA	NA	#A6CEE3	2	0.6
HG01606	IBS	EUR	0.014386	0.985604	1e-05	0.016829	1e-05	1e-05	0.797457	0.176669	1e-05	0.009005	1e-05	0.016849	0.974126	0.009025	NA	NA	NA	#A6CEE3	2	0.6
HG01607	IBS	EUR	0.027433	0.964115	0.008452	1e-05	0.016913	0.014291	0.795451	0.154236	1e-05	0.019079	1e-05	0.031214	0.949687	0.019099	NA	NA	NA	#A6CEE3	2	0.6
HG01608	IBS	EUR	0.033746	0.963153	0.0031	1e-05	0.032858	0.003771	0.79095	0.155785	1e-05	1e-05	0.016605	0.036639	0.946735	0.016625	NA	NA	NA	#A6CEE3	2	0.6
HG01610	IBS	EUR	0.029045	0.970945	1e-05	1e-05	0.019217	0.014036	0.830375	0.126907	0.009436	1e-05	1e-05	0.033263	0.957282	0.009456	NA	NA	NA	#A6CEE3	2	0.6
HG01612	IBS	EUR	0.038804	0.961186	1e-05	0.00281	0.034339	0.005872	0.79406	0.156565	1e-05	0.000402	0.005943	0.043021	0.950625	0.006355	NA	NA	NA	#A6CEE3	2	0.6
HG01613	IBS	EUR	0.020812	0.968702	0.010486	1e-05	1e-05	0.024707	0.806447	0.145192	0.01513	1e-05	0.008494	0.024727	0.951639	0.023634	NA	NA	NA	#A6CEE3	2	0.6
HG01615	IBS	EUR	0.020403	0.979587	1e-05	0.004408	1e-05	0.020482	0.784975	0.185937	0.004167	1e-05	1e-05	0.0249	0.970912	0.004187	NA	NA	NA	#A6CEE3	2	0.6
HG01617	IBS	EUR	0.030706	0.956123	0.01317	1e-05	0.012337	0.022178	0.841754	0.096593	1e-05	0.008664	0.018455	0.034525	0.938347	0.027129	NA	NA	NA	#A6CEE3	2	0.6
HG01618	IBS	EUR	0.030784	0.950848	0.018369	1e-05	0.004144	0.031576	0.779563	0.155615	0.002878	0.000819	0.025395	0.03573	0.935178	0.029092	NA	NA	NA	#A6CEE3	2	0.6
HG01619	IBS	EUR	0.031309	0.968681	1e-05	1e-05	1.1e-05	0.036867	0.816397	0.134328	0.011767	1e-05	0.00061	0.036888	0.950725	0.012387	NA	NA	NA	#A6CEE3	2	0.6
HG01620	IBS	EUR	0.031303	0.968687	1e-05	0.033644	1e-05	1e-05	0.816855	0.140344	0.001048	1e-05	0.008079	0.033664	0.957199	0.009137	NA	NA	NA	#A6CEE3	2	0.6
HG01623	IBS	EUR	0.035195	0.964795	1e-05	1e-05	0.008206	0.033552	0.832589	0.119414	1e-05	1e-05	0.006209	0.041768	0.952003	0.006229	NA	NA	NA	#A6CEE3	2	0.6
HG01624	IBS	EUR	0.03332	0.966327	0.000353	1e-05	1e-05	0.037668	0.848404	0.098739	1e-05	0.015149	1e-05	0.037688	0.947143	0.015169	NA	NA	NA	#A6CEE3	2	0.6
HG01625	IBS	EUR	0.020058	0.966745	0.013197	1e-05	0.003345	0.020341	0.773576	0.178174	0.024534	1e-05	1e-05	0.023696	0.95175	0.024554	NA	NA	NA	#A6CEE3	2	0.6
HG01626	IBS	EUR	0.035907	0.957206	0.006887	0.01582	0.009322	0.014905	0.847873	0.090077	0.010663	1e-05	0.01133	0.040047	0.93795	0.022003	NA	NA	NA	#A6CEE3	2	0.6
HG01628	IBS	EUR	0.073535	0.926455	1e-05	0.047208	0.007968	0.023454	0.861722	0.050423	1e-05	1e-05	0.009205	0.07863	0.912145	0.009225	NA	NA	NA	#A6CEE3	2	0.6
HG01630	IBS	EUR	0.058505	0.940489	0.001006	1e-05	0.030743	0.032704	0.875646	0.04373	0.017147	1e-05	1e-05	0.063457	0.919376	0.017167	NA	NA	NA	#A6CEE3	2	0.6
HG01631	IBS	EUR	0.028017	0.969286	0.002697	0.031704	1e-05	1e-05	0.858224	0.094598	1e-05	0.004026	0.011419	0.031724	0.952822	0.015455	NA	NA	NA	#A6CEE3	2	0.6
HG01632	IBS	EUR	0.036889	0.961307	0.001804	1e-05	1e-05	0.041209	0.780987	0.16531	1e-05	1e-05	0.012454	0.041229	0.946297	0.012474	NA	NA	NA	#A6CEE3	2	0.6
HG01668	IBS	EUR	0.043062	0.955124	0.001814	1e-05	0.012309	0.036081	0.763049	0.176287	1e-05	0.008091	0.004163	0.0484	0.939336	0.012264	NA	NA	NA	#A6CEE3	2	0.6
HG01669	IBS	EUR	0.050271	0.949719	1e-05	0.003636	1e-05	0.052291	0.759321	0.177398	0.007324	1e-05	1e-05	0.055937	0.936719	0.007344	NA	NA	NA	#A6CEE3	2	0.6
HG01670	IBS	EUR	0.025133	0.974857	1e-05	1e-05	1e-05	0.03225	0.775752	0.18862	0.003337	1e-05	1e-05	0.03227	0.964372	0.003357	NA	NA	NA	#A6CEE3	2	0.6
HG01672	IBS	EUR	0.026361	0.96429	0.009348	0.01706	0.01166	1e-05	0.76704	0.18566	1e-05	1e-05	0.018549	0.02873	0.9527	0.018569	NA	NA	NA	#A6CEE3	2	0.6
HG01673	IBS	EUR	0.022001	0.976113	0.001885	0.02475	1e-05	1e-05	0.808606	0.152415	1e-05	1e-05	0.014188	0.02477	0.961021	0.014208	NA	NA	NA	#A6CEE3	2	0.6
HG01675	IBS	EUR	0.01492	0.98507	1e-05	0.01803	1e-05	1e-05	0.842344	0.129481	0.001315	1e-05	0.008801	0.01805	0.971825	0.010126	NA	NA	NA	#A6CEE3	2	0.6
HG01676	IBS	EUR	0.016449	0.983541	1e-05	1e-05	1e-05	0.01896	0.837872	0.128365	1e-05	1e-05	0.014763	0.01898	0.966237	0.014783	NA	NA	NA	#A6CEE3	2	0.6
HG01678	IBS	EUR	0.026301	0.970126	0.003574	1e-05	1e-05	0.031673	0.830421	0.123449	0.014417	1e-05	1e-05	0.031693	0.95387	0.014437	NA	NA	NA	#A6CEE3	2	0.6
HG01679	IBS	EUR	0.021407	0.978583	1e-05	0.025405	1e-05	1e-05	0.783887	0.186556	1.4e-05	1e-05	0.004108	0.025425	0.970443	0.004132	NA	NA	NA	#A6CEE3	2	0.6
HG01680	IBS	EUR	0.029773	0.963117	0.00711	0.010154	0.018326	0.003842	0.787109	0.163487	1e-05	0.01347	0.003601	0.032322	0.950596	0.017081	NA	NA	NA	#A6CEE3	2	0.6
HG01682	IBS	EUR	0.012551	0.9865	0.000949	1e-05	0.007093	0.010072	0.829351	0.139083	1e-05	1e-05	0.014371	0.017175	0.968434	0.014391	NA	NA	NA	#A6CEE3	2	0.6
HG01684	IBS	EUR	0.007731	0.992259	1e-05	0.011954	1e-05	1e-05	0.831969	0.152718	1e-05	0.003318	1e-05	0.011974	0.984687	0.003338	NA	NA	NA	#A6CEE3	2	0.6
HG01685	IBS	EUR	0.045034	0.946106	0.00886	0.019371	0.028275	1e-05	0.78173	0.150529	0.017427	1e-05	0.002648	0.047656	0.932259	0.020085	NA	NA	NA	#A6CEE3	2	0.6
HG01686	IBS	EUR	0.024952	0.965374	0.009674	1e-05	1e-05	0.030655	0.765395	0.184775	1e-05	0.00169	0.017454	0.030675	0.95017	0.019154	NA	NA	NA	#A6CEE3	2	0.6
HG01694	IBS	EUR	0.064272	0.932606	0.003122	1e-05	0.037251	0.030994	0.823014	0.089804	0.016369	1e-05	0.002547	0.068255	0.912818	0.018926	NA	NA	NA	#A6CEE3	2	0.6
HG01695	IBS	EUR	0.065982	0.934008	1e-05	0.055176	0.011498	0.002251	0.82659	0.091867	1e-05	0.012596	1e-05	0.068925	0.918457	0.012616	NA	NA	NA	#A6CEE3	2	0.6
HG01697	IBS	EUR	0.033372	0.954865	0.011762	1e-05	1e-05	0.037851	0.83051	0.105309	0.010165	0.003093	0.013052	0.037871	0.935819	0.02631	NA	NA	NA	#A6CEE3	2	0.6
HG01699	IBS	EUR	0.040933	0.959057	1e-05	0.024687	0.019062	1e-05	0.825075	0.120956	0.010189	1e-05	1e-05	0.043759	0.946031	0.010209	NA	NA	NA	#A6CEE3	2	0.6
HG01700	IBS	EUR	1e-05	0.99998	1e-05	1e-05	0.001958	1e-05	0.821325	0.163596	0.012362	1e-05	0.000729	0.001978	0.984921	0.013101	NA	NA	NA	#A6CEE3	2	0.6
HG01702	IBS	EUR	0.003456	0.996534	1e-05	0.006797	1e-05	1e-05	0.883657	0.100162	1e-05	1e-05	0.009344	0.006817	0.983819	0.009364	NA	NA	NA	#A6CEE3	2	0.6
HG01704	IBS	EUR	0.046531	0.944967	0.008501	0.002711	0.014896	0.033343	0.796977	0.132038	0.015485	0.004541	1e-05	0.05095	0.929015	0.020036	NA	NA	NA	#A6CEE3	2	0.6
HG01705	IBS	EUR	0.047272	0.952718	1e-05	0.002682	0.010252	0.039637	0.791535	0.144876	0.010999	1e-05	1e-05	0.052571	0.936411	0.011019	NA	NA	NA	#A6CEE3	2	0.6
HG01707	IBS	EUR	0.033623	0.960837	0.00554	0.024203	0.010931	1e-05	0.766632	0.182337	0.008889	1e-05	0.006988	0.035144	0.948969	0.015887	NA	NA	NA	#A6CEE3	2	0.6
HG01708	IBS	EUR	0.032982	0.956055	0.010962	0.012839	0.022345	1e-05	0.73553	0.210232	0.016618	1e-05	0.002416	0.035194	0.945762	0.019044	NA	NA	NA	#A6CEE3	2	0.6
HG01709	IBS	EUR	0.033625	0.959364	0.007011	0.012373	0.009004	0.014811	0.819012	0.125232	1e-05	0.019548	1e-05	0.036188	0.944244	0.019568	NA	NA	NA	#A6CEE3	2	0.6
HG01710	IBS	EUR	0.037518	0.962111	0.000371	0.021649	0.010206	0.008193	0.787435	0.161412	0.011085	1e-05	1e-05	0.040048	0.948847	0.011105	NA	NA	NA	#A6CEE3	2	0.6
HG01746	IBS	EUR	0.019017	0.980973	1e-05	1e-05	0.022457	1e-05	0.841579	0.124285	1e-05	1e-05	0.011639	0.022477	0.965864	0.011659	NA	NA	NA	#A6CEE3	2	0.6
HG01747	IBS	EUR	0.015313	0.974092	0.010596	0.018193	1e-05	1e-05	0.821907	0.136072	1e-05	1e-05	0.023788	0.018213	0.957979	0.023808	NA	NA	NA	#A6CEE3	2	0.6
HG01756	IBS	EUR	0.033584	0.962142	0.004274	1e-05	0.012835	0.025176	0.831241	0.115649	1e-05	0.000965	0.014115	0.038021	0.94689	0.01509	NA	NA	NA	#A6CEE3	2	0.6
HG01757	IBS	EUR	0.031252	0.968669	7.9e-05	1e-05	1e-05	0.036918	0.83365	0.117456	0.008064	1e-05	0.003882	0.036938	0.951106	0.011956	NA	NA	NA	#A6CEE3	2	0.6
HG01761	IBS	EUR	0.035614	0.964376	1e-05	0.020845	0.017722	1e-05	0.791303	0.162791	1e-05	1e-05	0.007309	0.038577	0.954094	0.007329	NA	NA	NA	#A6CEE3	2	0.6
HG01762	IBS	EUR	0.013623	0.986367	1e-05	1e-05	1e-05	0.018221	0.787456	0.187827	1e-05	0.006455	1e-05	0.018241	0.975283	0.006475	NA	NA	NA	#A6CEE3	2	0.6
HG01765	IBS	EUR	0.030189	0.965931	0.00388	1e-05	0.026723	0.006776	0.803955	0.147744	1e-05	0.013339	0.001442	0.033509	0.951699	0.014791	NA	NA	NA	#A6CEE3	2	0.6
HG01766	IBS	EUR	0.038142	0.955639	0.006218	0.019817	0.014123	0.005972	0.848509	0.090481	0.001039	0.020048	1e-05	0.039912	0.93899	0.021097	NA	NA	NA	#A6CEE3	2	0.6
HG01767	IBS	EUR	0.033534	0.966456	1e-05	1e-05	0.011486	0.027074	0.828193	0.125566	1e-05	0.007652	1e-05	0.03857	0.953759	0.007672	NA	NA	NA	#A6CEE3	2	0.6
HG01768	IBS	EUR	0.031448	0.967909	0.000642	0.014841	0.01893	1e-05	0.80535	0.150481	1e-05	0.010368	1e-05	0.033781	0.955831	0.010388	NA	NA	NA	#A6CEE3	2	0.6
HG01770	IBS	EUR	0.030201	0.969789	1e-05	1e-05	0.009502	0.025831	0.756454	0.200904	1e-05	1e-05	0.007279	0.035343	0.957358	0.007299	NA	NA	NA	#A6CEE3	2	0.6
HG01771	IBS	EUR	0.014815	0.976707	0.008478	1e-05	0.017969	1e-05	0.829886	0.130778	1e-05	0.006283	0.015053	0.017989	0.960664	0.021346	NA	NA	NA	#A6CEE3	2	0.6
HG01773	IBS	EUR	0.023165	0.976825	1e-05	1e-05	0.027925	1e-05	0.814254	0.157325	0.000457	1e-05	1e-05	0.027945	0.971579	0.000477	NA	NA	NA	#A6CEE3	2	0.6
HG01775	IBS	EUR	0.014572	0.984351	0.001077	1e-05	0.016342	1e-05	0.828595	0.14369	0.011333	1e-05	1e-05	0.016362	0.972285	0.011353	NA	NA	NA	#A6CEE3	2	0.6
HG01776	IBS	EUR	0.010811	0.986766	0.002423	1e-05	0.014007	1e-05	0.799699	0.171596	1e-05	1e-05	0.014658	0.014027	0.971295	0.014678	NA	NA	NA	#A6CEE3	2	0.6
HG01777	IBS	EUR	0.015137	0.980186	0.004677	1e-05	0.018966	1e-05	0.811844	0.15155	1e-05	0.001912	0.015698	0.018986	0.963394	0.01762	NA	NA	NA	#A6CEE3	2	0.6
HG01779	IBS	EUR	0.019653	0.980337	1e-05	1e-05	7.8e-05	0.024235	0.814105	0.157024	1e-05	1e-05	0.004528	0.024323	0.971129	0.004548	NA	NA	NA	#A6CEE3	2	0.6
HG01781	IBS	EUR	0.021007	0.978983	1e-05	1e-05	0.003512	0.021056	0.796005	0.168918	0.01048	1e-05	1e-05	0.024578	0.964923	0.0105	NA	NA	NA	#A6CEE3	2	0.6
HG01783	IBS	EUR	0.032529	0.966977	0.000493	0.017007	0.009587	0.008409	0.792846	0.1605	0.007729	1e-05	0.003912	0.035003	0.953346	0.011651	NA	NA	NA	#A6CEE3	2	0.6
HG01784	IBS	EUR	0.025704	0.972838	0.001457	0.009064	0.011104	0.00859	0.807405	0.150732	1e-05	0.013085	1e-05	0.028758	0.958137	0.013105	NA	NA	NA	#A6CEE3	2	0.6
HG01785	IBS	EUR	0.01764	0.98235	1e-05	0.021749	1e-05	1e-05	0.7754	0.198846	1e-05	0.003966	1e-05	0.021769	0.974246	0.003986	NA	NA	NA	#A6CEE3	2	0.6
HG01786	IBS	EUR	0.014348	0.985075	0.000578	1e-05	1e-05	0.019389	0.801196	0.168438	1e-05	0.010936	1e-05	0.019409	0.969634	0.010956	NA	NA	NA	#A6CEE3	2	0.6
HG02219	IBS	EUR	0.018963	0.97717	0.003867	1e-05	0.02205	1e-05	0.832126	0.12779	0.009733	1e-05	0.008272	0.02207	0.959916	0.018015	NA	NA	NA	#A6CEE3	2	0.6
HG02220	IBS	EUR	0.018032	0.966081	0.015888	0.007697	1e-05	0.01346	0.777577	0.174922	1e-05	0.020284	0.006039	0.021167	0.952499	0.026333	NA	NA	NA	#A6CEE3	2	0.6
HG02221	IBS	EUR	0.023725	0.974751	0.001523	0.020486	1e-05	0.005666	0.84212	0.117697	1e-05	0.014	1e-05	0.026162	0.959817	0.01402	NA	NA	NA	#A6CEE3	2	0.6
HG02223	IBS	EUR	0.025778	0.970664	0.003557	0.016329	0.011449	1e-05	0.782055	0.176901	1e-05	0.00613	0.007116	0.027788	0.958956	0.013256	NA	NA	NA	#A6CEE3	2	0.6
HG02224	IBS	EUR	0.008777	0.980593	0.01063	1e-05	1e-05	0.01237	0.763649	0.204937	0.019004	1e-05	1e-05	0.01239	0.968586	0.019024	NA	NA	NA	#A6CEE3	2	0.6
HG02230	IBS	EUR	0.010483	0.989507	1e-05	1e-05	0.01358	1e-05	0.781831	0.196798	1e-05	1e-05	0.00775	0.0136	0.978629	0.00777	NA	NA	NA	#A6CEE3	2	0.6
HG02231	IBS	EUR	0.01366	0.979613	0.006727	1e-05	0.008138	0.009567	0.762725	0.204366	1e-05	0.001799	0.013384	0.017715	0.967091	0.015193	NA	NA	NA	#A6CEE3	2	0.6
HG02232	IBS	EUR	0.027691	0.967191	0.005118	1e-05	0.015007	0.016492	0.82274	0.127425	1e-05	1e-05	0.018305	0.031509	0.950165	0.018325	NA	NA	NA	#A6CEE3	2	0.6
HG02233	IBS	EUR	0.035766	0.961619	0.002615	0.024494	0.006259	0.007602	0.826206	0.119104	1e-05	0.016315	1e-05	0.038355	0.94531	0.016335	NA	NA	NA	#A6CEE3	2	0.6
HG02235	IBS	EUR	0.023054	0.976936	1e-05	1e-05	1e-05	0.028103	0.811569	0.15042	1e-05	0.009868	1e-05	0.028123	0.961989	0.009888	NA	NA	NA	#A6CEE3	2	0.6
HG02236	IBS	EUR	0.019855	0.980135	1e-05	0.010339	1e-05	0.014834	0.82601	0.146058	0.002729	1e-05	1e-05	0.025183	0.972068	0.002749	NA	NA	NA	#A6CEE3	2	0.6
HG02238	IBS	EUR	0.036996	0.962994	1e-05	1e-05	0.008289	0.033326	0.783904	0.163664	1e-05	1e-05	0.010788	0.041625	0.947568	0.010808	NA	NA	NA	#A6CEE3	2	0.6
HG02239	IBS	EUR	0.041129	0.93789	0.020981	1e-05	0.028277	0.017303	0.773765	0.149051	0.023832	0.002059	0.005703	0.04559	0.922816	0.031594	NA	NA	NA	#A6CEE3	2	0.6
NA20502	TSI	EUR	0.021366	0.978624	1e-05	0.002073	1e-05	0.022938	0.863233	0.099531	1e-05	1e-05	0.012195	0.025021	0.962764	0.012215	NA	NA	NA	#A6CEE3	1	0.6
NA20503	TSI	EUR	0.015576	0.973406	0.011018	1e-05	1e-05	0.019234	0.851988	0.102989	1e-05	0.022939	0.002819	0.019254	0.954977	0.025768	NA	NA	NA	#A6CEE3	1	0.6
NA20504	TSI	EUR	0.024741	0.962532	0.012727	1e-05	0.009369	0.018922	0.842713	0.100855	1e-05	0.02811	1e-05	0.028301	0.943568	0.02813	NA	NA	NA	#A6CEE3	1	0.6
NA20505	TSI	EUR	0.025925	0.974065	1e-05	1e-05	1e-05	0.031737	0.845358	0.115121	1e-05	0.007745	1e-05	0.031757	0.960479	0.007765	NA	NA	NA	#A6CEE3	1	0.6
NA20506	TSI	EUR	0.016888	0.969066	0.014046	1e-05	0.020788	1.2e-05	0.886941	0.06138	1e-05	0.006122	0.024737	0.02081	0.948321	0.030869	NA	NA	NA	#A6CEE3	1	0.6
NA20507	TSI	EUR	0.023318	0.973043	0.003639	0.001918	0.004035	0.021983	0.839743	0.119745	0.007142	0.005424	1e-05	0.027936	0.959488	0.012576	NA	NA	NA	#A6CEE3	1	0.6
NA20508	TSI	EUR	0.027365	0.972502	0.000132	1e-05	1e-05	0.03392	0.878609	0.070689	1e-05	0.016741	1e-05	0.03394	0.949298	0.016761	NA	NA	NA	#A6CEE3	1	0.6
NA20509	TSI	EUR	0.029498	0.964088	0.006414	1e-05	1e-05	0.034549	0.84686	0.098839	0.004049	1e-05	0.015672	0.034569	0.945699	0.019731	NA	NA	NA	#A6CEE3	1	0.6
NA20510	TSI	EUR	0.036402	0.957628	0.00597	0.038688	0.000511	1e-05	0.853668	0.085645	0.019503	1e-05	0.001965	0.039209	0.939313	0.021478	NA	NA	NA	#A6CEE3	1	0.6
NA20511	TSI	EUR	0.029191	0.966271	0.004538	0.000649	0.024522	0.007432	0.839249	0.109621	0.008222	0.010294	1e-05	0.032603	0.94887	0.018526	NA	NA	NA	#A6CEE3	1	0.6
NA20512	TSI	EUR	0.017476	0.975908	0.006617	1e-05	1e-05	0.023023	0.887988	0.06706	1e-05	0.021889	1e-05	0.023043	0.955048	0.021909	NA	NA	NA	#A6CEE3	1	0.6
NA20513	TSI	EUR	0.03102	0.962689	0.006291	1e-05	0.033261	1e-05	0.879415	0.061445	0.025839	1e-05	1e-05	0.033281	0.94086	0.025859	NA	NA	NA	#A6CEE3	1	0.6
NA20514	TSI	EUR	0.027063	0.967831	0.005106	1e-05	0.012575	0.0179	0.860908	0.087222	1e-05	1e-05	0.021365	0.030485	0.94813	0.021385	NA	NA	NA	#A6CEE3	1	0.6
NA20515	TSI	EUR	0.022586	0.977404	1e-05	1e-05	0.025591	1e-05	0.868701	0.091913	1e-05	0.013755	1e-05	0.025611	0.960614	0.013775	NA	NA	NA	#A6CEE3	1	0.6
NA20516	TSI	EUR	0.019382	0.97276	0.007858	0.02079	1e-05	1e-05	0.838796	0.117693	0.022682	1e-05	1e-05	0.02081	0.956489	0.022702	NA	NA	NA	#A6CEE3	1	0.6
NA20517	TSI	EUR	0.026383	0.970263	0.003354	1e-05	0.013244	0.01812	0.838852	0.112734	0.003248	0.004296	0.009497	0.031374	0.951586	0.017041	NA	NA	NA	#A6CEE3	1	0.6
NA20518	TSI	EUR	0.017564	0.980598	0.001838	1e-05	1e-05	0.020732	0.842742	0.119972	1e-05	1e-05	0.016514	0.020752	0.962714	0.016534	NA	NA	NA	#A6CEE3	1	0.6
NA20519	TSI	EUR	0.023502	0.971833	0.004665	1e-05	1e-05	0.027918	0.852469	0.100264	0.007604	0.005546	0.00618	0.027938	0.952733	0.01933	NA	NA	NA	#A6CEE3	1	0.6
NA20520	TSI	EUR	0.027558	0.967297	0.005144	0.023865	1e-05	0.005259	0.868886	0.080274	1e-05	0.021686	1e-05	0.029134	0.94916	0.021706	NA	NA	NA	#A6CEE3	1	0.6
NA20521	TSI	EUR	0.030777	0.969213	1e-05	0.021185	1e-05	0.014646	0.864643	0.088634	1e-05	1e-05	0.010863	0.035841	0.953277	0.010883	NA	NA	NA	#A6CEE3	1	0.6
NA20522	TSI	EUR	0.027554	0.959986	0.01246	1e-05	1e-05	0.033443	0.828182	0.111878	0.005485	1e-05	0.020982	0.033463	0.94006	0.026477	NA	NA	NA	#A6CEE3	1	0.6
NA20524	TSI	EUR	0.017379	0.982611	1e-05	0.013046	1e-05	0.008365	0.859809	0.104957	1e-05	0.005445	0.008358	0.021421	0.964766	0.013813	NA	NA	NA	#A6CEE3	1	0.6
NA20525	TSI	EUR	0.023475	0.976515	1e-05	0.013108	0.014374	0.000943	0.84495	0.123025	0.003579	1e-05	1e-05	0.028425	0.967975	0.003599	NA	NA	NA	#A6CEE3	1	0.6
NA20527	TSI	EUR	0.004023	0.984398	0.011579	1e-05	0.008479	1e-05	0.877706	0.087335	0.017657	0.008792	1e-05	0.008499	0.965041	0.026459	NA	NA	NA	#A6CEE3	1	0.6
NA20528	TSI	EUR	0.024921	0.975069	1e-05	0.003655	1e-05	0.02492	0.852645	0.105961	0.012789	1e-05	1e-05	0.028585	0.958606	0.012809	NA	NA	NA	#A6CEE3	1	0.6
NA20529	TSI	EUR	0.030513	0.969477	1e-05	1e-05	1e-05	0.037843	0.881451	0.073286	0.003575	1e-05	0.003815	0.037863	0.954737	0.0074	NA	NA	NA	#A6CEE3	1	0.6
NA20530	TSI	EUR	0.023349	0.976641	1e-05	1e-05	0.001318	0.029292	0.837652	0.128478	0.00323	1e-05	1e-05	0.03062	0.96613	0.00325	NA	NA	NA	#A6CEE3	1	0.6
NA20531	TSI	EUR	0.023582	0.973881	0.002537	1e-05	0.004946	0.02506	0.875105	0.075677	1e-05	0.017572	0.001619	0.030016	0.950782	0.019201	NA	NA	NA	#A6CEE3	1	0.6
NA20532	TSI	EUR	0.030019	0.963499	0.006481	0.021294	1e-05	0.012115	0.837723	0.107867	0.00603	0.014953	1e-05	0.033419	0.94559	0.020993	NA	NA	NA	#A6CEE3	1	0.6
NA20533	TSI	EUR	0.022413	0.972817	0.00477	1e-05	0.010499	0.015698	0.877076	0.075157	1e-05	0.001325	0.020224	0.026207	0.952233	0.021559	NA	NA	NA	#A6CEE3	1	0.6
NA20534	TSI	EUR	0.014535	0.980873	0.004592	0.016172	1e-05	1e-05	0.890892	0.072597	0.010087	0.010222	1e-05	0.016192	0.963489	0.020319	NA	NA	NA	#A6CEE3	1	0.6
NA20535	TSI	EUR	0.024139	0.975851	1e-05	8.5e-05	0.027863	1e-05	0.864583	0.094536	0.00614	1e-05	0.006771	0.027958	0.959119	0.012921	NA	NA	NA	#A6CEE3	1	0.6
NA20536	TSI	EUR	0.018923	0.974574	0.006503	1e-05	1e-05	0.024058	0.809749	0.148568	1e-05	0.008816	0.008779	0.024078	0.958317	0.017605	NA	NA	NA	#A6CEE3	1	0.6
NA20538	TSI	EUR	0.036837	0.963153	1e-05	0.016652	1e-05	0.024859	0.849324	0.095216	1e-05	0.01392	1e-05	0.041521	0.94454	0.01394	NA	NA	NA	#A6CEE3	1	0.6
NA20539	TSI	EUR	0.029633	0.970357	1e-05	1e-05	0.023926	0.009369	0.864166	0.089827	0.001697	0.010995	1e-05	0.033305	0.953993	0.012702	NA	NA	NA	#A6CEE3	1	0.6
NA20540	TSI	EUR	0.019086	0.975309	0.005605	1e-05	0.022988	1e-05	0.826874	0.13241	1e-05	0.013846	0.003851	0.023008	0.959284	0.017707	NA	NA	NA	#A6CEE3	1	0.6
NA20541	TSI	EUR	0.025804	0.974186	1e-05	0.028713	1e-05	1e-05	0.846636	0.114473	1e-05	1e-05	0.010138	0.028733	0.961109	0.010158	NA	NA	NA	#A6CEE3	1	0.6
NA20542	TSI	EUR	0.023559	0.96739	0.009052	0.024639	0.000971	1e-05	0.861036	0.089191	1e-05	0.016742	0.007402	0.02562	0.950227	0.024154	NA	NA	NA	#A6CEE3	1	0.6
NA20543	TSI	EUR	0.026433	0.964291	0.009276	0.011928	0.000331	0.018683	0.846535	0.102073	0.014946	1e-05	0.005494	0.030942	0.948608	0.02045	NA	NA	NA	#A6CEE3	1	0.6
NA20544	TSI	EUR	0.019469	0.97328	0.00725	1e-05	1e-05	0.024582	0.885153	0.067666	1e-05	0.018996	0.003573	0.024602	0.952819	0.022579	NA	NA	NA	#A6CEE3	1	0.6
NA20581	TSI	EUR	0.020215	0.976069	0.003716	0.015842	1e-05	0.009116	0.882228	0.072166	1e-05	1e-05	0.020618	0.024968	0.954394	0.020638	NA	NA	NA	#A6CEE3	1	0.6
NA20582	TSI	EUR	0.019305	0.980685	1e-05	1e-05	0.007543	0.015303	0.838533	0.125175	1e-05	1e-05	0.013415	0.022856	0.963708	0.013435	NA	NA	NA	#A6CEE3	1	0.6
NA20585	TSI	EUR	0.033657	0.966333	1e-05	1e-05	1e-05	0.039608	0.874444	0.070209	1e-05	0.01541	0.0003	0.039628	0.944653	0.01572	NA	NA	NA	#A6CEE3	1	0.6
NA20586	TSI	EUR	0.015264	0.979591	0.005146	1e-05	0.010351	0.008665	0.848474	0.113199	1e-05	0.009736	0.009554	0.019026	0.961673	0.0193	NA	NA	NA	#A6CEE3	1	0.6
NA20587	TSI	EUR	0.038922	0.961068	1e-05	1e-05	0.040256	0.002423	0.819756	0.127813	0.002438	0.006343	0.00096	0.042689	0.947569	0.009741	NA	NA	NA	#A6CEE3	1	0.6
NA20588	TSI	EUR	0.022057	0.970462	0.007481	0.000345	0.025243	1e-05	0.895352	0.054982	1e-05	0.001781	0.022277	0.025598	0.950334	0.024068	NA	NA	NA	#A6CEE3	1	0.6
NA20589	TSI	EUR	0.024165	0.97251	0.003325	1e-05	1e-05	0.031572	0.890975	0.060644	0.000732	0.002345	0.013712	0.031592	0.951619	0.016789	NA	NA	NA	#A6CEE3	1	0.6
NA20752	TSI	EUR	0.026283	0.972185	0.001533	1e-05	0.007712	0.024084	0.868806	0.08555	1e-05	1e-05	0.013818	0.031806	0.954356	0.013838	NA	NA	NA	#A6CEE3	1	0.6
NA20753	TSI	EUR	0.024703	0.97379	0.001507	1e-05	1e-05	0.030202	0.885856	0.067066	0.015856	0.00099	1e-05	0.030222	0.952922	0.016856	NA	NA	NA	#A6CEE3	1	0.6
NA20754	TSI	EUR	0.029742	0.965646	0.004613	1e-05	0.020444	0.013477	0.862485	0.084225	1e-05	0.011865	0.007484	0.033931	0.94671	0.019359	NA	NA	NA	#A6CEE3	1	0.6
NA20755	TSI	EUR	0.031903	0.968087	1e-05	1e-05	1e-05	0.037978	0.851665	0.098865	1e-05	1e-05	0.011451	0.037998	0.95053	0.011471	NA	NA	NA	#A6CEE3	1	0.6
NA20756	TSI	EUR	0.023233	0.967875	0.008892	1e-05	0.025976	1e-05	0.836549	0.114415	0.012714	1e-05	0.010315	0.025996	0.950964	0.023039	NA	NA	NA	#A6CEE3	1	0.6
NA20757	TSI	EUR	0.026268	0.967612	0.00612	1e-05	1e-05	0.029718	0.89069	0.056771	0.018281	1e-05	0.00451	0.029738	0.947461	0.022801	NA	NA	NA	#A6CEE3	1	0.6
NA20758	TSI	EUR	0.025686	0.973333	0.000981	0.02407	1e-05	0.003923	0.825746	0.131847	1e-05	0.008565	0.005829	0.028003	0.957593	0.014404	NA	NA	NA	#A6CEE3	1	0.6
NA20759	TSI	EUR	0.021734	0.977908	0.000358	0.024841	1e-05	1e-05	0.818923	0.144486	1e-05	0.005333	0.006387	0.024861	0.963409	0.01173	NA	NA	NA	#A6CEE3	1	0.6
NA20760	TSI	EUR	0.020433	0.971127	0.00844	1e-05	0.021345	0.002357	0.79403	0.1642	1e-05	0.018037	1e-05	0.023712	0.95823	0.018057	NA	NA	NA	#A6CEE3	1	0.6
NA20761	TSI	EUR	0.025995	0.970654	0.00335	0.011159	1e-05	0.01821	0.855981	0.094499	0.020121	1e-05	1e-05	0.029379	0.95048	0.020141	NA	NA	NA	#A6CEE3	1	0.6
NA20762	TSI	EUR	0.021221	0.978769	1e-05	0.022895	0.001836	1e-05	0.87962	0.083901	1e-05	0.011716	1e-05	0.024741	0.963521	0.011736	NA	NA	NA	#A6CEE3	1	0.6
NA20763	TSI	EUR	0.014361	0.981904	0.003735	0.001575	0.014695	1e-05	0.852383	0.113539	1e-05	0.003236	0.014552	0.01628	0.965922	0.017798	NA	NA	NA	#A6CEE3	1	0.6
NA20764	TSI	EUR	0.017891	0.982099	1e-05	0.002779	0.01749	1e-05	0.842952	0.124814	1e-05	1e-05	0.011935	0.020279	0.967766	0.011955	NA	NA	NA	#A6CEE3	1	0.6
NA20765	TSI	EUR	0.028795	0.971195	1e-05	0.009679	0.013579	0.011269	0.873466	0.088371	1e-05	1e-05	0.003615	0.034527	0.961837	0.003635	NA	NA	NA	#A6CEE3	1	0.6
NA20766	TSI	EUR	0.023177	0.972175	0.004649	1e-05	0.025435	0.001272	0.849507	0.104845	0.003648	1e-05	0.015272	0.026717	0.954352	0.01893	NA	NA	NA	#A6CEE3	1	0.6
NA20767	TSI	EUR	0.029885	0.970105	1e-05	1e-05	1e-05	0.034628	0.822556	0.126967	0.015801	1e-05	1.8e-05	0.034648	0.949523	0.015829	NA	NA	NA	#A6CEE3	1	0.6
NA20768	TSI	EUR	0.021875	0.977348	0.000777	0.013403	1e-05	0.012255	0.832927	0.128373	1e-05	0.013012	1e-05	0.025668	0.9613	0.013032	NA	NA	NA	#A6CEE3	1	0.6
NA20769	TSI	EUR	0.028102	0.971888	1e-05	1e-05	0.033873	1e-05	0.839511	0.120736	0.00224	1e-05	0.00361	0.033893	0.960247	0.00586	NA	NA	NA	#A6CEE3	1	0.6
NA20770	TSI	EUR	0.025085	0.963411	0.011505	1e-05	0.029204	1e-05	0.851224	0.09085	1e-05	1e-05	0.028682	0.029224	0.942074	0.028702	NA	NA	NA	#A6CEE3	1	0.6
NA20771	TSI	EUR	0.029428	0.969967	0.000605	0.027019	1e-05	0.004601	0.861667	0.090652	1e-05	0.008135	0.007905	0.03163	0.952319	0.01605	NA	NA	NA	#A6CEE3	1	0.6
NA20772	TSI	EUR	0.034536	0.961344	0.00412	1e-05	0.022239	0.017036	0.881652	0.057212	0.012167	0.009063	0.000622	0.039285	0.938864	0.021852	NA	NA	NA	#A6CEE3	1	0.6
NA20773	TSI	EUR	0.036419	0.955263	0.008317	0.017211	0.021458	1e-05	0.846132	0.092261	0.00076	0.008305	0.013863	0.038679	0.938393	0.022928	NA	NA	NA	#A6CEE3	1	0.6
NA20774	TSI	EUR	0.028036	0.967617	0.004347	1e-05	0.032302	1e-05	0.851335	0.099232	1e-05	0.013586	0.003515	0.032322	0.950567	0.017111	NA	NA	NA	#A6CEE3	1	0.6
NA20775	TSI	EUR	0.024632	0.974702	0.000666	0.000854	0.026663	1e-05	0.847072	0.110027	1e-05	0.014382	0.000982	0.027527	0.957099	0.015374	NA	NA	NA	#A6CEE3	1	0.6
NA20778	TSI	EUR	0.020035	0.979955	1e-05	1e-05	0.0026	0.022757	0.806781	0.159318	1e-05	0.003615	0.004909	0.025367	0.966099	0.008534	NA	NA	NA	#A6CEE3	1	0.6
NA20783	TSI	EUR	0.02404	0.97595	1e-05	1e-05	1e-05	0.030135	0.86368	0.095768	0.009592	1e-05	0.000795	0.030155	0.959448	0.010397	NA	NA	NA	#A6CEE3	1	0.6
NA20785	TSI	EUR	0.023296	0.967669	0.009034	1e-05	0.021658	0.00515	0.851825	0.098037	0.009303	0.005879	0.008139	0.026818	0.949862	0.023321	NA	NA	NA	#A6CEE3	1	0.6
NA20786	TSI	EUR	0.029739	0.968921	0.00134	1e-05	0.022276	0.011962	0.867608	0.082923	0.006746	1e-05	0.008464	0.034248	0.950531	0.01522	NA	NA	NA	#A6CEE3	1	0.6
NA20787	TSI	EUR	0.032538	0.963814	0.003648	0.014623	1e-05	0.020665	0.909823	0.031127	1e-05	0.023732	1e-05	0.035298	0.94095	0.023752	NA	NA	NA	#A6CEE3	1	0.6
NA20790	TSI	EUR	0.02742	0.97257	1e-05	0.006344	0.011675	0.013187	0.861518	0.098676	1e-05	1e-05	0.008579	0.031206	0.960194	0.008599	NA	NA	NA	#A6CEE3	1	0.6
NA20792	TSI	EUR	0.014531	0.980933	0.004536	1e-05	0.016823	1e-05	0.857846	0.107505	0.003436	0.006284	0.008086	0.016843	0.965351	0.017806	NA	NA	NA	#A6CEE3	1	0.6
NA20795	TSI	EUR	0.029226	0.957005	0.01377	1e-05	1e-05	0.033468	0.881203	0.054109	0.011522	1e-05	0.019669	0.033488	0.935312	0.031201	NA	NA	NA	#A6CEE3	1	0.6
NA20796	TSI	EUR	0.021407	0.970379	0.008215	0.013713	0.009636	1e-05	0.855627	0.096016	0.024979	1e-05	1e-05	0.023359	0.951643	0.024999	NA	NA	NA	#A6CEE3	1	0.6
NA20797	TSI	EUR	0.027855	0.964581	0.007564	0.013274	0.017594	1e-05	0.856801	0.088462	0.010027	1e-05	0.013822	0.030878	0.945263	0.023859	NA	NA	NA	#A6CEE3	1	0.6
NA20798	TSI	EUR	0.028607	0.968097	0.003297	1e-05	0.031197	1e-05	0.877696	0.07191	1e-05	1e-05	0.019157	0.031217	0.949606	0.019177	NA	NA	NA	#A6CEE3	1	0.6
NA20799	TSI	EUR	0.023308	0.976682	1e-05	1e-05	0.005416	0.022029	0.923105	0.031597	0.012427	1e-05	0.005407	0.027455	0.954702	0.017844	NA	NA	NA	#A6CEE3	1	0.6
NA20800	TSI	EUR	0.022143	0.977847	1e-05	0.00452	0.009513	0.011329	0.887979	0.074534	1e-05	0.002475	0.009641	0.025362	0.962513	0.012126	NA	NA	NA	#A6CEE3	1	0.6
NA20801	TSI	EUR	0.014307	0.978592	0.007101	1e-05	1e-05	0.018867	0.863325	0.096991	1e-05	0.011884	0.008903	0.018887	0.960316	0.020797	NA	NA	NA	#A6CEE3	1	0.6
NA20802	TSI	EUR	0.028849	0.971141	1e-05	0.03321	1e-05	1e-05	0.890773	0.064849	1e-05	0.009026	0.002112	0.03323	0.955622	0.011148	NA	NA	NA	#A6CEE3	1	0.6
NA20803	TSI	EUR	0.018483	0.981507	1e-05	0.021198	1e-05	1e-05	0.859654	0.106621	1e-05	0.012486	1e-05	0.021218	0.966275	0.012506	NA	NA	NA	#A6CEE3	1	0.6
NA20804	TSI	EUR	0.029374	0.964495	0.006131	1e-05	0.012532	0.021544	0.840017	0.108242	0.017636	1e-05	1e-05	0.034086	0.948259	0.017656	NA	NA	NA	#A6CEE3	1	0.6
NA20805	TSI	EUR	0.018373	0.981617	1e-05	1e-05	0.023056	1e-05	0.829285	0.13636	1e-05	1e-05	0.011259	0.023076	0.965645	0.011279	NA	NA	NA	#A6CEE3	1	0.6
NA20806	TSI	EUR	0.018445	0.981545	1e-05	0.011863	1e-05	0.010112	0.861474	0.103158	1e-05	0.010888	0.002486	0.021985	0.964632	0.013384	NA	NA	NA	#A6CEE3	1	0.6
NA20807	TSI	EUR	0.026853	0.96963	0.003517	1e-05	0.005481	0.025706	0.83555	0.115264	1e-05	1e-05	0.017969	0.031197	0.950814	0.017989	NA	NA	NA	#A6CEE3	1	0.6
NA20808	TSI	EUR	0.022469	0.973431	0.0041	1e-05	0.001737	0.0269	0.859609	0.09325	1e-05	0.00255	0.015934	0.028647	0.952859	0.018494	NA	NA	NA	#A6CEE3	1	0.6
NA20809	TSI	EUR	0.022899	0.976057	0.001045	1e-05	1e-05	0.027817	0.841407	0.114734	1e-05	1e-05	0.016002	0.027837	0.956141	0.016022	NA	NA	NA	#A6CEE3	1	0.6
NA20810	TSI	EUR	0.031725	0.968265	1e-05	1e-05	0.015382	0.021373	0.925329	0.01833	1e-05	0.017514	0.002053	0.036765	0.943659	0.019577	NA	NA	NA	#A6CEE3	1	0.6
NA20811	TSI	EUR	0.020767	0.972278	0.006954	1e-05	1e-05	0.024817	0.838048	0.11489	1e-05	0.022205	1e-05	0.024837	0.952938	0.022225	NA	NA	NA	#A6CEE3	1	0.6
NA20812	TSI	EUR	0.024564	0.964027	0.011409	0.014249	0.012729	1e-05	0.861571	0.08444	0.016881	1e-05	0.01011	0.026988	0.946011	0.027001	NA	NA	NA	#A6CEE3	1	0.6
NA20813	TSI	EUR	0.03275	0.962723	0.004527	1e-05	1e-05	0.03819	0.828814	0.116736	1e-05	0.00825	0.007981	0.03821	0.94555	0.016241	NA	NA	NA	#A6CEE3	1	0.6
NA20814	TSI	EUR	0.031869	0.967392	0.000739	1e-05	0.004599	0.032813	0.83101	0.116612	1e-05	0.006115	0.008831	0.037422	0.947622	0.014956	NA	NA	NA	#A6CEE3	1	0.6
NA20815	TSI	EUR	0.023273	0.976717	1e-05	1e-05	0.022271	0.005148	0.854312	0.104923	0.003949	0.000369	0.009018	0.027429	0.959235	0.013336	NA	NA	NA	#A6CEE3	1	0.6
NA20818	TSI	EUR	0.024052	0.969193	0.006755	0.013894	0.009507	0.003153	0.84971	0.101379	1e-05	0.004273	0.018074	0.026554	0.951089	0.022357	NA	NA	NA	#A6CEE3	1	0.6
NA20819	TSI	EUR	0.025572	0.957713	0.016715	1e-05	1.1e-05	0.030002	0.804686	0.136594	0.005483	0.003227	0.019986	0.030023	0.94128	0.028696	NA	NA	NA	#A6CEE3	1	0.6
NA20821	TSI	EUR	0.025556	0.96227	0.012173	1e-05	0.028988	1e-05	0.851463	0.095209	0.001012	0.021567	0.00174	0.029008	0.946672	0.024319	NA	NA	NA	#A6CEE3	1	0.6
NA20822	TSI	EUR	0.025381	0.967232	0.007387	1e-05	0.023008	0.00609	0.813456	0.137143	1e-05	1e-05	0.020273	0.029108	0.950599	0.020293	NA	NA	NA	#A6CEE3	1	0.6
NA20826	TSI	EUR	0.014993	0.975024	0.009983	1e-05	1e-05	0.019558	0.853078	0.102831	0.018294	0.006209	1e-05	0.019578	0.955909	0.024513	NA	NA	NA	#A6CEE3	1	0.6
NA20827	TSI	EUR	0.015269	0.978863	0.005868	1e-05	1e-05	0.022465	0.858932	0.100911	0.011475	1e-05	0.006186	0.022485	0.959843	0.017671	NA	NA	NA	#A6CEE3	1	0.6
NA20828	TSI	EUR	0.023886	0.975712	0.000402	0.026107	1e-05	1e-05	0.865288	0.090541	1e-05	0.018024	1e-05	0.026127	0.955829	0.018044	NA	NA	NA	#A6CEE3	1	0.6
NA20832	TSI	EUR	0.022993	0.976443	0.000565	0.026341	1e-05	1e-05	0.88547	0.069655	0.009467	0.001745	0.007301	0.026361	0.955125	0.018513	NA	NA	NA	#A6CEE3	1	0.6
PT-8ZV7	Aymara-Reich	Andean	1e-05	0.006543	0.993447	1e-05	1e-05	1e-05	1e-05	1e-05	0.034142	0.963479	0.002329	3e-05	2e-05	0.99995	NA	NA	NA	#FDBF6F	1	0.8
PT-8ZV8	Aymara-Reich	Andean	0.006995	0.047283	0.945723	0.006839	1e-05	1e-05	0.03741	1e-05	0.027869	0.905028	0.022823	0.006859	0.03742	0.95572	NA	NA	NA	#FDBF6F	1	0.8
PT-8ZV9	Aymara-Reich	Andean	1e-05	1e-05	0.99998	1e-05	1e-05	1e-05	1e-05	1e-05	0.054552	0.943999	0.001399	3e-05	2e-05	0.99995	NA	NA	NA	#FDBF6F	1	0.8
PT-8ZVA	Aymara-Reich	Andean	0.003291	0.089508	0.907201	0.004948	1e-05	1e-05	0.043468	0.037447	0.026597	0.87105	0.01647	0.004968	0.080915	0.914117	NA	NA	NA	#FDBF6F	1	0.8
PT-8ZVB	Aymara-Reich	Andean	0.003955	0.15542	0.840624	0.001959	1e-05	0.002138	0.120167	0.026906	0.087324	0.621152	0.140346	0.004107	0.147073	0.848822	NA	NA	NA	#FDBF6F	1	0.8
PT-91YN	Aymara-Reich	Andean	4.1e-05	0.028595	0.971364	1e-05	1.4e-05	1e-05	1e-05	0.018577	0.059528	0.915004	0.006847	3.4e-05	0.018587	0.981379	NA	NA	NA	#FDBF6F	1	0.8
PT-91YO	Aymara-Reich	Andean	0.000253	0.01586	0.983887	1e-05	1e-05	1e-05	1e-05	1e-05	0.090471	0.902149	0.00733	3e-05	2e-05	0.99995	NA	NA	NA	#FDBF6F	1	0.8
PT-91YP	Aymara-Reich	Andean	1e-05	1e-05	0.99998	1e-05	1e-05	1e-05	1e-05	1e-05	0.046808	0.912819	0.040323	3e-05	2e-05	0.99995	NA	NA	NA	#FDBF6F	1	0.8
PT-91YQ	Aymara-Reich	Andean	1e-05	0.007133	0.992857	1e-05	1e-05	1e-05	1e-05	1e-05	0.02612	0.952778	0.021051	3e-05	2e-05	0.999949	NA	NA	NA	#FDBF6F	1	0.8
PT-91YR	Aymara-Reich	Andean	1e-05	1e-05	0.99998	1e-05	1e-05	1e-05	1e-05	1e-05	0.053838	0.913243	0.032869	3e-05	2e-05	0.99995	NA	NA	NA	#FDBF6F	1	0.8
PT-91YT	Aymara-Reich	Andean	0.000896	0.001092	0.998012	1e-05	1e-05	1e-05	1e-05	1e-05	0.041183	0.932767	0.026	3e-05	2e-05	0.99995	NA	NA	NA	#FDBF6F	1	0.8
PT-91YU	Aymara-Reich	Andean	0.000919	0.041717	0.957364	1e-05	1e-05	1.9e-05	0.006991	0.026394	0.06181	0.901679	0.003088	3.9e-05	0.033385	0.966577	NA	NA	NA	#FDBF6F	1	0.8
PT-91YV	Aymara-Reich	Andean	0.005122	0.012423	0.982454	1e-05	1e-05	1e-05	1e-05	0.000187	0.024945	0.974818	1e-05	3e-05	0.000197	0.999773	NA	NA	NA	#FDBF6F	1	0.8
PT-91YW	Aymara-Reich	Andean	1e-05	1e-05	0.99998	1e-05	1e-05	1e-05	1e-05	1e-05	0.049945	0.903849	0.046156	3e-05	2e-05	0.99995	NA	NA	NA	#FDBF6F	1	0.8
PT-91YX	Aymara-Reich	Andean	0.00406	0.024138	0.971802	0.002678	1e-05	1e-05	0.011287	1e-05	0.059288	0.913242	0.013476	0.002698	0.011297	0.986006	NA	NA	NA	#FDBF6F	1	0.8
PT-91YY	Aymara-Reich	Andean	1e-05	1e-05	0.99998	1e-05	1e-05	1e-05	1e-05	1e-05	1e-05	0.991091	0.008849	3e-05	2e-05	0.99995	NA	NA	NA	#FDBF6F	1	0.8
PT-91YZ	Aymara-Reich	Andean	0.000587	0.057764	0.94165	1e-05	0.000999	1e-05	0.048826	1e-05	0.126755	0.790184	0.033206	0.001019	0.048836	0.950145	NA	NA	NA	#FDBF6F	1	0.8
PT-91Z1	Aymara-Reich	Andean	1e-05	1e-05	0.99998	1e-05	1e-05	1e-05	1e-05	1e-05	0.075176	0.924764	1e-05	3e-05	2e-05	0.99995	NA	NA	NA	#FDBF6F	1	0.8
PT-91Z2	Aymara-Reich	Andean	1e-05	0.001018	0.998972	1e-05	1e-05	1e-05	1e-05	1e-05	1e-05	0.976251	0.023689	3e-05	2e-05	0.99995	NA	NA	NA	#FDBF6F	1	0.8
PT-91Z3	Aymara-Reich	Andean	1e-05	1e-05	0.99998	1e-05	1e-05	1e-05	1e-05	1e-05	0.011101	0.988839	1e-05	3e-05	2e-05	0.99995	NA	NA	NA	#FDBF6F	1	0.8
PT-91Z4	Aymara-Reich	Andean	1e-05	1e-05	0.99998	1e-05	1e-05	1e-05	1e-05	1e-05	1e-05	0.99993	1e-05	3e-05	2e-05	0.99995	NA	NA	NA	#FDBF6F	1	0.8
PT-91Z5	Aymara-Reich	Andean	1e-05	1e-05	0.99998	1e-05	1e-05	1e-05	1e-05	1e-05	1e-05	0.999923	1.7e-05	3e-05	2e-05	0.99995	NA	NA	NA	#FDBF6F	1	0.8
PT-91Z7	Aymara-Reich	Andean	1e-05	1e-05	0.99998	1e-05	1e-05	1e-05	1e-05	1e-05	1.6e-05	0.974344	0.025589	3e-05	2e-05	0.999949	NA	NA	NA	#FDBF6F	1	0.8
PT-8ZV2	Diaguita-Reich	Andean	0.010399	0.239878	0.749723	1e-05	0.007394	0.003988	0.223309	0.005001	0.240724	0.446204	0.07337	0.011392	0.22831	0.760298	NA	NA	NA	#FDBF6F	3	0.8
PT-8ZV3	Diaguita-Reich	Andean	0.050542	0.331665	0.617792	1e-05	0.052042	1e-05	0.260067	0.062456	0.212609	0.326489	0.086318	0.052062	0.322523	0.625416	NA	NA	NA	#FDBF6F	3	0.8
PT-8ZV4	Diaguita-Reich	Andean	0.045543	0.254086	0.700371	1e-05	0.004099	0.044677	0.218929	0.023613	0.247739	0.427846	0.033087	0.048786	0.242542	0.708672	NA	NA	NA	#FDBF6F	3	0.8
PT-8ZV5	Diaguita-Reich	Andean	0.025765	0.151133	0.823102	0.000734	0.007097	0.019036	0.129215	0.013254	0.23035	0.507556	0.092758	0.026867	0.142469	0.830664	NA	NA	NA	#FDBF6F	3	0.8
PT-8ZV6	Diaguita-Reich	Andean	0.01777	0.144523	0.837707	1e-05	0.016459	0.001856	0.134254	1e-05	0.23673	0.500799	0.109882	0.018325	0.134264	0.847411	NA	NA	NA	#FDBF6F	3	0.8
PT-919J	Inga-Reich	Andean	0.017806	0.038425	0.943768	0.012432	0.002752	1e-05	0.034541	1e-05	0.716712	0.183991	0.049552	0.015194	0.034551	0.950255	NA	NA	NA	#FB9A99	14	0.8
PT-919P	Inga-Reich	Andean	0.002061	0.044631	0.953308	1e-05	1e-05	0.000724	0.037906	1e-05	0.809313	0.152016	1e-05	0.000744	0.037916	0.961339	NA	NA	NA	#FB9A99	14	0.8
PT-91CH	Inga-Reich	Andean	0.006809	0.148576	0.844615	0.004922	1e-05	1e-05	0.129307	0.012438	0.634232	0.162508	0.056573	0.004942	0.141745	0.853313	NA	NA	NA	#FB9A99	14	0.8
PT-91CL	Inga-Reich	Andean	0.002865	0.138198	0.858937	0.000466	0.001441	1e-05	0.111621	0.020532	0.674859	0.165027	0.026043	0.001917	0.132153	0.865929	NA	NA	NA	#FB9A99	14	0.8
PT-91CM	Inga-Reich	Andean	0.004004	0.041756	0.954241	1e-05	1e-05	1e-05	0.022378	0.018256	0.784103	0.175223	1e-05	3e-05	0.040634	0.959336	NA	NA	NA	#FB9A99	14	0.8
PT-91CN	Inga-Reich	Andean	0.004282	0.032353	0.963365	0.000546	1e-05	1e-05	0.028891	1e-05	0.767075	0.203448	1e-05	0.000566	0.028901	0.970533	NA	NA	NA	#FB9A99	14	0.8
PT-91CO	Inga-Reich	Andean	0.002291	0.051895	0.945813	1e-05	1e-05	1e-05	0.039867	0.007056	0.769187	0.125186	0.058674	3e-05	0.046923	0.953047	NA	NA	NA	#FB9A99	14	0.8
PT-91CP	Inga-Reich	Andean	0.028076	0.279613	0.692311	0.017521	0.00987	1e-05	0.254437	0.014777	0.474728	0.228648	1e-05	0.027401	0.269214	0.703386	NA	NA	NA	#FB9A99	14	0.8
PT-91CS	Inga-Reich	Andean	0.003185	0.200183	0.796632	1e-05	1e-05	0.002978	0.153011	0.039716	0.622285	0.179311	0.002679	0.002998	0.192727	0.804275	NA	NA	NA	#FB9A99	14	0.8
4249815279_A	Quechua-Reich	Andean	1e-05	1e-05	0.99998	1e-05	1e-05	1e-05	1e-05	1e-05	0.028909	0.971031	1e-05	3e-05	2e-05	0.99995	NA	NA	NA	#FDBF6F	2	0.8
4249815287_A	Quechua-Reich	Andean	1e-05	1e-05	0.99998	1e-05	1e-05	1e-05	1e-05	1e-05	0.015851	0.984089	1e-05	3e-05	2e-05	0.99995	NA	NA	NA	#FDBF6F	2	0.8
4249815288_A	Quechua-Reich	Andean	1e-05	1e-05	0.99998	1e-05	1e-05	1e-05	1e-05	1e-05	1e-05	0.99993	1e-05	3e-05	2e-05	0.99995	NA	NA	NA	#FDBF6F	2	0.8
4249815289_A	Quechua-Reich	Andean	0.020841	0.239333	0.739825	1e-05	0.008799	0.013579	0.21727	0.010182	0.065359	0.684789	1e-05	0.022388	0.227452	0.750158	NA	NA	NA	#FDBF6F	2	0.8
4249815296_A	Quechua-Reich	Andean	0.000588	0.06016	0.939251	1e-05	1e-05	0.000432	0.021612	0.031919	0.078141	0.847997	0.01988	0.000452	0.053531	0.946018	NA	NA	NA	#FDBF6F	2	0.8
4249815297_A	Quechua-Reich	Andean	0.002837	0.09046	0.906703	1e-05	0.001565	1e-05	0.080463	1e-05	1e-05	0.887306	0.030625	0.001585	0.080473	0.917941	NA	NA	NA	#FDBF6F	2	0.8
4254930355_A	Quechua-Reich	Andean	0.016828	0.195767	0.787405	1e-05	1e-05	0.018601	0.16616	0.01926	0.212104	0.555346	0.02851	0.018621	0.18542	0.79596	NA	NA	NA	#FDBF6F	2	0.8
4254930365_A	Quechua-Reich	Andean	0.003499	0.103935	0.892566	1e-05	1e-05	0.004262	0.093887	1e-05	0.015461	0.865129	0.02123	0.004282	0.093897	0.90182	NA	NA	NA	#FDBF6F	2	0.8
4254930366_A	Quechua-Reich	Andean	0.011518	0.100664	0.887818	0.003164	1e-05	0.007917	0.092755	1e-05	0.16059	0.735544	1e-05	0.011091	0.092765	0.896144	NA	NA	NA	#FDBF6F	2	0.8
4254930367_A	Quechua-Reich	Andean	0.006082	0.084548	0.909371	1e-05	0.002004	0.003851	0.055764	0.022481	0.115822	0.800058	1e-05	0.005865	0.078245	0.91589	NA	NA	NA	#FDBF6F	2	0.8
4254930391_A	Quechua-Reich	Andean	0.008398	1e-05	0.991592	1e-05	1e-05	1e-05	1e-05	1e-05	0.001486	0.998454	1e-05	3e-05	2e-05	0.99995	NA	NA	NA	#FDBF6F	2	0.8
4254930399_A	Quechua-Reich	Andean	0.014681	0.163539	0.82178	0.00492	0.010003	1e-05	0.113615	0.044039	0.051031	0.776372	1e-05	0.014933	0.157654	0.827413	NA	NA	NA	#FDBF6F	2	0.8
4254930420_A	Quechua-Reich	Andean	0.012879	0.169139	0.817981	1e-05	1e-05	0.01627	0.096869	0.06455	0.120389	0.636645	0.065256	0.01629	0.161419	0.82229	NA	NA	NA	#FDBF6F	2	0.8
4254930439_A	Quechua-Reich	Andean	0.006884	0.096696	0.89642	1e-05	0.00659	1e-05	0.055176	0.032991	1e-05	0.891568	0.013645	0.00661	0.088167	0.905223	NA	NA	NA	#FDBF6F	2	0.8
4254930451_A	Quechua-Reich	Andean	0.004668	0.114312	0.88102	0.003821	1e-05	1.1e-05	0.096535	0.00966	0.191146	0.684918	0.013899	0.003842	0.106195	0.889963	NA	NA	NA	#FDBF6F	2	0.8
4254930455_A	Quechua-Reich	Andean	0.011526	0.105994	0.88248	0.01163	1e-05	1e-05	0.064669	0.034447	0.084968	0.79879	0.005475	0.01165	0.099116	0.889233	NA	NA	NA	#FDBF6F	2	0.8
4254930482_A	Quechua-Reich	Andean	0.009109	0.156612	0.834279	1e-05	0.008775	1e-05	0.145704	0.001186	0.114566	0.699519	0.03023	0.008795	0.14689	0.844315	NA	NA	NA	#FDBF6F	2	0.8
4254930496_A	Quechua-Reich	Andean	0.001136	0.001759	0.997105	1e-05	1e-05	1e-05	1e-05	1e-05	0.052293	0.947647	1e-05	3e-05	2e-05	0.99995	NA	NA	NA	#FDBF6F	2	0.8
4254930531_A	Quechua-Reich	Andean	1e-05	0.064599	0.935391	1e-05	1e-05	1e-05	0.026857	0.029761	0.009494	0.933848	1e-05	3e-05	0.056618	0.943352	NA	NA	NA	#FDBF6F	2	0.8
4254930534_A	Quechua-Reich	Andean	0.002562	0.139689	0.85775	1e-05	0.001731	0.000598	0.129873	1e-05	0.078804	0.745542	0.043433	0.002339	0.129883	0.867779	NA	NA	NA	#FDBF6F	2	0.8
4254930537_A	Quechua-Reich	Andean	0.002173	0.031727	0.9661	1e-05	1e-05	0.001393	0.020889	1e-05	0.040168	0.912022	0.025498	0.001413	0.020899	0.977688	NA	NA	NA	#FDBF6F	2	0.8
4254930581_A	Quechua-Reich	Andean	1e-05	0.025118	0.974872	1e-05	1e-05	1e-05	0.006504	0.003071	0.071628	0.918757	1e-05	3e-05	0.009575	0.990395	NA	NA	NA	#FDBF6F	2	0.8
PT-91Z8	Quechua-Reich	Andean	1e-05	0.086084	0.913906	1e-05	1e-05	1e-05	0.076154	1e-05	0.027771	0.865993	0.030042	3e-05	0.076164	0.923806	NA	NA	NA	#FDBF6F	2	0.8
PT-91Z9	Quechua-Reich	Andean	1e-05	0.04075	0.95924	1e-05	1e-05	1e-05	0.029503	1e-05	1e-05	0.944635	0.025812	3e-05	0.029513	0.970457	NA	NA	NA	#FDBF6F	2	0.8
PT-91ZA	Quechua-Reich	Andean	0.0092	0.035611	0.955188	1e-05	1e-05	0.008902	0.02276	1e-05	0.025032	0.930586	0.01269	0.008922	0.02277	0.968308	NA	NA	NA	#FDBF6F	2	0.8
PT-91ZB	Quechua-Reich	Andean	0.007463	0.026487	0.96605	0.008454	1e-05	1e-05	0.007705	0.006601	0.022333	0.929735	0.025152	0.008474	0.014306	0.97722	NA	NA	NA	#FDBF6F	2	0.8
PT-91ZC	Quechua-Reich	Andean	1e-05	1e-05	0.99998	1e-05	1e-05	1e-05	1e-05	1e-05	0.051381	0.948259	0.000311	3e-05	2e-05	0.999951	NA	NA	NA	#FDBF6F	2	0.8
PT-91ZE	Quechua-Reich	Andean	0.008711	0.077674	0.913615	0.008718	1e-05	1e-05	0.032614	0.039058	0.087538	0.818977	0.013075	0.008738	0.071672	0.91959	NA	NA	NA	#FDBF6F	2	0.8
PT-91ZG	Quechua-Reich	Andean	0.003755	1e-05	0.996235	1e-05	1e-05	1e-05	1e-05	1e-05	1e-05	0.988727	0.011213	3e-05	2e-05	0.99995	NA	NA	NA	#FDBF6F	2	0.8
PT-91ZH	Quechua-Reich	Andean	1e-05	1e-05	0.99998	1e-05	1e-05	1e-05	1e-05	1e-05	0.020941	0.966167	0.012843	3e-05	2e-05	0.999951	NA	NA	NA	#FDBF6F	2	0.8
PT-91ZI	Quechua-Reich	Andean	0.001133	0.012047	0.98682	1e-05	1e-05	1e-05	1e-05	1e-05	1e-05	0.99993	1e-05	3e-05	2e-05	0.99995	NA	NA	NA	#FDBF6F	2	0.8
PT-91ZJ	Quechua-Reich	Andean	1e-05	0.04202	0.95797	1e-05	1e-05	1e-05	0.025208	0.00531	0.000675	0.968768	1e-05	3e-05	0.030518	0.969453	NA	NA	NA	#FDBF6F	2	0.8
PT-91ZK	Quechua-Reich	Andean	1e-05	0.034426	0.965564	1e-05	1e-05	1e-05	0.004179	0.013247	1e-05	0.973552	0.008982	3e-05	0.017426	0.982544	NA	NA	NA	#FDBF6F	2	0.8
PT-91ZL	Quechua-Reich	Andean	0.004604	0.010488	0.984908	1e-05	1e-05	1e-05	1e-05	1e-05	1e-05	0.958908	0.041032	3e-05	2e-05	0.99995	NA	NA	NA	#FDBF6F	2	0.8
PT-91ZM	Quechua-Reich	Andean	1e-05	0.008919	0.991071	1e-05	1e-05	1e-05	1e-05	1e-05	0.076539	0.923401	1e-05	3e-05	2e-05	0.99995	NA	NA	NA	#FDBF6F	2	0.8
PT-91ZN	Quechua-Reich	Andean	1e-05	0.034607	0.965383	1e-05	1e-05	1e-05	0.023243	1e-05	0.061514	0.89462	0.020583	3e-05	0.023253	0.976717	NA	NA	NA	#FDBF6F	2	0.8
PT-91ZO	Quechua-Reich	Andean	0.005667	0.019666	0.974667	1e-05	1e-05	0.001246	0.002735	1e-05	1e-05	0.972245	0.023733	0.001266	0.002745	0.995988	NA	NA	NA	#FDBF6F	2	0.8
PT-91ZP	Quechua-Reich	Andean	0.026165	0.215818	0.758017	0.014453	0.011208	0.000451	0.188414	0.017423	0.061114	0.706926	1e-05	0.026112	0.205837	0.76805	NA	NA	NA	#FDBF6F	2	0.8
PT-91ZQ	Quechua-Reich	Andean	1e-05	0.021468	0.978522	1e-05	1e-05	1e-05	1e-05	1e-05	1e-05	0.99993	1e-05	3e-05	2e-05	0.99995	NA	NA	NA	#FDBF6F	2	0.8
PT-91ZR	Quechua-Reich	Andean	0.002968	0.004228	0.992804	1e-05	1e-05	1e-05	1e-05	1e-05	1e-05	0.963389	0.036551	3e-05	2e-05	0.99995	NA	NA	NA	#FDBF6F	2	0.8
SJ-13	Huilliche-delaFuente	CentralChile	0.004759	0.111538	0.883703	1e-05	1e-05	1e-05	0.088057	0.009769	1e-05	1e-05	0.902124	3e-05	0.097826	0.902144	NA	NA	NA	#FF7F00	2	0.8
SJ-16	Huilliche-delaFuente	CentralChile	0.015643	0.136678	0.847679	1e-05	1e-05	0.015224	0.1033	0.019584	1e-05	0.013014	0.848847	0.015244	0.122884	0.861871	NA	NA	NA	#FF7F00	2	0.8
SJ-27	Huilliche-delaFuente	CentralChile	1e-05	1e-05	0.99998	1e-05	1e-05	1e-05	1e-05	1e-05	1e-05	1e-05	0.99993	3e-05	2e-05	0.99995	NA	NA	NA	#FF7F00	2	0.8
SJ-28	Huilliche-delaFuente	CentralChile	1e-05	1e-05	0.99998	1e-05	1.4e-05	1e-05	1.5e-05	1e-05	1e-05	1e-05	0.999921	3.4e-05	2.5e-05	0.999941	NA	NA	NA	#FF7F00	2	0.8
SJ-3	Huilliche-delaFuente	CentralChile	0.010895	0.105828	0.883277	1e-05	1e-05	0.009437	0.092075	1e-05	0.059217	1e-05	0.839231	0.009457	0.092085	0.898458	NA	NA	NA	#FF7F00	2	0.8
SJ-30	Huilliche-delaFuente	CentralChile	0.002645	0.102599	0.894755	1e-05	1e-05	0.001239	0.076009	0.012106	1e-05	0.022439	0.888177	0.001259	0.088115	0.910626	NA	NA	NA	#FF7F00	2	0.8
SJ-36	Huilliche-delaFuente	CentralChile	0.009793	0.084888	0.905318	0.003247	1e-05	1e-05	0.068863	0.005486	1e-05	1e-05	0.922364	0.003267	0.074349	0.922384	NA	NA	NA	#FF7F00	2	0.8
SJ-54	Huilliche-delaFuente	CentralChile	1e-05	1e-05	0.99998	1e-05	1e-05	1e-05	1e-05	1e-05	1e-05	1e-05	0.99993	3e-05	2e-05	0.99995	NA	NA	NA	#FF7F00	2	0.8
SJ-55	Huilliche-delaFuente	CentralChile	0.022295	0.224358	0.753347	0.007048	1e-05	0.017033	0.182038	0.027447	1e-05	0.027211	0.739203	0.024091	0.209485	0.766424	NA	NA	NA	#FF7F00	2	0.8
SJ-61	Huilliche-delaFuente	CentralChile	1e-05	1e-05	0.99998	1e-05	1e-05	1e-05	1e-05	1e-05	1e-05	1e-05	0.99993	3e-05	2e-05	0.99995	NA	NA	NA	#FF7F00	2	0.8
SJ-62	Huilliche-delaFuente	CentralChile	0.029189	0.332721	0.638091	1e-05	0.020232	0.0097	0.267285	0.053212	0.03222	0.029598	0.587743	0.029942	0.320497	0.649561	NA	NA	NA	#FF7F00	2	0.8
SJ-65	Huilliche-delaFuente	CentralChile	0.009792	0.091338	0.89887	1e-05	0.008871	1e-05	0.041314	0.04159	0.01833	0.011823	0.878051	0.008891	0.082904	0.908204	NA	NA	NA	#FF7F00	2	0.8
SJ-66	Huilliche-delaFuente	CentralChile	1e-05	1e-05	0.99998	1e-05	1e-05	1e-05	1e-05	1e-05	1e-05	1e-05	0.99993	3e-05	2e-05	0.99995	NA	NA	NA	#FF7F00	2	0.8
SJ-67	Huilliche-delaFuente	CentralChile	0.017242	0.358631	0.624127	1e-05	0.018303	1e-05	0.320212	0.022555	0.041335	1e-05	0.597565	0.018323	0.342767	0.63891	NA	NA	NA	#FF7F00	2	0.8
SJ-70	Huilliche-delaFuente	CentralChile	0.009863	0.110016	0.880121	0.008401	1e-05	1e-05	0.083973	0.011194	0.008743	0.018254	0.869415	0.008421	0.095167	0.896412	NA	NA	NA	#FF7F00	2	0.8
SJ-71	Huilliche-delaFuente	CentralChile	0.001416	0.014346	0.984238	1e-05	1e-05	1e-05	1e-05	1e-05	1e-05	1e-05	0.99993	3e-05	2e-05	0.99995	NA	NA	NA	#FF7F00	2	0.8
SJ-72	Huilliche-delaFuente	CentralChile	0.00981	0.332288	0.657901	1e-05	0.011314	1e-05	0.265383	0.051117	0.006068	1e-05	0.666088	0.011334	0.3165	0.672166	NA	NA	NA	#FF7F00	2	0.8
SJ-87	Huilliche-delaFuente	CentralChile	0.00364	0.023465	0.972895	1e-05	1e-05	1e-05	1e-05	1e-05	0.002993	1e-05	0.996947	3e-05	2e-05	0.99995	NA	NA	NA	#FF7F00	2	0.8
SJ-96	Huilliche-delaFuente	CentralChile	1e-05	0.011294	0.988696	1e-05	1e-05	1e-05	1e-05	1e-05	1e-05	1e-05	0.99993	3e-05	2e-05	0.99995	NA	NA	NA	#FF7F00	2	0.8
SJ-99	Huilliche-delaFuente	CentralChile	1e-05	1e-05	0.99998	1e-05	1e-05	1e-05	1e-05	1e-05	1e-05	1e-05	0.99993	3e-05	2e-05	0.99995	NA	NA	NA	#FF7F00	2	0.8
PT-8ZVD	Hulliche-Reich	CentralChile	1e-05	0.005593	0.994397	1e-05	1e-05	1.2e-05	1e-05	1e-05	1e-05	1e-05	0.999928	3.2e-05	2e-05	0.999948	NA	NA	NA	#FF7F00	3	0.8
PT-8ZVE	Hulliche-Reich	CentralChile	0.001839	0.130374	0.867787	1e-05	1e-05	1e-05	0.117955	1e-05	0.046022	1e-05	0.835973	3e-05	0.117965	0.882005	NA	NA	NA	#FF7F00	3	0.8
PT-8ZVF	Hulliche-Reich	CentralChile	0.025993	0.109203	0.864803	0.026141	1e-05	1e-05	0.070291	0.0264	0.017927	0.003491	0.85573	0.026161	0.096691	0.877148	NA	NA	NA	#FF7F00	3	0.8
PT-8ZVG	Hulliche-Reich	CentralChile	0.007781	0.150471	0.841748	0.007486	1e-05	1e-05	0.123407	0.011647	1e-05	0.020767	0.836663	0.007506	0.135054	0.85744	NA	NA	NA	#FF7F00	3	0.8
TRA-007	Pehuenche-delaFuente	CentralChile	1e-05	1e-05	0.99998	1e-05	1e-05	1e-05	1e-05	1.5e-05	1e-05	1e-05	0.999925	3e-05	2.5e-05	0.999945	NA	NA	NA	#FF7F00	1	0.8
TRA-030	Pehuenche-delaFuente	CentralChile	0.003718	0.021725	0.974557	1e-05	1e-05	1e-05	1e-05	1e-05	1e-05	1e-05	0.99993	3e-05	2e-05	0.99995	NA	NA	NA	#FF7F00	1	0.8
TRA-033	Pehuenche-delaFuente	CentralChile	1e-05	1e-05	0.99998	1e-05	1e-05	1e-05	1e-05	1.2e-05	0.076874	0.044308	0.878766	3e-05	2.2e-05	0.999948	NA	NA	NA	#FF7F00	1	0.8
TRA-045	Pehuenche-delaFuente	CentralChile	0.009142	0.035295	0.955563	1e-05	1e-05	0.00711	0.013587	0.001318	0.061002	0.06777	0.849194	0.00713	0.014905	0.977966	NA	NA	NA	#FF7F00	1	0.8
TRA-063	Pehuenche-delaFuente	CentralChile	0.008677	0.028558	0.962765	0.000273	1e-05	1e-05	1e-05	1e-05	0.085064	1e-05	0.914613	0.000293	2e-05	0.999687	NA	NA	NA	#FF7F00	1	0.8
TRA-066	Pehuenche-delaFuente	CentralChile	1e-05	0.025952	0.974038	1e-05	1e-05	1e-05	1e-05	1e-05	0.063339	0.074193	0.862418	3e-05	2e-05	0.99995	NA	NA	NA	#FF7F00	1	0.8
TRA-082	Pehuenche-delaFuente	CentralChile	1e-05	1e-05	0.99998	1e-05	1e-05	1e-05	1e-05	1.9e-05	0.030259	1e-05	0.969672	3e-05	2.9e-05	0.999941	NA	NA	NA	#FF7F00	1	0.8
TRA-084	Pehuenche-delaFuente	CentralChile	0.013551	0.242029	0.74442	0.013315	1e-05	1e-05	0.208944	0.019912	0.081277	0.025822	0.65071	0.013335	0.228856	0.757809	NA	NA	NA	#FF7F00	1	0.8
TRA-090	Pehuenche-delaFuente	CentralChile	1e-05	1e-05	0.99998	1e-05	1e-05	1e-05	1e-05	1e-05	1e-05	1e-05	0.99993	3e-05	2e-05	0.99995	NA	NA	NA	#FF7F00	1	0.8
TRA-093	Pehuenche-delaFuente	CentralChile	1e-05	0.033105	0.966885	1e-05	1e-05	1e-05	1e-05	1e-05	0.019239	1e-05	0.980701	3e-05	2e-05	0.99995	NA	NA	NA	#FF7F00	1	0.8
TRA-099	Pehuenche-delaFuente	CentralChile	1e-05	1e-05	0.99998	1e-05	1e-05	1e-05	1.5e-05	1e-05	0.073886	0.002664	0.923395	3e-05	2.5e-05	0.999945	NA	NA	NA	#FF7F00	1	0.8
TRA-106	Pehuenche-delaFuente	CentralChile	1e-05	0.014913	0.985077	1e-05	1e-05	1e-05	1e-05	1e-05	1e-05	1e-05	0.99993	3e-05	2e-05	0.99995	NA	NA	NA	#FF7F00	1	0.8
TRA-112	Pehuenche-delaFuente	CentralChile	0.040102	0.28895	0.670948	1e-05	0.024381	0.017259	0.214683	0.059534	0.114353	1e-05	0.56977	0.04165	0.274217	0.684133	NA	NA	NA	#FF7F00	1	0.8
TRA-131	Pehuenche-delaFuente	CentralChile	0.00192	0.005096	0.992985	1e-05	1e-05	1e-05	1e-05	1e-05	0.055371	0.030762	0.913817	3e-05	2e-05	0.99995	NA	NA	NA	#FF7F00	1	0.8
TRA-138	Pehuenche-delaFuente	CentralChile	1e-05	0.002098	0.997892	1e-05	1e-05	1e-05	1e-05	1e-05	0.044017	1e-05	0.955923	3e-05	2e-05	0.99995	NA	NA	NA	#FF7F00	1	0.8
PT-91CT	Arhuaco-Reich	Chibchan-Paezan	0.050746	0.170006	0.779248	0.019347	1e-05	0.02732	0.156324	1e-05	0.796969	1e-05	1e-05	0.046677	0.156334	0.796989	NA	NA	NA	#FB9A99	4	0.8
PT-91CV	Arhuaco-Reich	Chibchan-Paezan	0.066194	0.179313	0.754493	0.052938	0.008942	1e-05	0.163894	1e-05	0.774186	1e-05	1e-05	0.06189	0.163904	0.774206	NA	NA	NA	#FB9A99	4	0.8
PT-91CX	Arhuaco-Reich	Chibchan-Paezan	0.076158	0.210646	0.713196	0.003275	0.054668	0.015622	0.158693	0.037761	0.729961	1e-05	1e-05	0.073565	0.196454	0.729981	NA	NA	NA	#FB9A99	4	0.8
PT-GLHA	Arhuaco-Reich	Chibchan-Paezan	0.044507	0.128327	0.827166	0.036417	0.003482	1e-05	0.115889	0.000516	0.843666	1e-05	1e-05	0.039909	0.116405	0.843686	NA	NA	NA	#FB9A99	4	0.8
PT-GLHM	Arhuaco-Reich	Chibchan-Paezan	0.059029	0.193279	0.747692	0.041193	0.014024	1e-05	0.153091	0.026998	0.764663	1e-05	1e-05	0.055227	0.180089	0.764683	NA	NA	NA	#FB9A99	4	0.8
PT-91D9	Embera-Reich	Chibchan-Paezan	1e-05	1e-05	0.99998	1e-05	1e-05	1e-05	1e-05	1e-05	0.99993	1e-05	1e-05	3e-05	2e-05	0.99995	NA	NA	NA	#FB9A99	2	0.8
PT-91DA	Embera-Reich	Chibchan-Paezan	1e-05	1e-05	0.99998	1e-05	1e-05	1e-05	1e-05	1e-05	0.99993	1e-05	1e-05	3e-05	2e-05	0.99995	NA	NA	NA	#FB9A99	2	0.8
PT-91DC	Embera-Reich	Chibchan-Paezan	1e-05	1e-05	0.99998	1e-05	1e-05	1e-05	1e-05	1e-05	0.99993	1e-05	1e-05	3e-05	2e-05	0.99995	NA	NA	NA	#FB9A99	2	0.8
PT-GLGQ	Embera-Reich	Chibchan-Paezan	1e-05	1e-05	0.99998	1e-05	1e-05	1e-05	1e-05	1e-05	0.99993	1e-05	1e-05	3e-05	2e-05	0.99995	NA	NA	NA	#FB9A99	2	0.8
PT-GLH3	Embera-Reich	Chibchan-Paezan	1e-05	1e-05	0.99998	1e-05	1e-05	1e-05	1e-05	1e-05	0.99993	1e-05	1e-05	3e-05	2e-05	0.99995	NA	NA	NA	#FB9A99	2	0.8
PT-91D6	Kogi-Reich	Chibchan-Paezan	1e-05	1e-05	0.99998	1e-05	1e-05	1e-05	1e-05	1e-05	0.99993	1e-05	1e-05	3e-05	2e-05	0.99995	NA	NA	NA	#FB9A99	1	0.8
PT-GLGL	Kogi-Reich	Chibchan-Paezan	1e-05	1e-05	0.99998	1e-05	1e-05	1e-05	1e-05	1e-05	0.99993	1e-05	1e-05	3e-05	2e-05	0.99995	NA	NA	NA	#FB9A99	1	0.8
PT-GLGX	Kogi-Reich	Chibchan-Paezan	1e-05	1e-05	0.99998	1e-05	1e-05	1e-05	1e-05	1e-05	0.99993	1e-05	1e-05	3e-05	2e-05	0.99995	NA	NA	NA	#FB9A99	1	0.8
PT-91DH	Waunana-Reich	Chibchan-Paezan	1e-05	1e-05	0.99998	1e-05	1e-05	1e-05	1e-05	1e-05	0.949254	0.039339	0.011357	3e-05	2e-05	0.99995	NA	NA	NA	#FB9A99	3	0.8
PT-91DI	Waunana-Reich	Chibchan-Paezan	1e-05	1e-05	0.99998	1e-05	1e-05	1e-05	1e-05	1e-05	0.965693	0.034247	1e-05	3e-05	2e-05	0.99995	NA	NA	NA	#FB9A99	3	0.8
PT-GLFL	Waunana-Reich	Chibchan-Paezan	1e-05	1e-05	0.99998	1e-05	1e-05	1e-05	1e-05	1e-05	0.99993	1e-05	1e-05	3e-05	2e-05	0.99995	NA	NA	NA	#FB9A99	3	0.8
PT-GLG7	Chane-Reich	Equatorial-Tucanoan	1e-05	1e-05	0.99998	1e-05	1e-05	1.7e-05	1e-05	1e-05	0.72998	0.216946	0.053017	3.7e-05	2e-05	0.999943	NA	NA	NA	#FB9A99	11	0.8
PT-GLGJ	Chane-Reich	Equatorial-Tucanoan	1e-05	1e-05	0.99998	1e-05	1e-05	1.9e-05	1e-05	1e-05	0.740392	0.179347	0.080203	3.9e-05	2e-05	0.999942	NA	NA	NA	#FB9A99	11	0.8
4256126387_A	Guahibo-Reich	Equatorial-Tucanoan	1e-05	1e-05	0.99998	1e-05	1e-05	1e-05	1e-05	1e-05	0.941957	0.057983	1e-05	3e-05	2e-05	0.99995	NA	NA	NA	#FB9A99	6	0.8
4256126451_A	Guahibo-Reich	Equatorial-Tucanoan	1e-05	1e-05	0.99998	1e-05	1e-05	1e-05	1e-05	1e-05	0.943547	0.035917	0.020487	3e-05	2e-05	0.999951	NA	NA	NA	#FB9A99	6	0.8
4256126566_A	Guahibo-Reich	Equatorial-Tucanoan	1e-05	1e-05	0.99998	1e-05	1e-05	1e-05	1e-05	1e-05	0.99993	1e-05	1e-05	3e-05	2e-05	0.99995	NA	NA	NA	#FB9A99	6	0.8
4256126568_A	Guahibo-Reich	Equatorial-Tucanoan	1e-05	1e-05	0.99998	1e-05	1e-05	1e-05	1e-05	1e-05	0.96538	0.033365	0.001205	3e-05	2e-05	0.99995	NA	NA	NA	#FB9A99	6	0.8
4256126575_A	Guahibo-Reich	Equatorial-Tucanoan	1e-05	1e-05	0.99998	1e-05	1e-05	1e-05	1e-05	1e-05	0.905818	0.051558	0.042573	3e-05	2e-05	0.999949	NA	NA	NA	#FB9A99	6	0.8
4256126576_A	Guahibo-Reich	Equatorial-Tucanoan	1e-05	1e-05	0.99998	1e-05	1e-05	1e-05	1e-05	1e-05	0.958461	0.011262	0.030227	3e-05	2e-05	0.99995	NA	NA	NA	#FB9A99	6	0.8
PT-91EO	Guarani-Reich	Equatorial-Tucanoan	0.021076	0.472847	0.506077	1e-05	0.004673	0.017369	0.391641	0.069701	0.308532	0.174186	0.033888	0.022052	0.461342	0.516606	NA	NA	NA	#FB9A99	12	0.8
PT-GLFI	Guarani-Reich	Equatorial-Tucanoan	1e-05	1e-05	0.99998	1e-05	1e-05	1e-05	1.1e-05	1e-05	0.7821	0.165932	0.051917	3e-05	2.1e-05	0.999949	NA	NA	NA	#FB9A99	12	0.8
PT-GLFU	Guarani-Reich	Equatorial-Tucanoan	1e-05	1e-05	0.99998	1e-05	1e-05	1e-05	1e-05	1e-05	0.803042	0.098997	0.097912	3e-05	2e-05	0.999951	NA	NA	NA	#FB9A99	12	0.8
PT-GLGV	Guarani-Reich	Equatorial-Tucanoan	1e-05	1e-05	0.99998	1e-05	1e-05	1e-05	1e-05	1e-05	0.816585	0.124288	0.059078	3e-05	2e-05	0.999951	NA	NA	NA	#FB9A99	12	0.8
PT-GLH7	Guarani-Reich	Equatorial-Tucanoan	1e-05	0.012333	0.987657	1e-05	1e-05	1e-05	1e-05	0.009335	0.679478	0.216698	0.094449	3e-05	0.009345	0.990625	NA	NA	NA	#FB9A99	12	0.8
PT-GLHJ	Guarani-Reich	Equatorial-Tucanoan	1e-05	0.017662	0.982328	1e-05	1e-05	1e-05	0.007177	1e-05	0.720141	0.199426	0.073217	3e-05	0.007187	0.992784	NA	NA	NA	#FB9A99	12	0.8
PT-8ZVJ	Palikur-Reich	Equatorial-Tucanoan	1e-05	1e-05	0.99998	1e-05	1e-05	1e-05	1e-05	1e-05	0.884656	0.115284	1e-05	3e-05	2e-05	0.99995	NA	NA	NA	#FB9A99	8	0.8
PT-8ZVK	Palikur-Reich	Equatorial-Tucanoan	1e-05	1e-05	0.99998	1e-05	1e-05	1e-05	1e-05	1e-05	0.866509	0.133431	1e-05	3e-05	2e-05	0.99995	NA	NA	NA	#FB9A99	8	0.8
PT-8ZVL	Palikur-Reich	Equatorial-Tucanoan	0.005201	0.047607	0.947192	0.001758	1e-05	1e-05	0.01672	0.03074	0.864234	0.063301	0.023227	0.001778	0.04746	0.950762	NA	NA	NA	#FB9A99	8	0.8
HGDP00702	Piapoco-Reich	Equatorial-Tucanoan	1e-05	1e-05	0.99998	1e-05	1e-05	1e-05	1e-05	1e-05	0.928863	1e-05	0.071077	3e-05	2e-05	0.99995	NA	NA	NA	#FB9A99	7	0.8
HGDP00703	Piapoco-Reich	Equatorial-Tucanoan	0.052868	0.084079	0.863054	0.013518	0.012594	0.025975	0.06389	0.015477	0.756632	0.07893	0.032983	0.052087	0.079367	0.868545	NA	NA	NA	#FB9A99	7	0.8
HGDP00704	Piapoco-Reich	Equatorial-Tucanoan	1e-05	1e-05	0.99998	1e-05	1e-05	1e-05	1e-05	1e-05	0.908799	0.079496	0.011654	3e-05	2e-05	0.999949	NA	NA	NA	#FB9A99	7	0.8
HGDP00706	Piapoco-Reich	Equatorial-Tucanoan	1e-05	1e-05	0.99998	1e-05	1e-05	1e-05	1e-05	1e-05	0.99993	1e-05	1e-05	3e-05	2e-05	0.99995	NA	NA	NA	#FB9A99	7	0.8
HGDP00708	Piapoco-Reich	Equatorial-Tucanoan	1e-05	1e-05	0.99998	1e-05	1e-05	1e-05	1e-05	1e-05	0.978125	0.021815	1e-05	3e-05	2e-05	0.99995	NA	NA	NA	#FB9A99	7	0.8
HGDP00710	Piapoco-Reich	Equatorial-Tucanoan	1e-05	1e-05	0.99998	1e-05	1e-05	1e-05	1e-05	1e-05	0.99993	1e-05	1e-05	3e-05	2e-05	0.99995	NA	NA	NA	#FB9A99	7	0.8
HGDP00970	Piapoco-Reich	Equatorial-Tucanoan	1e-05	1e-05	0.99998	1e-05	1e-05	1e-05	1e-05	1e-05	0.933968	0.065972	1e-05	3e-05	2e-05	0.99995	NA	NA	NA	#FB9A99	7	0.8
PT-91CY	Ticuna-Reich	Equatorial-Tucanoan	1e-05	1e-05	0.99998	1e-05	1e-05	1e-05	1e-05	1e-05	0.99993	1e-05	1e-05	3e-05	2e-05	0.99995	NA	NA	NA	#FB9A99	5	0.8
PT-91CZ	Ticuna-Reich	Equatorial-Tucanoan	1e-05	1e-05	0.99998	1e-05	1e-05	1e-05	1e-05	1e-05	0.99993	1e-05	1e-05	3e-05	2e-05	0.99995	NA	NA	NA	#FB9A99	5	0.8
PT-91D3	Ticuna-Reich	Equatorial-Tucanoan	0.062276	0.019165	0.918559	1e-05	0.029815	0.033358	0.006514	0.006345	0.80949	0.085246	0.029223	0.063183	0.012859	0.923959	NA	NA	NA	#FB9A99	5	0.8
PT-GLFP	Ticuna-Reich	Equatorial-Tucanoan	1e-05	1e-05	0.99998	1e-05	1e-05	1e-05	1e-05	1e-05	0.99993	1e-05	1e-05	3e-05	2e-05	0.99995	NA	NA	NA	#FB9A99	5	0.8
PT-GLG2	Ticuna-Reich	Equatorial-Tucanoan	0.002601	1e-05	0.997389	1e-05	1e-05	1e-05	1e-05	1e-05	0.99993	1e-05	1e-05	3e-05	2e-05	0.99995	NA	NA	NA	#FB9A99	5	0.8
PT-GLGE	Ticuna-Reich	Equatorial-Tucanoan	1e-05	1e-05	0.99998	1e-05	1e-05	1e-05	1e-05	1e-05	0.99993	1e-05	1e-05	3e-05	2e-05	0.99995	NA	NA	NA	#FB9A99	5	0.8
PT-GLFJ	Toba-Reich	Equatorial-Tucanoan	1e-05	1e-05	0.99998	1e-05	1e-05	1e-05	1e-05	1e-05	0.759605	0.136633	0.103712	3e-05	2e-05	0.99995	NA	NA	NA	#FB9A99	10	0.8
PT-GLFV	Toba-Reich	Equatorial-Tucanoan	0.00627	0.011764	0.981966	1e-05	1e-05	1e-05	0.004913	1e-05	0.84048	0.062556	0.092011	3e-05	0.004923	0.995047	NA	NA	NA	#FB9A99	10	0.8
PT-GLG8	Toba-Reich	Equatorial-Tucanoan	0.002564	0.025552	0.971883	1e-05	1e-05	1e-05	1e-05	0.020004	0.743561	0.161158	0.075237	3e-05	0.020014	0.979956	NA	NA	NA	#FB9A99	10	0.8
PT-GLH8	Toba-Reich	Equatorial-Tucanoan	1e-05	1e-05	0.99998	1e-05	1e-05	1e-05	1e-05	1e-05	0.84673	0.099313	0.053906	3e-05	2e-05	0.999949	NA	NA	NA	#FB9A99	10	0.8
PT-91DL	Wayuu-Reich	Equatorial-Tucanoan	1e-05	1e-05	0.99998	1e-05	1e-05	1e-05	1e-05	1e-05	0.922801	0.059487	0.017662	3e-05	2e-05	0.99995	NA	NA	NA	#FB9A99	9	0.8
PT-91DQ	Wayuu-Reich	Equatorial-Tucanoan	1e-05	1e-05	0.99998	1e-05	1e-05	1e-05	1e-05	1e-05	0.996899	1e-05	0.003041	3e-05	2e-05	0.99995	NA	NA	NA	#FB9A99	9	0.8
PT-91DW	Wayuu-Reich	Equatorial-Tucanoan	1e-05	1e-05	0.99998	1e-05	1e-05	1e-05	1e-05	1e-05	0.971123	0.028817	1e-05	3e-05	2e-05	0.99995	NA	NA	NA	#FB9A99	9	0.8
PT-91DX	Wayuu-Reich	Equatorial-Tucanoan	0.101053	0.213246	0.685702	0.07547	0.00243	0.021069	0.157524	0.049752	0.63575	0.032636	0.025369	0.098969	0.207276	0.693755	NA	NA	NA	#FB9A99	9	0.8
PT-91E9	Wayuu-Reich	Equatorial-Tucanoan	0.174138	0.226467	0.599395	0.056402	0.067145	0.052386	0.211103	0.002973	0.527741	0.074265	0.007986	0.175933	0.214076	0.609992	NA	NA	NA	#FB9A99	9	0.8
PT-91EF	Wayuu-Reich	Equatorial-Tucanoan	0.036709	0.071759	0.891532	0.03447	1e-05	1e-05	0.068274	1e-05	0.831857	0.062273	0.003097	0.03449	0.068284	0.897227	NA	NA	NA	#FB9A99	9	0.8
PT-9GS6	Wayuu-Reich	Equatorial-Tucanoan	0.016609	0.070742	0.912649	1e-05	1e-05	0.016514	0.065162	1e-05	0.885147	0.031459	0.001689	0.016534	0.065172	0.918295	NA	NA	NA	#FB9A99	9	0.8
PT-9GS8	Wayuu-Reich	Equatorial-Tucanoan	0.023965	0.014841	0.961194	0.022915	1e-05	1e-05	1e-05	0.010477	0.875913	0.090655	1e-05	0.022935	0.010487	0.966578	NA	NA	NA	#FB9A99	9	0.8
PT-9GS9	Wayuu-Reich	Equatorial-Tucanoan	0.027465	0.099434	0.873101	1e-05	0.007099	0.020219	0.057813	0.037293	0.805183	0.048991	0.023392	0.027328	0.095106	0.877566	NA	NA	NA	#FB9A99	9	0.8
PT-9GSB	Wayuu-Reich	Equatorial-Tucanoan	1e-05	1e-05	0.99998	1e-05	1e-05	1e-05	1e-05	1e-05	0.988688	0.011252	1e-05	3e-05	2e-05	0.99995	NA	NA	NA	#FB9A99	9	0.8
PT-9GSC	Wayuu-Reich	Equatorial-Tucanoan	0.032958	0.045941	0.921101	0.001435	0.025434	0.004135	0.04238	1e-05	0.802924	0.113754	0.009927	0.031004	0.04239	0.926605	NA	NA	NA	#FB9A99	9	0.8
PT-GLFH	Wichi-Reich	Ge-Pano-Carib	0.009061	0.120665	0.870275	1e-05	0.006973	1e-05	0.108723	0.005722	0.778997	0.042802	0.056764	0.006993	0.114445	0.878563	NA	NA	NA	#FB9A99	13	0.8
PT-GLFT	Wichi-Reich	Ge-Pano-Carib	1e-05	1e-05	0.99998	1e-05	1.3e-05	1e-05	1e-05	1e-05	0.963258	1e-05	0.036679	3.3e-05	2e-05	0.999947	NA	NA	NA	#FB9A99	13	0.8
PT-GLG6	Wichi-Reich	Ge-Pano-Carib	1e-05	1e-05	0.99998	1e-05	1e-05	1e-05	1e-05	1e-05	0.96269	1e-05	0.03725	3e-05	2e-05	0.99995	NA	NA	NA	#FB9A99	13	0.8
PT-GLGI	Wichi-Reich	Ge-Pano-Carib	1e-05	1e-05	0.99998	1e-05	1e-05	1e-05	1e-05	1e-05	0.914966	0.035908	0.049076	3e-05	2e-05	0.99995	NA	NA	NA	#FB9A99	13	0.8
PT-GLGU	Wichi-Reich	Ge-Pano-Carib	1e-05	1e-05	0.99998	1e-05	1e-05	1e-05	1.2e-05	1e-05	0.987877	1e-05	0.012061	3e-05	2.2e-05	0.999948	NA	NA	NA	#FB9A99	13	0.8
PT-8ZX8	Chilote-Reich	Patagonia	0.019528	0.427771	0.552701	0.020847	1e-05	1e-05	0.387957	0.022759	1e-05	0.118379	0.450028	0.020867	0.410716	0.568417	NA	NA	NA	#FF7F00	6	0.8
PT-8ZXA	Chilote-Reich	Patagonia	0.019862	0.465781	0.514357	1e-05	1.3e-05	0.022269	0.416107	0.031386	0.020983	0.045007	0.464225	0.022292	0.447493	0.530215	NA	NA	NA	#FF7F00	6	0.8
PT-8ZXB	Chilote-Reich	Patagonia	0.020153	0.448518	0.531329	1e-05	0.021825	1e-05	0.418307	0.011324	1e-05	0.061112	0.487401	0.021845	0.429631	0.548523	NA	NA	NA	#FF7F00	6	0.8
PT-8ZXC	Chilote-Reich	Patagonia	0.028338	0.431947	0.539715	0.005833	0.023843	1e-05	0.353037	0.065787	0.017067	0.081231	0.453191	0.029686	0.418824	0.551489	NA	NA	NA	#FF7F00	6	0.8
PT-8ZXD	Chilote-Reich	Patagonia	0.012539	0.362787	0.624674	0.013524	1e-05	1e-05	0.312712	0.03553	0.000983	0.106213	0.531018	0.013544	0.348242	0.638214	NA	NA	NA	#FF7F00	6	0.8
PT-8ZXE	Chilote-Reich	Patagonia	1e-05	0.186753	0.813237	1e-05	1e-05	1e-05	0.128379	0.045751	0.030098	0.008737	0.787005	3e-05	0.17413	0.82584	NA	NA	NA	#FF7F00	6	0.8
PT-8ZXF	Chilote-Reich	Patagonia	0.016606	0.371186	0.612207	0.004672	0.012769	1e-05	0.34749	0.004867	0.03615	0.007777	0.586266	0.017451	0.352357	0.630193	NA	NA	NA	#FF7F00	6	0.8
PT-8ZXG	Chilote-Reich	Patagonia	0.008921	0.256993	0.734087	0.008086	1e-05	1.3e-05	0.231486	0.010616	0.025018	0.045747	0.679023	0.008109	0.242102	0.749788	NA	NA	NA	#FF7F00	6	0.8
PT-8ZXH	Chono-Reich	Patagonia	0.015995	0.413068	0.570937	1e-05	0.017749	1e-05	0.387342	0.00785	0.034364	0.013307	0.539369	0.017769	0.395192	0.58704	NA	NA	NA	#FF7F00	4	0.8
PT-8ZXI	Chono-Reich	Patagonia	0.005232	0.288922	0.705846	0.004483	1e-05	1e-05	0.198299	0.081302	0.022971	0.01681	0.676115	0.004503	0.279601	0.715896	NA	NA	NA	#FF7F00	4	0.8
PT-8ZXK	Chono-Reich	Patagonia	0.006947	0.310075	0.682978	1e-05	0.007661	1e-05	0.267167	0.026459	0.029053	0.008082	0.661558	0.007681	0.293626	0.698693	NA	NA	NA	#FF7F00	4	0.8
PT-8ZXL	Chono-Reich	Patagonia	0.001948	0.14527	0.852781	1e-05	1e-05	1e-05	0.076349	0.059555	0.052626	1e-05	0.811429	3e-05	0.135904	0.864065	NA	NA	NA	#FF7F00	4	0.8
K-03b	Kaweskar-delaFuente	Patagonia	0.037619	0.358295	0.604086	0.037557	1e-05	1e-05	0.31062	0.034356	0.120457	0.058459	0.438531	0.037577	0.344976	0.617447	NA	NA	NA	#FF7F00	7	0.8
K-10b	Kaweskar-delaFuente	Patagonia	0.030167	0.36924	0.600593	0.019599	0.010168	1e-05	0.308584	0.047981	0.045151	0.054296	0.514212	0.029777	0.356565	0.613659	NA	NA	NA	#FF7F00	7	0.8
K-11b	Kaweskar-delaFuente	Patagonia	1e-05	0.043107	0.956883	1e-05	1e-05	1e-05	1e-05	0.019524	0.079597	0.024229	0.87661	3e-05	0.019534	0.980436	NA	NA	NA	#FF7F00	7	0.8
K-13b	Kaweskar-delaFuente	Patagonia	0.029157	0.810036	0.160807	1e-05	0.023538	0.010184	0.719408	0.071351	0.009267	0.035946	0.130295	0.033732	0.790759	0.175508	NA	NA	NA	#FF7F00	7	0.8
PT-91YI	Yamana-Reich-delaFuente	Patagonia	1e-05	1.1e-05	0.999979	1e-05	1e-05	1e-05	1e-05	1e-05	0.151178	1e-05	0.848762	3e-05	2e-05	0.99995	NA	NA	NA	#FF7F00	5	0.8
PT-91YL	Yamana-Reich-delaFuente	Patagonia	0.016215	0.251031	0.732754	1e-05	0.012567	0.001683	0.160159	0.080417	0.063081	0.002944	0.67914	0.01426	0.240576	0.745165	NA	NA	NA	#FF7F00	5	0.8
YAM-002	Yamana-Reich-delaFuente	Patagonia	1e-05	0.143224	0.856766	1e-05	1e-05	1e-05	0.098238	0.033327	0.232647	1e-05	0.635748	3e-05	0.131565	0.868405	NA	NA	NA	#FF7F00	5	0.8
YAM-006	Yamana-Reich-delaFuente	Patagonia	0.009195	0.24098	0.749824	1e-05	0.010451	1e-05	0.184508	0.043418	0.090728	0.08211	0.588765	0.010471	0.227926	0.761603	NA	NA	NA	#FF7F00	5	0.8
YAM-011	Yamana-Reich-delaFuente	Patagonia	0.013702	0.298235	0.688063	1e-05	1e-05	0.015169	0.245295	0.03709	0.067821	0.023018	0.611587	0.015189	0.282385	0.702426	NA	NA	NA	#FF7F00	5	0.8
YAM-013	Yamana-Reich-delaFuente	Patagonia	0.005185	0.14034	0.854475	1e-05	1e-05	0.002674	0.063842	0.064952	0.100991	1e-05	0.767511	0.002694	0.128794	0.868512	NA	NA	NA	#FF7F00	5	0.8
YAM-014	Yamana-Reich-delaFuente	Patagonia	0.024244	0.338302	0.637455	0.023555	1e-05	1e-05	0.299316	0.025218	0.070079	0.03741	0.544402	0.023575	0.324534	0.651891	NA	NA	NA	#FF7F00	5	0.8
YAM-015	Yamana-Reich-delaFuente	Patagonia	0.035885	0.527766	0.436349	0.003217	0.010942	0.024593	0.463722	0.045551	1e-05	0.041465	0.4105	0.038752	0.509273	0.451975	NA	NA	NA	#FF7F00	5	0.8
YAM-016	Yamana-Reich-delaFuente	Patagonia	0.033266	0.536791	0.429943	1e-05	0.009641	0.025992	0.453307	0.066783	0.000327	1e-05	0.44393	0.035643	0.52009	0.444267	NA	NA	NA	#FF7F00	5	0.8
YAM-019	Yamana-Reich-delaFuente	Patagonia	0.024259	0.381725	0.594016	1e-05	0.001797	0.022839	0.30736	0.059124	0.057015	1e-05	0.551845	0.024646	0.366484	0.60887	NA	NA	NA	#FF7F00	5	0.8
YAM-020	Yamana-Reich-delaFuente	Patagonia	0.004322	0.13139	0.864288	1e-05	1e-05	0.002201	0.084733	0.040057	0.156488	0.037185	0.679316	0.002221	0.12479	0.872989	NA	NA	NA	#FF7F00	5	0.8
YAM-021	Yamana-Reich-delaFuente	Patagonia	0.022881	0.465567	0.511552	0.022174	0.001675	1e-05	0.382609	0.069706	0.048768	0.067987	0.407071	0.023859	0.452315	0.523826	NA	NA	NA	#FF7F00	5	0.8
YAM-022	Yamana-Reich-delaFuente	Patagonia	0.023988	0.299638	0.676374	1e-05	0.009459	0.015018	0.242769	0.042757	0.070722	0.005498	0.613767	0.024487	0.285526	0.689987	NA	NA	NA	#FF7F00	5	0.8
YAM-023	Yamana-Reich-delaFuente	Patagonia	0.022495	0.469621	0.507884	1e-05	0.001318	0.022939	0.405249	0.048809	1e-05	0.105694	0.415972	0.024267	0.454058	0.521676	NA	NA	NA	#FF7F00	5	0.8
YAM-024	Yamana-Reich-delaFuente	Patagonia	0.013111	0.064782	0.922106	1e-05	0.00888	1e-05	0.017062	0.034714	0.166234	1e-05	0.773079	0.0089	0.051776	0.939323	NA	NA	NA	#FF7F00	5	0.8
YAM-025	Yamana-Reich-delaFuente	Patagonia	0.012942	0.203805	0.783253	0.011349	1e-05	1e-05	0.169919	0.018548	0.133222	0.001062	0.66588	0.011369	0.188467	0.800164	NA	NA	NA	#FF7F00	5	0.8
YAM-026	Yamana-Reich-delaFuente	Patagonia	0.030194	0.539695	0.430111	1e-05	0.023621	0.009184	0.432592	0.092695	0.041484	0.021131	0.379284	0.032815	0.525287	0.441899	NA	NA	NA	#FF7F00	5	0.8
1-50-036-3	BuenosAires-Homburger	BsAs	0.021164	0.894477	0.084359	1e-05	0.02485	1e-05	0.664757	0.220308	0.005883	0.06596	0.018222	0.02487	0.885065	0.090065	NA	NA	NA	steelblue2	24	0.85
1-50-037-3	BuenosAires-Homburger	BsAs	0.036792	0.725155	0.238053	0.038142	1e-05	1e-05	0.531144	0.185797	0.185429	0.022318	0.037151	0.038162	0.716941	0.244898	NA	NA	NA	steelblue2	24	0.85
1-50-038-3	BuenosAires-Homburger	BsAs	0.067888	0.660658	0.271454	1e-05	0.022927	0.049005	0.550795	0.094712	0.190315	0.086778	0.005457	0.071942	0.645507	0.28255	NA	NA	NA	steelblue2	24	0.85
1-50-043-3	BuenosAires-Homburger	BsAs	0.05038	0.526131	0.42349	0.026043	1e-05	0.025982	0.500609	0.008579	0.329526	0.082834	0.026417	0.052035	0.509188	0.438777	NA	NA	NA	steelblue2	24	0.85
1-50-044-3	BuenosAires-Homburger	BsAs	0.045348	0.781932	0.17272	1e-05	1e-05	0.051041	0.687707	0.074602	0.08507	0.063973	0.037587	0.051061	0.762309	0.18663	NA	NA	NA	steelblue2	24	0.85
1-50-046-3	BuenosAires-Homburger	BsAs	0.026954	0.530983	0.442063	1e-05	0.006069	0.022589	0.456006	0.061282	0.360615	0.0928	0.00063	0.028668	0.517288	0.454045	NA	NA	NA	steelblue2	24	0.85
1-52-016-3	BuenosAires-Homburger	BsAs	0.031956	0.80976	0.158284	0.029419	1e-05	0.003377	0.705574	0.089269	0.048545	0.078256	0.045549	0.032806	0.794843	0.17235	NA	NA	NA	steelblue2	24	0.85
1-52-017-3	BuenosAires-Homburger	BsAs	0.04032	0.952118	0.007562	0.041885	1e-05	1e-05	0.742884	0.195855	0.019336	1e-05	1e-05	0.041905	0.938739	0.019356	NA	NA	NA	steelblue2	24	0.85
1-52-018-3	BuenosAires-Homburger	BsAs	1e-05	0.004813	0.995177	1e-05	1e-05	1e-05	1e-05	1e-05	0.029406	0.966323	0.004222	3e-05	2e-05	0.999951	NA	NA	NA	steelblue2	24	0.85
1-52-019-3	BuenosAires-Homburger	BsAs	0.009097	0.092802	0.898101	1e-05	1e-05	0.010526	0.076563	0.006246	0.099913	0.787042	0.01969	0.010546	0.082809	0.906645	NA	NA	NA	steelblue2	24	0.85
1-52-024-3	BuenosAires-Homburger	BsAs	1e-05	0.092535	0.907455	1e-05	1e-05	1e-05	0.069495	0.016218	0.0731	0.818557	0.022599	3e-05	0.085713	0.914256	NA	NA	NA	steelblue2	24	0.85
1-52-027-3	BuenosAires-Homburger	BsAs	0.070963	0.461883	0.467154	0.054819	1e-05	0.016979	0.412193	0.036191	0.285032	0.150977	0.043798	0.071808	0.448384	0.479807	NA	NA	NA	steelblue2	24	0.85
1-52-028-3	BuenosAires-Homburger	BsAs	0.006067	0.959848	0.034085	1e-05	0.011382	1e-05	0.536763	0.423913	0.011444	0.009015	0.007462	0.011402	0.960676	0.027921	NA	NA	NA	steelblue2	24	0.85
1-52-031-3	BuenosAires-Homburger	BsAs	0.030959	0.631812	0.337229	1e-05	0.021636	0.010658	0.540682	0.077015	0.200558	0.07563	0.073809	0.032304	0.617697	0.349997	NA	NA	NA	steelblue2	24	0.85
1-52-032-3	BuenosAires-Homburger	BsAs	0.055792	0.433287	0.510921	1e-05	1e-05	0.059799	0.387594	0.030421	0.221999	0.223824	0.076342	0.059819	0.418015	0.522165	NA	NA	NA	steelblue2	24	0.85
1-52-040-3	BuenosAires-Homburger	BsAs	0.082917	0.868124	0.048959	0.057492	1e-05	0.028995	0.712202	0.1421	0.037171	1e-05	0.022021	0.086497	0.854302	0.059202	NA	NA	NA	steelblue2	24	0.85
1-52-042-3	BuenosAires-Homburger	BsAs	0.027226	0.484102	0.488671	0.018891	0.008586	1e-05	0.427029	0.044326	0.221522	0.218009	0.061627	0.027487	0.471355	0.501158	NA	NA	NA	steelblue2	24	0.85
1-52-044-3	BuenosAires-Homburger	BsAs	0.002855	0.051054	0.946091	0.000281	1e-05	1.7e-05	0.031091	0.013324	0.042617	0.875684	0.036976	0.000308	0.044415	0.955277	NA	NA	NA	steelblue2	24	0.85
1-52-045-3	BuenosAires-Homburger	BsAs	0.064667	0.883069	0.052264	0.037473	1e-05	0.030847	0.739981	0.127575	0.044583	0.019522	1e-05	0.06833	0.867556	0.064115	NA	NA	NA	steelblue2	24	0.85
1-52-048-3	BuenosAires-Homburger	BsAs	0.122925	0.731944	0.145131	0.048538	1e-05	0.080186	0.674918	0.036061	0.096999	0.042077	0.021211	0.128734	0.710979	0.160287	NA	NA	NA	steelblue2	24	0.85
1-52-049-3	BuenosAires-Homburger	BsAs	0.032288	0.779674	0.188038	1e-05	0.014642	0.021498	0.665404	0.097559	0.089367	0.06933	0.042189	0.03615	0.762963	0.200886	NA	NA	NA	steelblue2	24	0.85
1-52-051-3	BuenosAires-Homburger	BsAs	0.10114	0.473994	0.424866	0.017147	1e-05	0.090146	0.423679	0.033147	0.104509	0.271746	0.059616	0.107303	0.456826	0.435871	NA	NA	NA	steelblue2	24	0.85
1-52-052-3	BuenosAires-Homburger	BsAs	0.031793	0.234194	0.734012	0.019132	0.013023	1e-05	0.20184	0.022926	0.060299	0.630243	0.052528	0.032165	0.224766	0.74307	NA	NA	NA	steelblue2	24	0.85
1-52-053-3	BuenosAires-Homburger	BsAs	0.008778	0.194119	0.797103	0.007556	0.000736	0.000754	0.162407	0.024653	0.058525	0.716316	0.029053	0.009046	0.18706	0.803894	NA	NA	NA	steelblue2	24	0.85
1-52-054-3	BuenosAires-Homburger	BsAs	0.111941	0.456586	0.431473	0.044541	0.028881	0.040591	0.389545	0.053861	0.341939	0.084612	0.016029	0.114013	0.443406	0.44258	NA	NA	NA	steelblue2	24	0.85
1-52-057-3	BuenosAires-Homburger	BsAs	0.036102	0.619581	0.344316	0.00612	0.007837	0.023828	0.529954	0.074746	0.247427	0.053143	0.056945	0.037785	0.6047	0.357515	NA	NA	NA	steelblue2	24	0.85
1-52-058-3	BuenosAires-Homburger	BsAs	0.007821	0.073972	0.918207	0.00565	0.001901	1e-05	0.064548	1e-05	0.088512	0.839359	1e-05	0.007561	0.064558	0.927881	NA	NA	NA	steelblue2	24	0.85
1-52-059-3	BuenosAires-Homburger	BsAs	0.030031	0.631085	0.338884	0.031513	1e-05	1e-05	0.553329	0.062493	0.248557	0.066219	0.037869	0.031533	0.615822	0.352645	NA	NA	NA	steelblue2	24	0.85
1-52-060-3	BuenosAires-Homburger	BsAs	0.086327	0.638412	0.27526	0.049109	0.029989	0.0093	0.536063	0.088433	0.084987	0.034805	0.167314	0.088398	0.624496	0.287106	NA	NA	NA	steelblue2	24	0.85
1-52-062-3	BuenosAires-Homburger	BsAs	0.083407	0.523347	0.393246	0.039731	0.020073	0.024434	0.506091	1e-05	0.309708	0.06494	0.035014	0.084238	0.506101	0.409662	NA	NA	NA	steelblue2	24	0.85
1-52-063-3	BuenosAires-Homburger	BsAs	0.041768	0.447654	0.510578	0.016649	0.00666	0.019656	0.387122	0.047991	0.283035	0.163185	0.075702	0.042965	0.435113	0.521922	NA	NA	NA	steelblue2	24	0.85
1-52-064-3	BuenosAires-Homburger	BsAs	0.033145	0.675329	0.291526	1e-05	0.035973	1e-05	0.61935	0.036928	0.106563	0.056659	0.144506	0.035993	0.656278	0.307728	NA	NA	NA	steelblue2	24	0.85
1-52-065-3	BuenosAires-Homburger	BsAs	0.010834	0.084829	0.904337	1e-05	0.000102	0.011157	0.075723	1e-05	0.181078	0.672372	0.059548	0.011269	0.075733	0.912998	NA	NA	NA	steelblue2	24	0.85
1-52-067-3	BuenosAires-Homburger	BsAs	0.030331	0.61194	0.357729	0.003938	0.028201	1e-05	0.534421	0.062666	0.175487	0.14509	0.050187	0.032149	0.597087	0.370764	NA	NA	NA	steelblue2	24	0.85
1-52-068-3	BuenosAires-Homburger	BsAs	0.023254	0.969182	0.007564	0.004427	1e-05	0.022935	0.706381	0.254942	0.003095	0.003709	0.004501	0.027372	0.961323	0.011305	NA	NA	NA	steelblue2	24	0.85
1-52-069-3	BuenosAires-Homburger	BsAs	0.02634	0.901103	0.072557	0.010117	0.015295	0.002908	0.723141	0.165987	0.065199	0.015488	0.001865	0.02832	0.889128	0.082552	NA	NA	NA	steelblue2	24	0.85
1-52-070-3	BuenosAires-Homburger	BsAs	0.242052	0.385044	0.372904	0.217552	0.004345	0.019485	0.328446	0.04777	0.260424	0.089961	0.032016	0.241382	0.376216	0.382401	NA	NA	NA	steelblue2	24	0.85
1-52-071-3	BuenosAires-Homburger	BsAs	0.091514	0.536829	0.371657	0.02549	1e-05	0.070393	0.443022	0.079789	0.164098	0.153097	0.064101	0.095893	0.522811	0.381296	NA	NA	NA	steelblue2	24	0.85
1-52-072-3	BuenosAires-Homburger	BsAs	0.023099	0.961339	0.015561	1e-05	0.015912	0.010203	0.814917	0.130244	0.014944	0.013759	1e-05	0.026125	0.945161	0.028713	NA	NA	NA	steelblue2	24	0.85
1-52-074-3	BuenosAires-Homburger	BsAs	0.019029	0.980961	1e-05	1e-05	1e-05	0.026057	0.834343	0.13955	1e-05	1e-05	1e-05	0.026077	0.973893	3e-05	NA	NA	NA	steelblue2	24	0.85
1-52-075-3	BuenosAires-Homburger	BsAs	1e-05	1e-05	0.99998	1e-05	1e-05	1e-05	1e-05	1e-05	0.09396	0.853057	0.052933	3e-05	2e-05	0.99995	NA	NA	NA	steelblue2	24	0.85
1-52-077-3	BuenosAires-Homburger	BsAs	0.053424	0.674082	0.272494	1e-05	0.027571	0.029001	0.652959	1.2e-05	0.133557	0.108964	0.047927	0.056582	0.652971	0.290448	NA	NA	NA	steelblue2	24	0.85
1-52-078-3	BuenosAires-Homburger	BsAs	0.027798	0.458859	0.513342	0.029564	1e-05	1e-05	0.411444	0.033276	0.188102	0.250213	0.087382	0.029584	0.44472	0.525697	NA	NA	NA	steelblue2	24	0.85
1-52-079-3	BuenosAires-Homburger	BsAs	0.018245	0.481687	0.500068	1e-05	0.020184	1e-05	0.404399	0.065644	0.123081	0.345412	0.041259	0.020204	0.470043	0.509752	NA	NA	NA	steelblue2	24	0.85
1-52-080-3	BuenosAires-Homburger	BsAs	0.038793	0.407944	0.553263	0.008961	0.020243	0.010513	0.352069	0.044031	0.324641	0.176685	0.062856	0.039717	0.3961	0.564182	NA	NA	NA	steelblue2	24	0.85
1-52-081-3	BuenosAires-Homburger	BsAs	0.016581	0.102063	0.881357	0.010847	0.006365	0.001268	0.073301	0.02036	0.038422	0.790653	0.058784	0.01848	0.093661	0.887859	NA	NA	NA	steelblue2	24	0.85
1-52-082-3	BuenosAires-Homburger	BsAs	0.015999	0.218716	0.765285	0.015692	1e-05	0.001734	0.192691	0.015609	0.069288	0.699525	0.005451	0.017436	0.2083	0.774264	NA	NA	NA	steelblue2	24	0.85
1-52-083-3	BuenosAires-Homburger	BsAs	0.173622	0.737683	0.088695	0.058893	0.028405	0.093053	0.598473	0.123586	0.069484	0.006451	0.021655	0.180351	0.722059	0.09759	NA	NA	NA	steelblue2	24	0.85
1-52-085-3	BuenosAires-Homburger	BsAs	0.003345	0.929147	0.067508	1e-05	0.006018	0.000759	0.582992	0.344027	0.02156	0.029212	0.015422	0.006787	0.927019	0.066194	NA	NA	NA	steelblue2	24	0.85
1-52-089-3	BuenosAires-Homburger	BsAs	0.060584	0.73548	0.203936	0.047445	0.014677	1e-05	0.598062	0.125787	0.137051	0.05265	0.024317	0.062132	0.723849	0.214018	NA	NA	NA	steelblue2	24	0.85
1-54-030--3	BuenosAires-Homburger	BsAs	0.030678	0.721223	0.248099	0.007031	0.025284	1e-05	0.518343	0.195567	0.150154	0.061345	0.042265	0.032325	0.71391	0.253764	NA	NA	NA	steelblue2	24	0.85
418227	BuenosAires-Homburger	BsAs	0.047242	0.815848	0.13691	1e-05	0.034729	0.014612	0.676707	0.125049	0.116335	0.001888	0.03067	0.049351	0.801756	0.148893	NA	NA	NA	steelblue2	24	0.85
418228	BuenosAires-Homburger	BsAs	0.046316	0.70405	0.249634	1e-05	0.040062	0.008979	0.625016	0.062566	0.108367	0.130419	0.024582	0.049051	0.687582	0.263368	NA	NA	NA	steelblue2	24	0.85
418268	BuenosAires-Homburger	BsAs	0.088966	0.520922	0.390112	0.027547	1e-05	0.065777	0.449859	0.054628	0.224606	0.136668	0.040905	0.093334	0.504487	0.402179	NA	NA	NA	steelblue2	24	0.85
418277	BuenosAires-Homburger	BsAs	0.141432	0.366861	0.491707	0.072572	0.022055	0.049566	0.285529	0.071361	0.208483	0.2225	0.067933	0.144193	0.35689	0.498916	NA	NA	NA	steelblue2	24	0.85
418283	BuenosAires-Homburger	BsAs	0.065339	0.3751	0.559561	0.007691	0.039769	0.018841	0.331113	0.031419	0.36233	0.162101	0.046735	0.066301	0.362532	0.571166	NA	NA	NA	steelblue2	24	0.85
418284	BuenosAires-Homburger	BsAs	0.092163	0.701627	0.20621	0.028156	0.058285	0.007597	0.58548	0.103473	0.127518	0.041084	0.048408	0.094038	0.688953	0.21701	NA	NA	NA	steelblue2	24	0.85
418286	BuenosAires-Homburger	BsAs	0.017775	0.109908	0.872317	0.006172	0.0128	1e-05	0.099079	1e-05	0.009454	0.83677	0.035705	0.018982	0.099089	0.881929	NA	NA	NA	steelblue2	24	0.85
418288	BuenosAires-Homburger	BsAs	0.03991	0.501856	0.458234	1e-05	1e-05	0.044059	0.463698	0.019673	0.165475	0.128513	0.178561	0.044079	0.483371	0.472549	NA	NA	NA	steelblue2	24	0.85
418294	BuenosAires-Homburger	BsAs	0.062542	0.630092	0.307366	0.059467	1e-05	0.003715	0.529353	0.088062	0.2079	0.095023	0.01647	0.063192	0.617415	0.319393	NA	NA	NA	steelblue2	24	0.85
418300	BuenosAires-Homburger	BsAs	0.024338	0.531459	0.444203	0.006449	0.018799	1e-05	0.469324	0.046481	0.060335	0.076465	0.322137	0.025258	0.515805	0.458937	NA	NA	NA	steelblue2	24	0.85
418302	BuenosAires-Homburger	BsAs	0.033768	0.455879	0.510353	0.033739	1e-05	1e-05	0.391828	0.051931	0.272469	0.16523	0.084783	0.033759	0.443759	0.522482	NA	NA	NA	steelblue2	24	0.85
418303	BuenosAires-Homburger	BsAs	0.091576	0.483394	0.42503	0.061418	1e-05	0.031067	0.398458	0.073398	0.32462	0.070085	0.040944	0.092495	0.471856	0.435649	NA	NA	NA	steelblue2	24	0.85
418306	BuenosAires-Homburger	BsAs	0.061221	0.761887	0.176893	0.038769	1e-05	0.024525	0.677857	0.067916	0.137399	0.044722	0.008802	0.063304	0.745773	0.190923	NA	NA	NA	steelblue2	24	0.85
418344	MarDelPlata-Homburger	BsAs	0.02754	0.569607	0.402853	1e-05	1e-05	0.032142	0.511688	0.038493	0.061148	0.089059	0.267451	0.032162	0.550181	0.417658	NA	NA	NA	steelblue2	25	0.85
418346	MarDelPlata-Homburger	BsAs	0.041604	0.254961	0.703435	0.022568	0.02031	1e-05	0.191977	0.055635	0.123471	0.583662	0.002366	0.042888	0.247612	0.709499	NA	NA	NA	steelblue2	25	0.85
418348	MarDelPlata-Homburger	BsAs	0.099216	0.630387	0.270397	1e-05	0.042166	0.062279	0.491401	0.125498	0.18892	0.060353	0.029374	0.104455	0.616899	0.278647	NA	NA	NA	steelblue2	25	0.85
418349	MarDelPlata-Homburger	BsAs	0.050901	0.597964	0.351134	0.015139	1e-05	0.039316	0.503053	0.080229	0.138423	0.163645	0.060185	0.054465	0.583282	0.362253	NA	NA	NA	steelblue2	25	0.85
418353	MarDelPlata-Homburger	BsAs	0.043298	0.623858	0.332844	0.006796	1e-05	0.040395	0.511874	0.097626	0.187088	0.132831	0.02338	0.047201	0.6095	0.343299	NA	NA	NA	steelblue2	25	0.85
418355	MarDelPlata-Homburger	BsAs	0.027795	0.786132	0.186074	0.005672	1e-05	0.025093	0.634963	0.137364	0.162667	0.03422	1e-05	0.030775	0.772327	0.196897	NA	NA	NA	steelblue2	25	0.85
418356	MarDelPlata-Homburger	BsAs	0.018559	0.800848	0.180592	1e-05	0.021091	1e-05	0.686131	0.098895	0.104758	0.060693	0.028413	0.021111	0.785026	0.193864	NA	NA	NA	steelblue2	25	0.85
418361	MarDelPlata-Homburger	BsAs	0.04888	0.646285	0.304835	0.047705	0.001672	1e-05	0.534853	0.099571	0.203271	0.051131	0.061785	0.049387	0.634424	0.316187	NA	NA	NA	steelblue2	25	0.85
418364	MarDelPlata-Homburger	BsAs	0.042245	0.953173	0.004582	0.003863	0.030309	0.011769	0.816548	0.120113	0.017378	1e-05	1e-05	0.045941	0.936661	0.017398	NA	NA	NA	steelblue2	25	0.85
418365	MarDelPlata-Homburger	BsAs	0.027218	0.606792	0.36599	1e-05	1e-05	0.031792	0.52547	0.062174	0.060363	0.065874	0.254307	0.031812	0.587644	0.380544	NA	NA	NA	steelblue2	25	0.85
418369	MarDelPlata-Homburger	BsAs	0.027244	0.181725	0.79103	0.021069	0.004509	1e-05	0.152393	0.02251	0.579316	0.180961	0.039232	0.025588	0.174903	0.799509	NA	NA	NA	steelblue2	25	0.85
418370	MarDelPlata-Homburger	BsAs	0.042082	0.739953	0.217965	0.043902	1e-05	1e-05	0.558296	0.172352	0.145226	0.038222	0.041982	0.043922	0.730648	0.22543	NA	NA	NA	steelblue2	25	0.85
418374	MarDelPlata-Homburger	BsAs	0.067947	0.586585	0.345468	1e-05	1e-05	0.074185	0.505548	0.063118	0.192342	0.121424	0.043364	0.074205	0.568666	0.35713	NA	NA	NA	steelblue2	25	0.85
418376	MarDelPlata-Homburger	BsAs	0.026039	0.924178	0.049783	1e-05	0.02655	0.003363	0.758246	0.152336	0.016376	0.016594	0.026525	0.029923	0.910582	0.059495	NA	NA	NA	steelblue2	25	0.85
418377	MarDelPlata-Homburger	BsAs	0.04063	0.607177	0.352194	1e-05	1e-05	0.044689	0.515505	0.075788	0.163414	0.131725	0.068859	0.044709	0.591293	0.363998	NA	NA	NA	steelblue2	25	0.85
418379	MarDelPlata-Homburger	BsAs	0.047517	0.430912	0.521571	0.02814	1e-05	0.019897	0.356069	0.063349	0.331158	0.086893	0.114483	0.048047	0.419418	0.532534	NA	NA	NA	steelblue2	25	0.85
1-55-005-3	StgoChile-Homburger	Chile	0.026801	0.582597	0.390601	0.011317	0.015337	0.001363	0.511939	0.055238	0.019294	0.083626	0.301885	0.028017	0.567177	0.404805	NA	NA	NA	bisque4	6	0.85
1-55-007-3	StgoChile-Homburger	Chile	0.035052	0.542746	0.422202	0.001398	1e-05	0.037426	0.474204	0.050982	0.059352	0.087025	0.289602	0.038834	0.525186	0.435979	NA	NA	NA	bisque4	6	0.85
1-55-008-3	StgoChile-Homburger	Chile	0.049462	0.468324	0.482214	0.050014	1e-05	1e-05	0.419039	0.034044	0.122995	0.080618	0.293271	0.050034	0.453083	0.496884	NA	NA	NA	bisque4	6	0.85
1-55-009-3	StgoChile-Homburger	Chile	0.045857	0.537904	0.416238	0.04112	0.005254	0.000551	0.479507	0.043406	0.030354	0.134091	0.265717	0.046925	0.522913	0.430162	NA	NA	NA	bisque4	6	0.85
1-55-010-3	StgoChile-Homburger	Chile	0.033165	0.599652	0.367184	0.009056	0.00646	0.020336	0.478568	0.107373	0.068816	0.038483	0.270908	0.035852	0.585941	0.378207	NA	NA	NA	bisque4	6	0.85
1-55-011-3	StgoChile-Homburger	Chile	0.048974	0.500324	0.450702	0.00425	1e-05	0.04794	0.375892	0.112577	0.133972	0.060065	0.265294	0.0522	0.488469	0.459331	NA	NA	NA	bisque4	6	0.85
1-55-012-3	StgoChile-Homburger	Chile	0.054309	0.616559	0.329132	0.03415	0.017267	0.004331	0.533025	0.068159	0.080875	0.05079	0.211403	0.055748	0.601184	0.343068	NA	NA	NA	bisque4	6	0.85
1-55-013-3	StgoChile-Homburger	Chile	0.03582	0.581635	0.382545	1e-05	0.037624	1e-05	0.543288	0.020365	0.088932	0.042622	0.26715	0.037644	0.563653	0.398704	NA	NA	NA	bisque4	6	0.85
1-55-014-3	StgoChile-Homburger	Chile	0.022435	0.800844	0.176721	1e-05	0.009102	0.016696	0.625407	0.163097	0.075632	0.038876	0.07118	0.025808	0.788504	0.185688	NA	NA	NA	bisque4	6	0.85
1-55-015-3	StgoChile-Homburger	Chile	0.047248	0.589874	0.362878	1e-05	0.011254	0.04111	0.526754	0.043606	0.018673	0.071909	0.286683	0.052374	0.57036	0.377265	NA	NA	NA	bisque4	6	0.85
1-55-016-3	StgoChile-Homburger	Chile	0.036434	0.459732	0.503835	0.030745	1e-05	0.007051	0.410566	0.034687	0.102318	0.133861	0.280764	0.037806	0.445253	0.516943	NA	NA	NA	bisque4	6	0.85
1-55-017-3	StgoChile-Homburger	Chile	0.025974	0.59292	0.381106	0.017396	0.002988	0.007237	0.521926	0.054242	0.080705	0.023591	0.291915	0.027621	0.576168	0.396211	NA	NA	NA	bisque4	6	0.85
1-55-018-3	StgoChile-Homburger	Chile	0.021592	0.487048	0.491361	0.017236	0.000916	0.00401	0.461194	0.008672	0.061511	0.076191	0.370271	0.022162	0.469866	0.507973	NA	NA	NA	bisque4	6	0.85
1-55-019-3	StgoChile-Homburger	Chile	0.037386	0.544904	0.41771	0.038365	1e-05	1e-05	0.5034	0.025191	0.02953	0.106036	0.297458	0.038385	0.528591	0.433024	NA	NA	NA	bisque4	6	0.85
1-55-022-3	StgoChile-Homburger	Chile	0.051839	0.53768	0.410481	0.035743	0.017873	1e-05	0.466581	0.055839	0.04881	0.066527	0.308617	0.053626	0.52242	0.423954	NA	NA	NA	bisque4	6	0.85
1-56-001-3	StgoChile-Homburger	Chile	0.053241	0.612101	0.334658	0.032641	0.021818	1e-05	0.525225	0.072102	0.03075	0.062395	0.255058	0.054469	0.597327	0.348203	NA	NA	NA	bisque4	6	0.85
1-56-002-3	StgoChile-Homburger	Chile	0.029926	0.501181	0.468893	1e-05	0.019125	0.012556	0.450102	0.034194	0.057345	0.084732	0.341936	0.031691	0.484296	0.484013	NA	NA	NA	bisque4	6	0.85
1-56-003-3	StgoChile-Homburger	Chile	0.029407	0.52488	0.445714	0.014172	1e-05	0.018069	0.46977	0.037376	0.031773	0.07148	0.35735	0.032251	0.507146	0.460603	NA	NA	NA	bisque4	6	0.85
1-56-004-3	StgoChile-Homburger	Chile	0.021417	0.527262	0.451321	1e-05	0.023736	1e-05	0.45385	0.057318	0.017146	0.031605	0.416324	0.023756	0.511168	0.465075	NA	NA	NA	bisque4	6	0.85
1-56-005-3	StgoChile-Homburger	Chile	0.003056	0.049296	0.947647	1e-05	1e-05	1e-05	0.032543	1e-05	0.0356	0.097972	0.833844	3e-05	0.032553	0.967416	NA	NA	NA	bisque4	6	0.85
1-56-006-3	StgoChile-Homburger	Chile	0.019745	0.457461	0.522794	1e-05	0.021965	1e-05	0.384068	0.058893	0.107052	0.09419	0.333813	0.021985	0.442961	0.535055	NA	NA	NA	bisque4	6	0.85
1-56-007-3	StgoChile-Homburger	Chile	0.028585	0.519663	0.451752	1e-05	0.014515	0.016401	0.474823	0.027544	0.060101	0.045996	0.36061	0.030926	0.502367	0.466707	NA	NA	NA	bisque4	6	0.85
1-56-008-3	StgoChile-Homburger	Chile	0.023308	0.734267	0.242425	1e-05	1e-05	0.02762	0.607706	0.11092	0.012571	0.076039	0.165124	0.02764	0.718626	0.253734	NA	NA	NA	bisque4	6	0.85
1-56-009-3	StgoChile-Homburger	Chile	0.050656	0.637863	0.311481	1e-05	0.035687	0.018756	0.589169	0.029454	0.055024	0.094586	0.177313	0.054453	0.618623	0.326923	NA	NA	NA	bisque4	6	0.85
1-56-010-3	StgoChile-Homburger	Chile	0.040501	0.54035	0.419149	0.006827	0.01776	0.018075	0.495706	0.02622	0.077581	0.06395	0.293882	0.042662	0.521926	0.435413	NA	NA	NA	bisque4	6	0.85
1-56-011-3	StgoChile-Homburger	Chile	0.027728	0.556991	0.415282	0.005428	0.007196	0.017927	0.502376	0.036476	0.054108	0.100085	0.276404	0.030551	0.538852	0.430597	NA	NA	NA	bisque4	6	0.85
1-56-012-3	StgoChile-Homburger	Chile	0.024251	0.48132	0.494429	0.00255	0.001962	0.021439	0.442246	0.021035	0.075092	0.068113	0.367563	0.025951	0.463281	0.510768	NA	NA	NA	bisque4	6	0.85
1-73-034-3	CordobaCapital-Homburger	Cordoba	0.031979	0.845153	0.122869	0.02844	0.00165	0.004167	0.68956	0.143015	0.044763	0.067947	0.020459	0.034257	0.832575	0.133169	NA	NA	NA	paleturquoise4	24	0.85
1-73-036-3	CordobaCapital-Homburger	Cordoba	0.032767	0.874675	0.092558	1e-05	1e-05	0.038789	0.760681	0.095068	0.05362	0.045133	0.00669	0.038809	0.855749	0.105443	NA	NA	NA	paleturquoise4	24	0.85
1-73-041-3	CordobaCapital-Homburger	Cordoba	0.071436	0.770506	0.158058	0.039142	0.010429	0.021693	0.753838	1e-05	0.055621	0.074718	0.044549	0.071264	0.753848	0.174888	NA	NA	NA	paleturquoise4	24	0.85
1-73-042-3	CordobaCapital-Homburger	Cordoba	0.041907	0.831798	0.126295	0.016256	0.027915	1e-05	0.672384	0.146936	0.075229	0.035724	0.025546	0.044181	0.81932	0.136499	NA	NA	NA	paleturquoise4	24	0.85
1-73-043-3	CordobaCapital-Homburger	Cordoba	0.020816	0.9688	0.010385	1e-05	0.023945	1e-05	0.771685	0.183825	1e-05	0.020504	1e-05	0.023965	0.95551	0.020524	NA	NA	NA	paleturquoise4	24	0.85
1-73-044-3	CordobaCapital-Homburger	Cordoba	0.049993	0.881694	0.068313	1e-05	0.01825	0.036413	0.7092	0.158862	0.031415	0.035461	0.01039	0.054673	0.868062	0.077266	NA	NA	NA	paleturquoise4	24	0.85
1-73-045-3	CordobaCapital-Homburger	Cordoba	0.024412	0.96894	0.006648	0.017218	1e-05	0.010783	0.829043	0.123329	0.000428	1e-05	0.019179	0.028011	0.952372	0.019617	NA	NA	NA	paleturquoise4	24	0.85
1-73-046-3	CordobaCapital-Homburger	Cordoba	0.008659	0.952781	0.03856	1e-05	0.012072	1e-05	0.742714	0.198725	0.021547	0.010321	0.014601	0.012092	0.941439	0.046469	NA	NA	NA	paleturquoise4	24	0.85
1-73-047-3	CordobaCapital-Homburger	Cordoba	0.04207	0.879278	0.078653	1e-05	1e-05	0.046922	0.766281	0.093192	0.050124	1e-05	0.043451	0.046942	0.859473	0.093585	NA	NA	NA	paleturquoise4	24	0.85
1-73-048-3	CordobaCapital-Homburger	Cordoba	0.021008	0.100589	0.878402	1e-05	1e-05	0.023174	0.086466	0.004211	0.091901	0.794213	1.5e-05	0.023194	0.090677	0.886129	NA	NA	NA	paleturquoise4	24	0.85
1-73-049-3	CordobaCapital-Homburger	Cordoba	0.01727	0.86196	0.12077	0.019757	1e-05	1e-05	0.710586	0.136648	0.098024	0.006557	0.028408	0.019777	0.847234	0.132989	NA	NA	NA	paleturquoise4	24	0.85
418100	CordobaCapital-Homburger	Cordoba	0.054178	0.546741	0.399081	0.018122	0.037088	1e-05	0.492743	0.039764	0.18225	0.157356	0.072667	0.05522	0.532507	0.412273	NA	NA	NA	paleturquoise4	24	0.85
418106	CordobaCapital-Homburger	Cordoba	0.083541	0.53009	0.386368	0.043576	0.017246	0.024459	0.439518	0.078887	0.202077	0.153496	0.040742	0.085281	0.518405	0.396315	NA	NA	NA	paleturquoise4	24	0.85
418114	CordobaCapital-Homburger	Cordoba	0.06536	0.836325	0.098315	0.015532	0.052381	1e-05	0.717947	0.103386	0.036234	0.044803	0.029707	0.067923	0.821333	0.110744	NA	NA	NA	paleturquoise4	24	0.85
418116	CordobaCapital-Homburger	Cordoba	0.101111	0.416428	0.482461	0.082918	0.017379	1e-05	0.35065	0.055399	0.375983	0.093055	0.024606	0.100307	0.406049	0.493644	NA	NA	NA	paleturquoise4	24	0.85
418231	CordobaCapital-Homburger	Cordoba	0.060442	0.665479	0.274079	0.054336	1e-05	0.007977	0.589927	0.060479	0.081137	0.151569	0.054565	0.062323	0.650406	0.287271	NA	NA	NA	paleturquoise4	24	0.85
418232	CordobaCapital-Homburger	Cordoba	0.026164	0.521552	0.452284	1e-05	0.028287	1e-05	0.46271	0.042175	0.144043	0.046309	0.276457	0.028307	0.504885	0.466809	NA	NA	NA	paleturquoise4	24	0.85
418235	CordobaCapital-Homburger	Cordoba	0.074004	0.73456	0.191435	0.028311	1e-05	0.050627	0.585538	0.13539	0.071925	0.075812	0.052387	0.078948	0.720928	0.200124	NA	NA	NA	paleturquoise4	24	0.85
418237	CordobaCapital-Homburger	Cordoba	0.050843	0.753809	0.195349	1e-05	0.053985	1e-05	0.682052	0.053476	0.072918	0.11498	0.022569	0.054005	0.735528	0.210467	NA	NA	NA	paleturquoise4	24	0.85
418238	CordobaCapital-Homburger	Cordoba	0.022397	0.800304	0.177298	1e-05	0.025471	1e-05	0.639345	0.147783	0.099103	0.073275	0.015001	0.025491	0.787128	0.187379	NA	NA	NA	paleturquoise4	24	0.85
418239	CordobaCapital-Homburger	Cordoba	0.051455	0.582549	0.365996	1e-05	0.042076	0.011639	0.50794	0.060016	0.163044	0.168188	0.047088	0.053725	0.567956	0.37832	NA	NA	NA	paleturquoise4	24	0.85
418243	CordobaCapital-Homburger	Cordoba	0.053577	0.585906	0.360517	0.03767	0.00186	0.01502	0.503258	0.068686	0.219059	0.094333	0.060114	0.05455	0.571944	0.373506	NA	NA	NA	paleturquoise4	24	0.85
418244	CordobaCapital-Homburger	Cordoba	0.129627	0.691571	0.178801	0.036422	0.049228	0.048422	0.564548	0.112863	0.134552	0.030593	0.023373	0.134072	0.677411	0.188518	NA	NA	NA	paleturquoise4	24	0.85
418245	CordobaCapital-Homburger	Cordoba	0.050857	0.70897	0.240173	0.05167	1e-05	1e-05	0.603414	0.092351	0.132657	0.04151	0.078377	0.05169	0.695765	0.252544	NA	NA	NA	paleturquoise4	24	0.85
418248	CordobaCapital-Homburger	Cordoba	0.035038	0.733893	0.231069	0.001102	0.018672	0.017826	0.607392	0.112508	0.112578	0.09954	0.030381	0.0376	0.7199	0.242499	NA	NA	NA	paleturquoise4	24	0.85
418249	CordobaCapital-Homburger	Cordoba	0.050153	0.747867	0.20198	0.024054	0.023523	0.004379	0.630946	0.103495	0.056494	0.11701	0.0401	0.051956	0.734441	0.213604	NA	NA	NA	paleturquoise4	24	0.85
418252	CordobaCapital-Homburger	Cordoba	0.057083	0.663677	0.27924	0.044846	1e-05	0.01459	0.550741	0.099424	0.116134	0.10122	0.073035	0.059446	0.650165	0.290389	NA	NA	NA	paleturquoise4	24	0.85
418254	CordobaCapital-Homburger	Cordoba	0.056239	0.574856	0.368905	0.021636	0.022527	0.013399	0.501913	0.058733	0.236248	0.079549	0.065994	0.057562	0.560646	0.381791	NA	NA	NA	paleturquoise4	24	0.85
418255	CordobaCapital-Homburger	Cordoba	0.081562	0.611397	0.307041	0.08207	1e-05	1e-05	0.558629	0.037453	0.167236	0.077934	0.076657	0.08209	0.596082	0.321827	NA	NA	NA	paleturquoise4	24	0.85
418256	CordobaCapital-Homburger	Cordoba	0.019276	0.81791	0.162814	0.001115	0.004894	0.016847	0.639677	0.165787	0.064941	0.062165	0.044573	0.022856	0.805464	0.171679	NA	NA	NA	paleturquoise4	24	0.85
418259	CordobaCapital-Homburger	Cordoba	0.09598	0.531434	0.372586	1e-05	0.074664	0.024364	0.417869	0.102071	0.222736	0.110194	0.048091	0.099038	0.51994	0.381021	NA	NA	NA	paleturquoise4	24	0.85
418261	CordobaCapital-Homburger	Cordoba	0.028653	0.557184	0.414163	1e-05	0.01594	0.014731	0.45488	0.089832	0.181967	0.15809	0.08455	0.030681	0.544712	0.424607	NA	NA	NA	paleturquoise4	24	0.85
418262	CordobaCapital-Homburger	Cordoba	0.025431	0.742724	0.231844	1e-05	0.028837	1e-05	0.602533	0.126317	0.132673	0.077239	0.032382	0.028857	0.72885	0.242294	NA	NA	NA	paleturquoise4	24	0.85
418189	Parana-Homburger	EntreRios	0.047249	0.105305	0.847446	0.045084	0.001451	1e-05	0.098151	1e-05	0.155425	0.636249	0.063619	0.046545	0.098161	0.855293	NA	NA	NA	lightslateblue	22	0.85
418192	Parana-Homburger	EntreRios	0.036352	0.772812	0.190836	0.037454	1e-05	1e-05	0.620296	0.140909	0.096385	0.066434	0.038502	0.037474	0.761205	0.201321	NA	NA	NA	lightslateblue	22	0.85
1-53-040-3	Mendoza-Homburger	Mendoza	0.063666	0.929573	0.006761	1e-05	0.039575	0.029394	0.904332	0.002551	0.012623	0.004156	0.007359	0.068979	0.906883	0.024138	NA	NA	NA	blue1	24	0.85
1-53-041-3	Mendoza-Homburger	Mendoza	0.047866	0.466297	0.485838	0.026321	0.022252	1e-05	0.379345	0.075864	0.174988	0.13813	0.18309	0.048583	0.455209	0.496208	NA	NA	NA	blue1	24	0.85
1-53-042-3	Mendoza-Homburger	Mendoza	0.061722	0.573663	0.364615	0.050929	1e-05	0.012591	0.52752	0.030003	0.145935	0.158312	0.0747	0.06353	0.557523	0.378947	NA	NA	NA	blue1	24	0.85
1-53-043-3	Mendoza-Homburger	Mendoza	0.047326	0.768013	0.18466	0.001767	0.015321	0.033909	0.640862	0.111819	0.119053	0.051876	0.025393	0.050997	0.752681	0.196322	NA	NA	NA	blue1	24	0.85
1-53-046-3	Mendoza-Homburger	Mendoza	0.031594	0.780027	0.188379	1e-05	1e-05	0.035069	0.661147	0.103029	0.125261	0.041497	0.033977	0.035089	0.764176	0.200735	NA	NA	NA	blue1	24	0.85
1-53-047-3	Mendoza-Homburger	Mendoza	0.050857	0.717682	0.231461	0.04412	1e-05	0.008718	0.622176	0.080543	0.004884	0.082842	0.156706	0.052848	0.702719	0.244432	NA	NA	NA	blue1	24	0.85
1-53-049-3	Mendoza-Homburger	Mendoza	0.056169	0.710485	0.233346	1e-05	0.04275	0.017225	0.605176	0.088847	0.100974	0.073509	0.071508	0.059985	0.694023	0.245991	NA	NA	NA	blue1	24	0.85
1-53-051-3	Mendoza-Homburger	Mendoza	0.03766	0.462082	0.500257	0.038058	1e-05	1e-05	0.432154	0.014802	0.187358	0.17631	0.151298	0.038078	0.446956	0.514966	NA	NA	NA	blue1	24	0.85
1-53-054-3	Mendoza-Homburger	Mendoza	0.044772	0.674919	0.280308	0.001024	0.040396	0.005014	0.589968	0.069361	0.130822	0.057875	0.10554	0.046434	0.659329	0.294237	NA	NA	NA	blue1	24	0.85
1-53-055-3	Mendoza-Homburger	Mendoza	0.012765	0.975249	0.011986	1e-05	0.016254	1e-05	0.716872	0.248976	1e-05	0.002859	0.015009	0.016274	0.965848	0.017878	NA	NA	NA	blue1	24	0.85
1-53-057-3	Mendoza-Homburger	Mendoza	0.07146	0.610607	0.317933	1e-05	0.01517	0.060687	0.551277	0.04071	0.139794	0.082303	0.110047	0.075867	0.591987	0.332144	NA	NA	NA	blue1	24	0.85
1-53-058-3	Mendoza-Homburger	Mendoza	0.027114	0.921665	0.051221	1e-05	1e-05	0.032157	0.780142	0.125137	0.004278	0.035443	0.022822	0.032177	0.905279	0.062543	NA	NA	NA	blue1	24	0.85
1-53-059-3	Mendoza-Homburger	Mendoza	0.04313	0.692857	0.264014	1e-05	0.046074	1e-05	0.547893	0.133204	0.138889	0.078593	0.055327	0.046094	0.681097	0.272809	NA	NA	NA	blue1	24	0.85
425704	Lima-Homburger	Peru	0.040802	0.511427	0.447771	0.028347	1e-05	0.014042	0.472712	0.023601	0.114184	0.295261	0.051843	0.042399	0.496313	0.461288	NA	NA	NA	bisque4	2	0.85
425705	Lima-Homburger	Peru	0.014449	0.202549	0.783002	0.014354	1e-05	1e-05	0.160633	0.034353	0.205342	0.515592	0.069705	0.014374	0.194986	0.790639	NA	NA	NA	bisque4	2	0.85
425706	Lima-Homburger	Peru	0.023008	0.263727	0.713265	0.003617	1e-05	0.021564	0.221552	0.031998	0.105911	0.613894	0.001455	0.025191	0.25355	0.72126	NA	NA	NA	bisque4	2	0.85
425707	Lima-Homburger	Peru	0.015284	0.3915	0.593216	0.016511	1e-05	1e-05	0.346995	0.031749	0.144668	0.431138	0.028918	0.016531	0.378744	0.604724	NA	NA	NA	bisque4	2	0.85
425708	Lima-Homburger	Peru	0.394743	0.222117	0.383139	0.23067	0.084496	0.083769	0.153205	0.062277	0.098229	0.264532	0.022821	0.398935	0.215482	0.385582	NA	NA	NA	bisque4	2	0.85
425709	Lima-Homburger	Peru	0.079509	0.407908	0.512584	0.030242	0.023175	0.028688	0.384743	0.009589	0.046011	0.466995	0.010559	0.082105	0.394332	0.523565	NA	NA	NA	bisque4	2	0.85
425710	Lima-Homburger	Peru	0.012124	0.164879	0.822997	1e-05	0.001992	0.010622	0.119548	0.037651	0.321593	0.447672	0.060912	0.012624	0.157199	0.830177	NA	NA	NA	bisque4	2	0.85
425711	Lima-Homburger	Peru	0.059364	0.311241	0.629395	0.023197	1e-05	0.039482	0.234703	0.066687	0.197335	0.393313	0.045274	0.062689	0.30139	0.635922	NA	NA	NA	bisque4	2	0.85
425712	Lima-Homburger	Peru	0.021124	0.359999	0.618877	1e-05	0.023692	1e-05	0.288139	0.061748	0.073779	0.546391	0.00623	0.023712	0.349887	0.6264	NA	NA	NA	bisque4	2	0.85
425713	Lima-Homburger	Peru	0.003985	0.355187	0.640828	0.00634	1e-05	1e-05	0.309273	0.033093	0.130351	0.520913	1e-05	0.00636	0.342366	0.651274	NA	NA	NA	bisque4	2	0.85
425714	Lima-Homburger	Peru	0.125534	0.491523	0.382943	0.027001	0.071173	0.030623	0.416347	0.062435	0.123308	0.228663	0.04045	0.128797	0.478782	0.392421	NA	NA	NA	bisque4	2	0.85
425715	Lima-Homburger	Peru	0.005853	0.245454	0.748693	1e-05	1e-05	0.008128	0.227442	0.005241	0.063793	0.635473	0.059903	0.008148	0.232683	0.759169	NA	NA	NA	bisque4	2	0.85
425716	Lima-Homburger	Peru	0.027426	0.186312	0.786262	0.025635	0.001177	1e-05	0.137068	0.044609	0.069672	0.705097	0.016732	0.026822	0.181677	0.791501	NA	NA	NA	bisque4	2	0.85
425717	Lima-Homburger	Peru	0.001652	0.142598	0.855749	1e-05	1e-05	1.2e-05	0.133311	1e-05	0.052891	0.81141	0.002346	3.2e-05	0.133321	0.866647	NA	NA	NA	bisque4	2	0.85
425718	Lima-Homburger	Peru	0.009744	0.320093	0.670163	1e-05	1e-05	0.013621	0.278645	0.028669	0.028995	0.62072	0.02933	0.013641	0.307314	0.679045	NA	NA	NA	bisque4	2	0.85
425719	Lima-Homburger	Peru	0.021076	0.216219	0.762705	1e-05	1e-05	0.024705	0.164783	0.041433	0.103877	0.644597	0.020584	0.024725	0.206216	0.769058	NA	NA	NA	bisque4	2	0.85
425720	Lima-Homburger	Peru	0.041085	0.228138	0.730777	0.039981	0.000579	1e-05	0.178116	0.044276	0.045684	0.691345	1e-05	0.04057	0.222392	0.737039	NA	NA	NA	bisque4	2	0.85
425721	Lima-Homburger	Peru	0.022492	0.529017	0.448491	0.00253	0.021242	6.9e-05	0.46699	0.049128	0.036136	0.377246	0.04666	0.023841	0.516118	0.460042	NA	NA	NA	bisque4	2	0.85
425723	Lima-Homburger	Peru	0.019301	0.147996	0.832703	1e-05	0.022565	1e-05	0.133878	0.001798	0.100321	0.703095	0.038324	0.022585	0.135676	0.84174	NA	NA	NA	bisque4	2	0.85
425724	Lima-Homburger	Peru	0.006071	0.117177	0.876751	1e-05	0.005807	1e-05	0.109307	1e-05	0.299752	0.56627	0.018834	0.005827	0.109317	0.884856	NA	NA	NA	bisque4	2	0.85
425725	Lima-Homburger	Peru	0.039042	0.178582	0.782376	1e-05	0.040747	1e-05	0.130884	0.039967	0.11616	0.632238	0.039985	0.040767	0.170851	0.788383	NA	NA	NA	bisque4	2	0.85
425726	Lima-Homburger	Peru	0.118732	0.203519	0.677748	0.033705	1e-05	0.089747	0.152147	0.040358	0.247643	0.379151	0.057237	0.123462	0.192505	0.684031	NA	NA	NA	bisque4	2	0.85
425728	Lima-Homburger	Peru	1e-05	1e-05	0.99998	1e-05	1e-05	1e-05	1e-05	1e-05	0.063968	0.935972	1e-05	3e-05	2e-05	0.99995	NA	NA	NA	bisque4	2	0.85
425729	Lima-Homburger	Peru	0.000916	0.101849	0.897235	0.001458	1e-05	1e-05	0.089654	0.002163	0.05686	0.822144	0.027701	0.001478	0.091817	0.906705	NA	NA	NA	bisque4	2	0.85
425731	Lima-Homburger	Peru	0.051266	0.27865	0.670084	0.010755	0.027776	0.013817	0.266556	1e-05	0.22969	0.39949	0.051907	0.052348	0.266566	0.681087	NA	NA	NA	bisque4	2	0.85
425735	Lima-Homburger	Peru	0.136783	0.089272	0.773944	0.100932	1e-05	0.036904	0.07312	0.008593	0.277645	0.490493	0.012303	0.137846	0.081713	0.780441	NA	NA	NA	bisque4	2	0.85
425741	Lima-Homburger	Peru	0.021802	0.149462	0.828737	1e-05	0.003037	0.019181	0.124432	0.01589	0.350564	0.43486	0.052027	0.022228	0.140322	0.837451	NA	NA	NA	bisque4	2	0.85
425742	Lima-Homburger	Peru	0.034523	0.396644	0.568834	1e-05	0.004615	0.033102	0.340688	0.042438	0.180316	0.363925	0.034905	0.037727	0.383126	0.579146	NA	NA	NA	bisque4	2	0.85
425743	Lima-Homburger	Peru	0.014007	0.169302	0.816691	1e-05	0.003105	0.011236	0.159337	1e-05	0.187968	0.581881	0.056452	0.014351	0.159347	0.826301	NA	NA	NA	bisque4	2	0.85
425745	Lima-Homburger	Peru	0.051301	0.539891	0.408808	0.026755	0.006978	0.020251	0.44323	0.085818	0.034423	0.367734	0.014811	0.053984	0.529048	0.416968	NA	NA	NA	bisque4	2	0.85
425746	Lima-Homburger	Peru	0.042426	0.31438	0.643194	1e-05	0.037939	0.006639	0.24516	0.060378	0.062399	0.568928	0.018546	0.044588	0.305538	0.649873	NA	NA	NA	bisque4	2	0.85
425747	Lima-Homburger	Peru	0.009844	0.250875	0.739281	1e-05	0.001151	0.010522	0.238818	1e-05	0.116679	0.590437	0.042374	0.011683	0.238828	0.74949	NA	NA	NA	bisque4	2	0.85
425748	Lima-Homburger	Peru	0.018714	0.342556	0.63873	0.018901	1e-05	1e-05	0.300173	0.031623	0.222874	0.381239	0.045171	0.018921	0.331796	0.649284	NA	NA	NA	bisque4	2	0.85
425749	Lima-Homburger	Peru	0.192808	0.374764	0.432428	0.015318	0.082369	0.102608	0.22473	0.141543	0.147053	0.234731	0.051648	0.200295	0.366273	0.433432	NA	NA	NA	bisque4	2	0.85
425750	Lima-Homburger	Peru	0.00802	0.248801	0.74318	0.007973	1e-05	1e-05	0.210687	0.028388	0.24973	0.44222	0.060982	0.007993	0.239075	0.752932	NA	NA	NA	bisque4	2	0.85
425751	Lima-Homburger	Peru	0.023318	0.29088	0.685802	1e-05	0.016284	0.009445	0.276715	1e-05	0.072714	0.624813	1e-05	0.025739	0.276725	0.697537	NA	NA	NA	bisque4	2	0.85
425752	Lima-Homburger	Peru	0.109919	0.051399	0.838683	0.053881	0.018325	0.03934	0.008357	0.038814	0.179714	0.649838	0.011731	0.111546	0.047171	0.841283	NA	NA	NA	bisque4	2	0.85
425753	Lima-Homburger	Peru	0.095075	0.212032	0.692892	0.055242	0.002261	0.039152	0.17836	0.024834	0.239913	0.413892	0.046345	0.096655	0.203194	0.70015	NA	NA	NA	bisque4	2	0.85
425754	Lima-Homburger	Peru	0.02325	0.393358	0.583391	1e-05	0.025481	1e-05	0.348039	0.032612	0.16194	0.386957	0.044951	0.025501	0.380651	0.593848	NA	NA	NA	bisque4	2	0.85
425755	Lima-Homburger	Peru	0.031756	0.230269	0.737975	1e-05	0.016271	0.017475	0.135673	0.089509	0.192389	0.520293	0.02838	0.033756	0.225182	0.741062	NA	NA	NA	bisque4	2	0.85
425756	Lima-Homburger	Peru	0.006092	0.19687	0.797038	1e-05	1e-05	0.007804	0.175339	0.01084	0.250846	0.514694	0.040456	0.007824	0.186179	0.805996	NA	NA	NA	bisque4	2	0.85
425757	Lima-Homburger	Peru	0.010776	0.158591	0.830633	1e-05	0.011264	1e-05	0.148348	0.00051	0.132875	0.656782	0.050202	0.011284	0.148858	0.839859	NA	NA	NA	bisque4	2	0.85
425758	Lima-Homburger	Peru	0.059545	0.3595	0.580955	1e-05	0.012757	0.050241	0.285887	0.062411	0.241301	0.347384	1e-05	0.063008	0.348298	0.588695	NA	NA	NA	bisque4	2	0.85
425759	Lima-Homburger	Peru	0.010141	0.144805	0.845054	1e-05	0.010548	1e-05	0.103128	0.035111	0.174551	0.650783	0.025859	0.010568	0.138239	0.851193	NA	NA	NA	bisque4	2	0.85
425760	Lima-Homburger	Peru	0.008117	0.126137	0.865746	0.007995	1e-05	1e-05	0.095576	0.023905	0.112954	0.73521	0.02434	0.008015	0.119481	0.872504	NA	NA	NA	bisque4	2	0.85
425761	Lima-Homburger	Peru	0.122755	0.360777	0.516468	0.095872	1e-05	0.02814	0.30723	0.043826	0.125503	0.399409	1e-05	0.124022	0.351056	0.524922	NA	NA	NA	bisque4	2	0.85
425762	Lima-Homburger	Peru	0.054522	0.308409	0.637069	0.014853	0.040049	1e-05	0.215625	0.086796	0.252478	0.346289	0.043899	0.054912	0.302421	0.642666	NA	NA	NA	bisque4	2	0.85
425763	Lima-Homburger	Peru	0.053236	0.350649	0.596116	1e-05	0.014351	0.042955	0.278698	0.060867	0.115059	0.47614	0.01192	0.057316	0.339565	0.603119	NA	NA	NA	bisque4	2	0.85
425764	Lima-Homburger	Peru	1e-05	0.05805	0.94194	1e-05	1e-05	1e-05	0.049315	1.8e-05	0.084956	0.825779	0.039901	3e-05	0.049333	0.950636	NA	NA	NA	bisque4	2	0.85
425765	Lima-Homburger	Peru	1e-05	1e-05	0.99998	1e-05	1e-05	1e-05	1e-05	1e-05	0.109164	0.890776	1e-05	3e-05	2e-05	0.99995	NA	NA	NA	bisque4	2	0.85
425766	Lima-Homburger	Peru	0.014419	0.33093	0.654651	0.005315	1e-05	0.011056	0.302753	0.015267	0.118188	0.523857	0.023555	0.016381	0.31802	0.6656	NA	NA	NA	bisque4	2	0.85
425767	Lima-Homburger	Peru	0.00902	0.082066	0.908915	1e-05	0.008729	1e-05	0.073219	1e-05	0.005065	0.858997	0.05396	0.008749	0.073229	0.918022	NA	NA	NA	bisque4	2	0.85
425768	Lima-Homburger	Peru	0.013328	0.314655	0.672017	1e-05	0.015016	1e-05	0.267723	0.036336	1e-05	0.673576	0.007319	0.015036	0.304059	0.680905	NA	NA	NA	bisque4	2	0.85
425769	Lima-Homburger	Peru	0.012453	0.204633	0.782914	0.012238	1e-05	1e-05	0.188856	0.00588	0.223811	0.485588	0.083607	0.012258	0.194736	0.793006	NA	NA	NA	bisque4	2	0.85
425770	Lima-Homburger	Peru	1e-05	0.03275	0.96724	1e-05	1e-05	1e-05	0.009022	0.011045	0.032221	0.936294	0.011389	3e-05	0.020067	0.979904	NA	NA	NA	bisque4	2	0.85
425771	Lima-Homburger	Peru	0.052746	0.396695	0.55056	0.040214	1e-05	0.01431	0.33013	0.054953	0.196793	0.280419	0.083171	0.054534	0.385083	0.560383	NA	NA	NA	bisque4	2	0.85
425772	Lima-Homburger	Peru	0.140025	0.819697	0.040277	0.057239	0.033228	0.054285	0.675335	0.12847	0.035503	1e-05	0.015929	0.144752	0.803805	0.051442	NA	NA	NA	bisque4	2	0.85
425774	Lima-Homburger	Peru	0.011768	0.190054	0.798177	1e-05	0.011668	1e-05	0.158912	0.02262	0.19111	0.615651	1.9e-05	0.011688	0.181532	0.80678	NA	NA	NA	bisque4	2	0.85
425775	Lima-Homburger	Peru	0.004556	0.197885	0.79756	0.004437	1e-05	1e-05	0.17416	0.014595	0.067424	0.720239	0.019126	0.004457	0.188755	0.806789	NA	NA	NA	bisque4	2	0.85
425776	Lima-Homburger	Peru	0.014169	0.178252	0.807578	1e-05	0.008554	0.006389	0.157472	0.011169	0.170626	0.626045	0.019734	0.014953	0.168641	0.816405	NA	NA	NA	bisque4	2	0.85
425777	Lima-Homburger	Peru	0.003931	0.176837	0.819232	1e-05	1e-05	0.00632	0.147464	0.019156	0.064537	0.732615	0.029888	0.00634	0.16662	0.82704	NA	NA	NA	bisque4	2	0.85
425778	Lima-Homburger	Peru	0.042343	0.450712	0.506945	0.040056	0.0025	1e-05	0.318617	0.126224	0.218349	0.256371	0.037872	0.042566	0.444841	0.512592	NA	NA	NA	bisque4	2	0.85
425779	Lima-Homburger	Peru	0.01085	0.223677	0.765472	1e-05	1e-05	0.011985	0.198763	0.015033	0.120012	0.621377	0.03281	0.012005	0.213796	0.774199	NA	NA	NA	bisque4	2	0.85
425780	Lima-Homburger	Peru	0.004896	0.147594	0.84751	1e-05	1e-05	0.005855	0.122488	0.016155	0.159963	0.646848	0.048671	0.005875	0.138643	0.855482	NA	NA	NA	bisque4	2	0.85
425781	Lima-Homburger	Peru	0.015291	0.130399	0.85431	1e-05	1e-05	0.01746	0.082754	0.039281	0.11826	0.742215	1e-05	0.01748	0.122035	0.860485	NA	NA	NA	bisque4	2	0.85
425782	Lima-Homburger	Peru	0.054883	0.230666	0.714451	1e-05	0.056329	1e-05	0.219395	1e-05	0.099102	0.585535	0.039609	0.056349	0.219405	0.724246	NA	NA	NA	bisque4	2	0.85
425783	Lima-Homburger	Peru	0.0002	1e-05	0.99979	1e-05	1.3e-05	1e-05	1e-05	1e-05	0.395287	0.504308	0.100352	3.3e-05	2e-05	0.999947	NA	NA	NA	bisque4	2	0.85
425784	Lima-Homburger	Peru	0.002655	0.053782	0.943564	1e-05	1e-05	1.2e-05	0.028738	0.0184	0.062318	0.843557	0.046955	3.2e-05	0.047138	0.95283	NA	NA	NA	bisque4	2	0.85
425785	Lima-Homburger	Peru	0.029277	0.255352	0.71537	1e-05	0.03295	1e-05	0.2306	0.011405	0.067868	0.642578	0.014579	0.03297	0.242005	0.725025	NA	NA	NA	bisque4	2	0.85
425786	Lima-Homburger	Peru	0.05341	0.129788	0.816802	0.043642	1e-05	0.010426	0.106221	0.015928	0.196412	0.621183	0.006178	0.054078	0.122149	0.823773	NA	NA	NA	bisque4	2	0.85
425787	Lima-Homburger	Peru	1e-05	0.202593	0.797397	1e-05	1.2e-05	1e-05	0.158161	0.038148	0.0862	0.700621	0.016838	3.2e-05	0.196309	0.803659	NA	NA	NA	bisque4	2	0.85
425788	Lima-Homburger	Peru	0.026514	0.355648	0.617838	1e-05	0.028912	1e-05	0.287381	0.058271	0.030971	0.545591	0.048855	0.028932	0.345652	0.625417	NA	NA	NA	bisque4	2	0.85
425789	Lima-Homburger	Peru	0.005619	0.121426	0.872955	1e-05	1e-05	0.006435	0.085074	0.02864	0.211264	0.613972	0.054596	0.006455	0.113714	0.879832	NA	NA	NA	bisque4	2	0.85
425790	Lima-Homburger	Peru	0.079169	0.19063	0.730201	0.060597	1e-05	0.019966	0.15892	0.023018	0.134197	0.548865	0.054427	0.080573	0.181938	0.737489	NA	NA	NA	bisque4	2	0.85
425791	Lima-Homburger	Peru	0.012392	0.240454	0.747155	1e-05	1e-05	0.012829	0.229439	1e-05	0.1211	0.621085	0.015517	0.012849	0.229449	0.757702	NA	NA	NA	bisque4	2	0.85
425792	Lima-Homburger	Peru	0.003699	0.095195	0.901106	1e-05	1e-05	0.005709	0.061499	0.024586	0.130608	0.76097	0.016608	0.005729	0.086085	0.908186	NA	NA	NA	bisque4	2	0.85
425793	Lima-Homburger	Peru	0.067688	0.332819	0.599493	0.029782	0.008199	0.031905	0.262076	0.061348	0.149349	0.427946	0.029396	0.069886	0.323424	0.606691	NA	NA	NA	bisque4	2	0.85
425794	Lima-Homburger	Peru	0.066229	0.16313	0.770641	0.0302	0.023853	0.01347	0.115274	0.040108	0.013305	0.76378	1e-05	0.067523	0.155382	0.777095	NA	NA	NA	bisque4	2	0.85
425795	Lima-Homburger	Peru	0.034601	0.295917	0.669482	1e-05	0.034231	0.002026	0.266056	0.018414	0.123989	0.508021	0.047253	0.036267	0.28447	0.679263	NA	NA	NA	bisque4	2	0.85
425796	Lima-Homburger	Peru	0.006744	0.125788	0.867467	1e-05	1e-05	0.006922	0.116883	1e-05	0.217612	0.632061	0.026492	0.006942	0.116893	0.876165	NA	NA	NA	bisque4	2	0.85
425797	Lima-Homburger	Peru	0.014061	0.244845	0.741094	1e-05	1e-05	0.015655	0.192775	0.043394	0.188169	0.535166	0.024822	0.015675	0.236169	0.748157	NA	NA	NA	bisque4	2	0.85
425799	Lima-Homburger	Peru	0.004229	0.334151	0.66162	1e-05	1e-05	0.006286	0.299165	0.022694	0.258611	0.393812	0.019412	0.006306	0.321859	0.671835	NA	NA	NA	bisque4	2	0.85
418137	Rosario-Homburger	SantaFe	0.026271	0.877678	0.096051	1e-05	0.02327	0.00485	0.65814	0.210755	0.073735	0.024777	0.004463	0.02813	0.868895	0.102975	NA	NA	NA	lightslateblue	24	0.85
418141	Rosario-Homburger	SantaFe	0.073699	0.509889	0.416412	0.025027	0.04476	0.004777	0.433835	0.06373	0.26776	0.121554	0.038557	0.074564	0.497565	0.427871	NA	NA	NA	lightslateblue	24	0.85
418142	Rosario-Homburger	SantaFe	0.037344	0.535107	0.42755	0.012302	0.003633	0.022222	0.440156	0.083097	0.348668	0.089913	1e-05	0.038157	0.523253	0.438591	NA	NA	NA	lightslateblue	24	0.85
418146	Rosario-Homburger	SantaFe	0.0765	0.758704	0.164797	0.04851	1e-05	0.03071	0.728186	0.009444	0.122483	0.060647	1e-05	0.07923	0.73763	0.18314	NA	NA	NA	lightslateblue	24	0.85
418148	Rosario-Homburger	SantaFe	0.066763	0.494881	0.438356	0.005761	0.017068	0.047135	0.446242	0.031992	0.190251	0.147893	0.113658	0.069964	0.478234	0.451802	NA	NA	NA	lightslateblue	24	0.85
418156	Rosario-Homburger	SantaFe	0.075658	0.791978	0.132363	0.022526	1e-05	0.05838	0.673234	0.101001	0.113098	0.000321	0.03143	0.080916	0.774235	0.144849	NA	NA	NA	lightslateblue	24	0.85
418160	Rosario-Homburger	SantaFe	0.048611	0.498354	0.453035	1e-05	0.0094	0.042114	0.431108	0.05228	0.265909	0.146897	0.052281	0.051524	0.483388	0.465087	NA	NA	NA	lightslateblue	24	0.85
418161	Rosario-Homburger	SantaFe	0.094892	0.241203	0.663905	0.075338	0.004101	0.015303	0.220228	0.012062	0.301155	0.371802	1e-05	0.094742	0.23229	0.672967	NA	NA	NA	lightslateblue	24	0.85
418163	Rosario-Homburger	SantaFe	0.026384	0.585483	0.388133	1e-05	0.014546	0.014424	0.504097	0.066093	0.24263	0.08369	0.074511	0.02898	0.57019	0.400831	NA	NA	NA	lightslateblue	24	0.85
418164	Rosario-Homburger	SantaFe	0.072341	0.556717	0.370942	0.019143	0.028209	0.02791	0.51049	0.028765	0.140005	0.171193	0.074285	0.075262	0.539255	0.385483	NA	NA	NA	lightslateblue	24	0.85
418165	Rosario-Homburger	SantaFe	0.05096	0.534461	0.414579	0.031608	1e-05	0.021511	0.462604	0.057848	0.24065	0.131623	0.054146	0.053129	0.520452	0.426419	NA	NA	NA	lightslateblue	24	0.85
418169	Rosario-Homburger	SantaFe	0.059151	0.440056	0.500792	0.020484	0.021875	0.017446	0.404813	0.021635	0.295051	0.175744	0.042953	0.059805	0.426448	0.513748	NA	NA	NA	lightslateblue	24	0.85
418179	Rosario-Homburger	SantaFe	0.036894	0.247613	0.715493	1e-05	0.006176	0.034072	0.165295	0.074144	0.171015	0.491296	0.057991	0.040258	0.239439	0.720302	NA	NA	NA	lightslateblue	24	0.85
418181	Rosario-Homburger	SantaFe	0.058811	0.750228	0.190961	0.037103	0.022851	0.000292	0.665463	0.068378	0.105139	0.070483	0.030291	0.060246	0.733841	0.205913	NA	NA	NA	lightslateblue	24	0.85
418210	Rosario-Homburger	SantaFe	0.067315	0.534106	0.398579	0.006154	0.0546	0.008834	0.436904	0.084892	0.116247	0.181504	0.110865	0.069588	0.521796	0.408616	NA	NA	NA	lightslateblue	24	0.85
1-54-002-3	SantaFe-Homburger	SantaFe	0.08183	0.44779	0.47038	1e-05	0.048446	0.036354	0.393096	0.040392	0.283963	0.15245	0.04529	0.08481	0.433488	0.481703	NA	NA	NA	lightslateblue	25	0.85
1-54-010-3	SantaFe-Homburger	SantaFe	0.025886	0.615188	0.358926	1e-05	1e-05	0.028838	0.502502	0.09897	0.241408	0.095833	0.03243	0.028858	0.601472	0.369671	NA	NA	NA	lightslateblue	25	0.85
1-54-011-3	SantaFe-Homburger	SantaFe	0.029581	0.53235	0.438069	0.008998	1e-05	0.022743	0.384414	0.139729	0.243424	0.146084	0.054598	0.031751	0.524143	0.444106	NA	NA	NA	lightslateblue	25	0.85
1-54-015-3	SantaFe-Homburger	SantaFe	0.06656	0.713966	0.219474	0.02086	0.024773	0.023761	0.626921	0.070366	0.153444	0.062544	0.017331	0.069394	0.697287	0.233319	NA	NA	NA	lightslateblue	25	0.85
1-54-016-3	SantaFe-Homburger	SantaFe	0.032536	0.797705	0.169759	1e-05	0.035085	1e-05	0.583024	0.206066	0.096176	0.046948	0.032682	0.035105	0.78909	0.175806	NA	NA	NA	lightslateblue	25	0.85
1-54-019-3	SantaFe-Homburger	SantaFe	0.036534	0.391161	0.572306	0.010464	0.003076	0.023833	0.318212	0.061664	0.425525	0.091239	0.065988	0.037373	0.379876	0.582752	NA	NA	NA	lightslateblue	25	0.85
1-54-020-3	SantaFe-Homburger	SantaFe	0.020173	0.876232	0.103595	0.021246	1e-05	1e-05	0.704073	0.161247	0.080493	0.023859	0.009062	0.021266	0.86532	0.113414	NA	NA	NA	lightslateblue	25	0.85
1-54-023--3	SantaFe-Homburger	SantaFe	0.019895	0.930162	0.049943	1e-05	1e-05	0.025688	0.740286	0.17524	0.037748	0.004787	0.01623	0.025708	0.915526	0.058765	NA	NA	NA	lightslateblue	25	0.85
418311	SantaFe-Homburger	SantaFe	0.057076	0.64291	0.300014	1e-05	1e-05	0.062067	0.597435	0.025803	0.181525	0.090248	0.042902	0.062087	0.623238	0.314675	NA	NA	NA	lightslateblue	25	0.85
418312	SantaFe-Homburger	SantaFe	0.054906	0.346558	0.598536	0.041241	1e-05	0.014188	0.280734	0.056075	0.373048	0.19711	0.037594	0.055439	0.336809	0.607752	NA	NA	NA	lightslateblue	25	0.85
418314	SantaFe-Homburger	SantaFe	0.057253	0.769131	0.173617	1e-05	0.041393	0.02073	0.525851	0.235328	0.138194	0.029719	0.008775	0.062133	0.761179	0.176688	NA	NA	NA	lightslateblue	25	0.85
418317	SantaFe-Homburger	SantaFe	0.024012	0.738608	0.23738	1e-05	1e-05	0.027277	0.62896	0.093488	0.215241	0.013606	0.021407	0.027297	0.722448	0.250254	NA	NA	NA	lightslateblue	25	0.85
418321	SantaFe-Homburger	SantaFe	0.016114	0.844764	0.139122	1e-05	0.013317	0.005227	0.712895	0.116748	0.05488	0.071903	0.02502	0.018554	0.829643	0.151803	NA	NA	NA	lightslateblue	25	0.85
418325	SantaFe-Homburger	SantaFe	0.025688	0.771234	0.203078	0.027046	1e-05	1e-05	0.60495	0.15537	0.155111	0.015755	0.041748	0.027066	0.76032	0.212614	NA	NA	NA	lightslateblue	25	0.85
418328	SantaFe-Homburger	SantaFe	0.032814	0.674289	0.292897	1e-05	1e-05	0.036622	0.56788	0.090848	0.213528	0.074631	0.01647	0.036642	0.658728	0.304629	NA	NA	NA	lightslateblue	25	0.85
418338	SantaFe-Homburger	SantaFe	0.045976	0.690067	0.263957	0.045161	1e-05	0.001861	0.549503	0.129785	0.164155	0.055571	0.053955	0.047032	0.679288	0.273681	NA	NA	NA	lightslateblue	25	0.85
418340	SantaFe-Homburger	SantaFe	0.060197	0.72398	0.215823	0.003912	0.049601	0.008955	0.613967	0.095389	0.074119	0.07585	0.078206	0.062468	0.709356	0.228175	NA	NA	NA	lightslateblue	25	0.85
418342	SantaFe-Homburger	SantaFe	0.033454	0.751218	0.215327	1e-05	0.032015	0.00442	0.644517	0.090491	0.130662	0.059574	0.03831	0.036445	0.735008	0.228546	NA	NA	NA	lightslateblue	25	0.85
BA188	AMBA-Own	BsAs	0.002366	0.04576	0.951874	0.000691	1e-05	1.5e-05	0.039387	1e-05	0.167742	0.720692	0.071453	0.000716	0.039397	0.959887	n.a.	n.a.	n.a.	steelblue2	22	1.5
BA527	AMBA-Own	BsAs	0.080143	0.414174	0.505683	0.043653	1e-05	0.039509	0.358722	0.041446	0.246156	0.217866	0.052638	0.083172	0.400168	0.51666	F	n.a.	A	steelblue2	22	1.5
BA561	AMBA-Own	BsAs	0.136843	0.285918	0.577239	0.069217	0.026936	0.04219	0.250655	0.023328	0.320563	0.166168	0.100944	0.138343	0.273983	0.587675	M	NO-QM3	C	steelblue2	22	1.5
BB2076	BahiaBlanca-Own	BsAs	0.057225	0.469047	0.473728	0.011983	1e-05	0.048675	0.426876	0.024621	0.157207	0.121018	0.209611	0.060668	0.451497	0.487836	n.a.	n.a.	D	steelblue2	21	1.5
BB2112	BahiaBlanca-Own	BsAs	0.042113	0.509124	0.448763	0.042682	1e-05	1e-05	0.426826	0.069557	0.171379	0.053918	0.235618	0.042702	0.496383	0.460915	M	QM3	A	steelblue2	21	1.5
LP1150	LaPlata-Own	BsAs	0.034931	0.482884	0.482184	1e-05	0.037148	1e-05	0.403711	0.065695	0.390992	0.08688	0.015553	0.037168	0.469406	0.493425	n.a.	n.a.	D	steelblue2	23	1.5
LP1175	LaPlata-Own	BsAs	0.033911	0.495211	0.470879	0.008458	1e-05	0.027143	0.400337	0.083234	0.261076	0.175179	0.044562	0.035611	0.483571	0.480817	n.a.	n.a.	D	steelblue2	23	1.5
LP1181	LaPlata-Own	BsAs	0.025674	0.340487	0.633839	1e-05	0.026982	1e-05	0.29531	0.034029	0.206597	0.381086	0.055976	0.027002	0.329339	0.643659	n.a.	n.a.	B	steelblue2	23	1.5
CAT49	Catamarca-Own	Catamarca	0.066743	0.471556	0.461701	1e-05	0.019331	0.051355	0.388147	0.06934	0.195759	0.174897	0.101162	0.070696	0.457487	0.471818	M	QM3	D	darkgoldenrod4	22	1.5
PM2.1	PuertoMadryn-Own	Chubut	0.010864	0.261611	0.727524	1e-05	1e-05	0.013544	0.198039	0.04957	0.031218	0.034624	0.672986	0.013564	0.247609	0.738828	n.a.	n.a.	n.a.	darkolivegreen3	21	1.5
PM38	PuertoMadryn-Own	Chubut	0.025931	0.28167	0.692399	0.002105	0.007152	0.017831	0.261342	0.008577	0.069826	0.599167	0.034	0.027088	0.269919	0.702993	n.a.	n.a.	n.a.	darkolivegreen3	21	1.5
PM4	PuertoMadryn-Own	Chubut	0.032386	0.480687	0.486927	1e-05	0.015392	0.018443	0.462081	1e-05	0.110621	0.027089	0.366354	0.033845	0.462091	0.504064	n.a.	n.a.	n.a.	darkolivegreen3	21	1.5
TR6207	Trelew-Own	Chubut	0.070932	0.363948	0.56512	0.002298	1e-05	0.072741	0.314647	0.035624	0.266031	0.247767	0.060883	0.075049	0.350271	0.574681	n.a.	n.a.	B2	darkolivegreen3	23	1.5
M16	Cordoba-Own	Cordoba	0.08658	0.650425	0.262995	0.070059	1e-05	0.018191	0.540586	0.096557	0.176839	0.050979	0.046778	0.08826	0.637143	0.274596	n.a	n.a	D1	paleturquoise4	22	1.5
M3	Cordoba-Own	Cordoba	0.049832	0.583482	0.366687	0.01099	1e-05	0.042848	0.546002	0.018652	0.119948	0.20968	0.051871	0.053848	0.564654	0.381499	n.a	n.a	C1	paleturquoise4	22	1.5
M64	Cordoba-Own	Cordoba	0.039299	0.656926	0.303774	1e-05	0.013239	0.029284	0.559662	0.082383	0.137332	0.141362	0.036727	0.042533	0.642045	0.315421	n.a	n.a	B2	paleturquoise4	22	1.5
RC2	RioCuarto-Own	Cordoba	0.116624	0.485561	0.397815	0.062204	0.026974	0.029581	0.445663	0.024205	0.223588	0.09179	0.095996	0.118759	0.469868	0.411374	F	n.a	A2	paleturquoise4	21	1.5
RC57	RioCuarto-Own	Cordoba	0.100957	0.480424	0.418619	0.012433	0.040595	0.051146	0.442297	0.020848	0.258803	0.074754	0.099125	0.104174	0.463145	0.432682	F	n.a	C1	paleturquoise4	21	1.5
RC8	RioCuarto-Own	Cordoba	0.104986	0.592443	0.302571	0.028096	0.017103	0.064759	0.496136	0.081176	0.121737	0.155516	0.035477	0.109958	0.577312	0.31273	F	n.a	C1	paleturquoise4	21	1.5
RC80	RioCuarto-Own	Cordoba	0.066088	0.603481	0.33043	0.04511	0.022138	1e-05	0.479764	0.113762	0.132449	0.166414	0.040353	0.067258	0.593526	0.339216	n.a.	n.a	B2	paleturquoise4	21	1.5
RC9	RioCuarto-Own	Cordoba	0.089128	0.677463	0.233409	0.007698	0.032217	0.053724	0.582758	0.078049	0.131297	0.053555	0.060702	0.093639	0.660807	0.245554	F	n.a	D1	paleturquoise4	21	1.5
CBS17	Corrientes-Own	Corrientes	0.071195	0.599654	0.329151	0.045969	1e-05	0.026566	0.52662	0.057856	0.311995	1e-05	0.030973	0.072545	0.584476	0.342978	F	mujer	A	darkorchid4	22	1.5
CBS3	Corrientes-Own	Corrientes	0.056507	0.639909	0.303584	1e-05	0.019081	0.039971	0.489039	0.139879	0.247252	0.016347	0.048421	0.059062	0.628918	0.31202	M	J2	A	darkorchid4	22	1.5
CBS59	Corrientes-Own	Corrientes	0.052369	0.580809	0.366822	0.021097	1e-05	0.033383	0.503936	0.062256	0.221065	0.102661	0.055591	0.05449	0.566192	0.379317	M	J2	B	darkorchid4	22	1.5
CBS62	Corrientes-Own	Corrientes	0.036041	0.673632	0.290326	0.037167	1e-05	1e-05	0.496931	0.168354	0.235355	0.047695	0.014478	0.037187	0.665285	0.297528	M	E?	B	darkorchid4	22	1.5
CBS89	Corrientes-Own	Corrientes	0.021808	0.590903	0.387288	0.022592	1e-05	1e-05	0.54778	0.026223	0.31668	0.059642	0.027062	0.022612	0.574003	0.403384	M	Q-M3	D	darkorchid4	22	1.5
CRR94	Corrientes-Own	Corrientes	0.044506	0.600289	0.355205	0.019946	0.022568	0.002585	0.514863	0.072253	0.211268	0.13055	0.025968	0.045099	0.587116	0.367786	F	mujer	B	darkorchid4	22	1.5
LPZ16	LaPaz-Own	EntreRios	0.05978	0.591535	0.348685	0.019683	0.014491	0.027588	0.48981	0.088994	0.221772	0.114742	0.02292	0.061762	0.578804	0.359434	M	R1	C1b	lightslateblue	21	1.5
LPZ20	LaPaz-Own	EntreRios	0.051059	0.462545	0.486396	0.00636	0.004071	0.042701	0.419767	0.026593	0.35493	0.086161	0.059417	0.053132	0.44636	0.500508	F	mujer	C1b	lightslateblue	21	1.5
LPZ35	LaPaz-Own	EntreRios	0.083634	0.44662	0.469746	0.058745	0.01961	0.00454	0.387886	0.047184	0.343214	0.090638	0.048183	0.082895	0.43507	0.482035	M	R1	A2	lightslateblue	21	1.5
LPZ49	LaPaz-Own	EntreRios	0.098862	0.476895	0.424243	0.029077	0.070576	1e-05	0.389043	0.077096	0.214901	0.123983	0.095314	0.099663	0.466139	0.434198	M	Fx(J2)	C1c	lightslateblue	21	1.5
LPZ5	LaPaz-Own	EntreRios	0.059323	0.472204	0.468473	0.036596	0.02216	1e-05	0.426159	0.033023	0.382771	0.080603	0.018679	0.058766	0.459182	0.482053	M	R1	B2	lightslateblue	21	1.5
LPZ56	LaPaz-Own	EntreRios	0.047277	0.568382	0.384341	1e-05	0.027571	0.021377	0.498815	0.054381	0.318052	0.041811	0.037982	0.048958	0.553196	0.397845	M	DE	B2	lightslateblue	21	1.5
LPZ60	LaPaz-Own	EntreRios	0.064486	0.530595	0.404919	0.035789	0.024513	0.004327	0.445414	0.073434	0.270749	0.095673	0.050101	0.064629	0.518848	0.416523	M	R1	A2	lightslateblue	21	1.5
LPZ7	LaPaz-Own	EntreRios	0.092497	0.260303	0.6472	0.020596	0.022497	0.050902	0.246782	1e-05	0.475149	0.114082	0.069981	0.093995	0.246792	0.659212	F	mujer	B2	lightslateblue	21	1.5
FLP130	Formosa-Own	Formosa	0.04011	0.456072	0.503818	1e-05	1e-05	0.044337	0.365337	0.076645	0.412224	0.076283	0.025154	0.044357	0.441982	0.513661	M	Q-M3	A	violetred1	21	1.5
FLP203	Formosa-Own	Formosa	0.150936	0.458878	0.390186	0.060371	0.039413	0.0538	0.378793	0.067618	0.358519	0.029742	0.011745	0.153584	0.446411	0.400006	M	Q-M3	A	violetred1	21	1.5
FLP22	Formosa-Own	Formosa	0.042203	0.616867	0.34093	0.020243	0.023112	1e-05	0.475883	0.131199	0.236777	0.078744	0.034033	0.043365	0.607082	0.349554	M	R1	C	violetred1	21	1.5
FLP42	Formosa-Own	Formosa	0.071782	0.526843	0.401376	1e-05	0.046712	0.028193	0.42268	0.091068	0.317747	0.073025	0.020566	0.074915	0.513748	0.411338	M	Q-M3	A	violetred1	21	1.5
FOR20	Formosa-Own	Formosa	0.025855	0.678558	0.295587	0.026894	1e-05	1e-05	0.606941	0.056142	0.236731	0.042557	0.030715	0.026914	0.663083	0.310003	M	Q-M3	A	violetred1	21	1.5
FOR24	Formosa-Own	Formosa	0.05699	0.541393	0.401617	1e-05	0.044734	0.014237	0.413128	0.117785	0.276993	0.082139	0.050973	0.058981	0.530913	0.410105	M	R1	C	violetred1	21	1.5
FOR32	Formosa-Own	Formosa	0.053767	0.576746	0.369486	0.046152	0.00815	1e-05	0.479564	0.084954	0.259238	0.072484	0.049448	0.054312	0.564518	0.38117	M	Q-M3	C	violetred1	21	1.5
FOR41	Formosa-Own	Formosa	0.04342	0.483122	0.473458	0.044098	1e-05	1e-05	0.446828	0.02121	0.233013	0.177606	0.077225	0.044118	0.468038	0.487844	M	Q-M3	C	violetred1	21	1.5
FOR59	Formosa-Own	Formosa	0.036932	0.361444	0.601624	1e-05	1e-05	0.039201	0.331448	0.014559	0.483334	0.08551	0.045929	0.039221	0.346007	0.614773	M	E?	C	violetred1	21	1.5
J35	SanSalvJujuy-Own	Jujuy	0.018885	0.072145	0.90897	0.017842	1e-05	1e-05	0.06411	1e-05	0.145161	0.731049	0.041807	0.017862	0.06412	0.918017	M	QM3	B2	goldenrod3	21	1.5
CHE13	Chepes-Own	LaRioja	0.071418	0.488982	0.4396	0.040724	0.031486	1e-05	0.431198	0.044362	0.229476	0.125283	0.097462	0.07222	0.47556	0.452221	F	mujer	C1b-16093-201	tomato3	21	1.5
CHE18	Chepes-Own	LaRioja	0.040531	0.560789	0.39868	0.023045	1e-05	0.019523	0.497285	0.048394	0.186186	0.120849	0.104708	0.042578	0.545679	0.411743	M	G2	C1b-16145-16192-214	tomato3	21	1.5
CHE28	Chepes-Own	LaRioja	0.050754	0.51357	0.435676	1e-05	1e-05	0.056527	0.418846	0.079269	0.204818	0.157393	0.083126	0.056547	0.498115	0.445337	M	R1	D1j	tomato3	21	1.5
CHE33	Chepes-Own	LaRioja	0.037675	0.562885	0.39944	0.005975	0.00444	0.029781	0.484146	0.064253	0.225063	0.109172	0.077171	0.040196	0.548399	0.411406	F	mujer	C1b-16145-16192-214	tomato3	21	1.5
CHE40	Chepes-Own	LaRioja	0.072622	0.559495	0.367883	0.073257	1e-05	1e-05	0.462015	0.086305	0.167631	0.117694	0.093078	0.073277	0.54832	0.378403	F	mujer	A2	tomato3	21	1.5
CHE44	Chepes-Own	LaRioja	0.035751	0.514705	0.449544	0.036108	1e-05	1e-05	0.428782	0.074215	0.173308	0.161095	0.126472	0.036128	0.502997	0.460875	M	R1	C4c	tomato3	21	1.5
CHE63	Chepes-Own	LaRioja	0.076156	0.67352	0.250324	0.052298	0.004779	0.02091	0.59502	0.063852	0.143346	0.097559	0.022234	0.077987	0.658872	0.263139	F	mujer	D1j	tomato3	21	1.5
MI1	25deMayo-Own	Misiones	0.045425	0.850669	0.103906	0.032934	0.01421	1.8e-05	0.570677	0.274335	0.084001	1e-05	0.023814	0.047162	0.845012	0.107825	M			pink2	22	1.5
MI3	25deMayo-Own	Misiones	0.077166	0.800217	0.122617	0.079058	1e-05	1e-05	0.544086	0.251914	0.059528	0.044826	0.020568	0.079078	0.796	0.124922	M			pink2	22	1.5
MI6	25deMayo-Own	Misiones	0.167959	0.447124	0.384916	0.084793	0.04175	0.043662	0.377619	0.056921	0.319181	0.049101	0.026973	0.170205	0.43454	0.395255	F			pink2	22	1.5
MI2	ColoniaAurora-Own	Misiones	0.039869	0.77065	0.189481	0.00346	0.038518	1e-05	0.527021	0.236707	0.155063	1e-05	0.039211	0.041988	0.763728	0.194284	F			pink2	21	1.5
MI7	SanVicente-Own	Misiones	0.056172	0.82504	0.118788	0.040599	1e-05	0.018495	0.567161	0.25209	0.088554	0.012705	0.020386	0.059104	0.819251	0.121645	?			pink2	23	1.5
BA7017	Bariloche-Own	RioNegro	0.005326	0.296186	0.698488	1e-05	1e-05	0.006025	0.247586	0.032848	1e-05	0.061481	0.652029	0.006045	0.280434	0.71352	n.a.	n.a.	D1	mediumseagreen	22	1.5
BA7044	Bariloche-Own	RioNegro	0.025541	0.190341	0.784119	1e-05	0.027457	1e-05	0.158942	0.016795	0.045003	0.052775	0.699008	0.027477	0.175737	0.796786	M	Q1a2a1a1	C1	mediumseagreen	22	1.5
SAL111	Salta-Own	Salta	0.058387	0.150012	0.791601	0.020933	0.025657	0.012199	0.11653	0.025865	0.231852	0.470305	0.096658	0.058789	0.142395	0.798815	M	QM3	?	goldenrod1	23	1.5
SAL127	Salta-Own	Salta	0.024887	0.210886	0.764226	0.025177	1e-05	1e-05	0.200339	0.000335	0.204288	0.531148	0.038691	0.025197	0.200674	0.774127	M	QM3	B	goldenrod1	23	1.5
SAL129	Salta-Own	Salta	0.025461	0.076837	0.897702	1e-05	1e-05	0.027075	0.057833	0.008888	0.169096	0.643998	0.093089	0.027095	0.066721	0.906183	M	QM3	B	goldenrod1	23	1.5
SAL131	Salta-Own	Salta	0.018596	0.110908	0.870496	0.00207	1e-05	0.016852	0.094338	0.008211	0.425774	0.352218	0.100527	0.018932	0.102549	0.878519	M	QM3	B	goldenrod1	23	1.5
SAL136	Salta-Own	Salta	0.015115	0.041474	0.943411	0.014825	1e-05	1e-05	0.027355	0.007199	0.238119	0.655368	0.057114	0.014845	0.034554	0.950601	M	QM3	A	goldenrod1	23	1.5
SAL142	Salta-Own	Salta	0.013321	0.118286	0.868393	1e-05	0.012458	0.001001	0.094085	0.016081	0.246639	0.585941	0.043785	0.013469	0.110166	0.876365	M	QM3	A	goldenrod1	23	1.5
SAL149	Salta-Own	Salta	0.021498	0.107243	0.87126	0.005794	0.01634	1e-05	0.092459	0.006077	0.273553	0.549666	0.056101	0.022144	0.098536	0.87932	M	QM3	C	goldenrod1	23	1.5
CAL21	Calingasta-Own	SanJuan	0.050296	0.424907	0.524797	1e-05	0.028855	0.023542	0.330458	0.083022	0.137094	0.107424	0.289594	0.052407	0.41348	0.534112	F	mujer	D1g	darkblue	22	1.5
CAL27	Calingasta-Own	SanJuan	0.055972	0.437679	0.506349	1e-05	0.025305	0.033647	0.411701	0.008739	0.170919	0.196964	0.152715	0.058962	0.42044	0.520598	F	mujer	D1j	darkblue	22	1.5
CAL29	Calingasta-Own	SanJuan	0.058355	0.462433	0.479212	0.046981	0.012154	1e-05	0.408324	0.040627	0.129721	0.123275	0.238908	0.059145	0.448951	0.491904	M	R1	D4h3a	darkblue	22	1.5
CAL33	Calingasta-Own	SanJuan	0.06199	0.461265	0.476745	0.016587	0.046326	1e-05	0.387698	0.06118	0.130892	0.149635	0.207671	0.062923	0.448878	0.488198	F	mujer	C1b	darkblue	22	1.5
CAL36	Calingasta-Own	SanJuan	0.046782	0.458819	0.494399	0.036983	0.010392	1e-05	0.443813	1e-05	0.166709	0.231575	0.110508	0.047385	0.443823	0.508792	F	mujer	A2	darkblue	22	1.5
CAL44	Calingasta-Own	SanJuan	0.037406	0.42343	0.539164	1e-05	0.004821	0.036271	0.357015	0.050974	0.108815	0.135139	0.306956	0.041102	0.407989	0.55091	F	mujer	C1d	darkblue	22	1.5
CAL5	Calingasta-Own	SanJuan	0.039698	0.370134	0.590167	0.023232	0.003081	0.014659	0.315294	0.041072	0.156909	0.101724	0.344029	0.040972	0.356366	0.602662	F	mujer	C1b	darkblue	22	1.5
CAL55	Calingasta-Own	SanJuan	0.086161	0.521481	0.392358	0.010221	1e-05	0.081039	0.469119	0.034288	0.121454	0.135113	0.148755	0.09127	0.503407	0.405322	M	E	A2	darkblue	22	1.5
SRC11	StaRosaConlara-Own	SanLuis	0.075081	0.599882	0.325037	1e-05	0.037723	0.041466	0.519245	0.063806	0.190209	0.096074	0.051467	0.079199	0.583051	0.33775	n.a.	R1	C1	steelblue4	21	1.5
TIL24	Tilisarao-Own	SanLuis	0.072562	0.555321	0.372117	0.00635	0.047326	0.021113	0.481868	0.058353	0.188255	0.064149	0.132586	0.074789	0.540221	0.38499	F	n.a	C1	steelblue4	23	1.5
RGD5	RioGrande-Own	TierraDelFuego	0.030827	0.57877	0.390403	1e-05	0.022142	0.012172	0.510412	0.048762	1e-05	0.059553	0.346938	0.034324	0.559174	0.406501	n.a.	n.a.	C1b	palegreen4	21	1.5
SLK12	RioGrande-Own	TierraDelFuego	0.031655	0.665053	0.303292	0.015761	0.018168	1e-05	0.585524	0.062345	0.001659	0.046356	0.270178	0.033939	0.647869	0.318193	F	mujer	C1b	palegreen4	21	1.5
SLK7	RioGrande-Own	TierraDelFuego	0.090062	0.387922	0.522016	0.040502	0.002936	0.04932	0.308572	0.066733	0.142161	0.090999	0.298777	0.092758	0.375305	0.531937	F	mujer	D4h3a5	palegreen4	21	1.5
TMN105	SanMigTucuman-Own	Tucuman	0.054632	0.394905	0.550463	1e-05	0.051837	0.00282	0.357724	0.024475	0.330515	0.155678	0.07694	0.054667	0.382199	0.563133	M	Q-M3	D	darkorange1	22	1.5
TMN112	SanMigTucuman-Own	Tucuman	0.020671	0.523745	0.455584	1e-05	0.023386	1e-05	0.433057	0.07735	0.191154	0.203596	0.071438	0.023406	0.510407	0.466188	M	F(xJ2)	D	darkorange1	22	1.5
TMN146	SanMigTucuman-Own	Tucuman	0.028353	0.505244	0.466403	0.0072	1e-05	0.022499	0.459926	0.030448	0.247572	0.160152	0.072194	0.029709	0.490374	0.479918	M	R1	C	darkorange1	22	1.5
TMN4	SanMigTucuman-Own	Tucuman	0.067063	0.295656	0.63728	1e-05	0.038359	0.03111	0.24848	0.035467	0.321194	0.240913	0.084466	0.069479	0.283947	0.646573	M	Q-M3	A	darkorange1	22	1.5
TMN48	SanMigTucuman-Own	Tucuman	0.056054	0.361379	0.582567	1e-05	0.040869	0.017131	0.319146	0.028625	0.248643	0.243453	0.102124	0.05801	0.347771	0.59422	M	R1	A2-9899	darkorange1	22	1.5
TMN60	SanMigTucuman-Own	Tucuman	0.070751	0.383656	0.545593	1e-05	0.037674	0.036188	0.355068	0.013352	0.264878	0.185624	0.107205	0.073872	0.36842	0.557707	M	R1	C	darkorange1	22	1.5
TMN67	SanMigTucuman-Own	Tucuman	0.036363	0.533204	0.430433	1e-05	0.018079	0.021955	0.485023	0.030059	0.226478	0.126937	0.091458	0.040044	0.515082	0.444873	M	R1	C	darkorange1	22	1.5
TMN79	SanMigTucuman-Own	Tucuman	0.074477	0.537213	0.388309	1e-05	0.011223	0.067563	0.492736	0.02614	0.193344	0.14296	0.066024	0.078796	0.518876	0.402328	F	mujer	A2-3504	darkorange1	22	1.5
