# Supplementary material for: Fine-scale genomic analyses of admixed individuals reveal unrecognized genetic ancestry components in Argentina
Source: PLoS One. 2020 Jul 16;15(7):e0233808. doi: 10.1371/journal.pone.0233808 (PMC7365470; doi:10.1371/journal.pone.0233808)
Supplement: S4 Table — Individual Native American cluster assignation is given for each of the three K-means procedures and for the consensus call (columns “F3”, “PCA”, “Admixture” and “Consensus”). The ancestry proportion estimates from Admixture analyses with K = 3 on the masked data for Native American ancestry are also provided. The column names explicit the labels attributed to each ancestry detecting for both Admixture analyses as well as the hexadecimal code for the color. For admixed individuals (from the present study and [31]), the”Population” and”Region” columns list the locality and province, respectively, while for Native American population (from [37,38]) the”Population” and”Region” columns list the ethnic and main ethnic groups, respectively. (XLS) [file pone.0233808.s032.xls]

## Sheet: SuppTable04_SummaryGROUPS.tsv
Ind	Population	Admixture_Yellow	Admixture_Pink	Admixture_Orange	Region	Argentinean	Set	F3	PCA	Admixture	Consensus
PT-8ZV7	Aymara	0.9154	0.068894	0.015706	Central Andes	FALSE	Reich et al. 2012	Central Andes	Central Andes	Central Andes	Central Andes
PT-8ZV8	Aymara	0.870475	0.080964	0.048562	Central Andes	FALSE	Reich et al. 2012	Central Andes	Central Andes	Central Andes	Central Andes
PT-8ZV9	Aymara	0.908928	0.091062	1e-05	Central Andes	FALSE	Reich et al. 2012	Central Andes	Central Andes	Central Andes	Central Andes
PT-8ZVA	Aymara	0.946422	0.031654	0.021924	Central Andes	FALSE	Reich et al. 2012	Central Andes	Central Andes	Central Andes	Central Andes
PT-8ZVB	Aymara	0.743893	0.097218	0.158889	Central Andes	FALSE	Reich et al. 2012	Central Andes	Central Andes	Central Andes	Central Andes
PT-91YN	Aymara	0.904776	0.073543	0.021681	Central Andes	FALSE	Reich et al. 2012	Central Andes	Central Andes	Central Andes	Central Andes
PT-91YO	Aymara	0.884949	0.095497	0.019554	Central Andes	FALSE	Reich et al. 2012	Central Andes	Central Andes	Central Andes	Central Andes
PT-91YP	Aymara	0.89816	0.053263	0.048578	Central Andes	FALSE	Reich et al. 2012	Central Andes	Central Andes	Central Andes	Central Andes
PT-91YQ	Aymara	0.906619	0.041097	0.052285	Central Andes	FALSE	Reich et al. 2012	Central Andes	Central Andes	Central Andes	Central Andes
PT-91YR	Aymara	0.893924	0.052138	0.053938	Central Andes	FALSE	Reich et al. 2012	Central Andes	Central Andes	Central Andes	Central Andes
PT-91YT	Aymara	0.907786	0.074702	0.017512	Central Andes	FALSE	Reich et al. 2012	Central Andes	Central Andes	Central Andes	Central Andes
PT-91YU	Aymara	0.877689	0.119819	0.002492	Central Andes	FALSE	Reich et al. 2012	Central Andes	Central Andes	Central Andes	Central Andes
PT-91YV	Aymara	0.947811	0.048765	0.003424	Central Andes	FALSE	Reich et al. 2012	Central Andes	Central Andes	Central Andes	Central Andes
PT-91YW	Aymara	0.879083	0.044791	0.076126	Central Andes	FALSE	Reich et al. 2012	Central Andes	Central Andes	Central Andes	Central Andes
PT-91YX	Aymara	0.913618	0.049011	0.037371	Central Andes	FALSE	Reich et al. 2012	Central Andes	Central Andes	Central Andes	Central Andes
PT-91YY	Aymara	0.965414	0.006373	0.028213	Central Andes	FALSE	Reich et al. 2012	Central Andes	Central Andes	Central Andes	Central Andes
PT-91YZ	Aymara	0.814751	0.142137	0.043112	Central Andes	FALSE	Reich et al. 2012	Central Andes	Central Andes	Central Andes	Central Andes
PT-91Z1	Aymara	0.897937	0.102053	1e-05	Central Andes	FALSE	Reich et al. 2012	Central Andes	Central Andes	Central Andes	Central Andes
PT-91Z2	Aymara	0.915532	0.043461	0.041007	Central Andes	FALSE	Reich et al. 2012	Central Andes	Central Andes	Central Andes	Central Andes
PT-91Z3	Aymara	0.978783	0.007669	0.013548	Central Andes	FALSE	Reich et al. 2012	Central Andes	Central Andes	Central Andes	Central Andes
PT-91Z4	Aymara	0.99998	1e-05	1e-05	Central Andes	FALSE	Reich et al. 2012	Central Andes	Central Andes	Central Andes	Central Andes
PT-91Z5	Aymara	0.99998	1e-05	1e-05	Central Andes	FALSE	Reich et al. 2012	Central Andes	Central Andes	Central Andes	Central Andes
PT-91Z7	Aymara	0.934403	0.02443	0.041168	Central Andes	FALSE	Reich et al. 2012	Central Andes	Central Andes	Central Andes	Central Andes
PT-919J	Inga	0.17477	0.757115	0.068114	Central Andes	FALSE	Reich et al. 2012	Subtropical Tropical Forests	Subtropical Tropical Forests	Subtropical Tropical Forests	Subtropical Tropical Forests
PT-919P	Inga	0.098196	0.883166	0.018638	Central Andes	FALSE	Reich et al. 2012	Subtropical Tropical Forests	Subtropical Tropical Forests	Subtropical Tropical Forests	Subtropical Tropical Forests
PT-91CH	Inga	0.167272	0.767335	0.065393	Central Andes	FALSE	Reich et al. 2012	Subtropical Tropical Forests	Subtropical Tropical Forests	Subtropical Tropical Forests	Subtropical Tropical Forests
PT-91CL	Inga	0.137761	0.817687	0.044552	Central Andes	FALSE	Reich et al. 2012	Subtropical Tropical Forests	Subtropical Tropical Forests	Subtropical Tropical Forests	Subtropical Tropical Forests
PT-91CM	Inga	0.170646	0.816409	0.012945	Central Andes	FALSE	Reich et al. 2012	Subtropical Tropical Forests	Subtropical Tropical Forests	Subtropical Tropical Forests	Subtropical Tropical Forests
PT-91CN	Inga	0.182698	0.81375	0.003552	Central Andes	FALSE	Reich et al. 2012	Subtropical Tropical Forests	Subtropical Tropical Forests	Subtropical Tropical Forests	Subtropical Tropical Forests
PT-91CO	Inga	0.143686	0.799048	0.057266	Central Andes	FALSE	Reich et al. 2012	Subtropical Tropical Forests	Subtropical Tropical Forests	Subtropical Tropical Forests	Subtropical Tropical Forests
PT-91CP	Inga	0.301757	0.671759	0.026484	Central Andes	FALSE	Reich et al. 2012	Subtropical Tropical Forests	Subtropical Tropical Forests	Subtropical Tropical Forests	Subtropical Tropical Forests
PT-91CS	Inga	0.170522	0.742424	0.087054	Central Andes	FALSE	Reich et al. 2012	Subtropical Tropical Forests	Subtropical Tropical Forests	Subtropical Tropical Forests	Subtropical Tropical Forests
4249815279_A	Quechua	0.915849	0.053004	0.031147	Central Andes	FALSE	Reich et al. 2012	Central Andes	Central Andes	Central Andes	Central Andes
4249815287_A	Quechua	0.95245	0.04754	1e-05	Central Andes	FALSE	Reich et al. 2012	Central Andes	Central Andes	Central Andes	Central Andes
4249815288_A	Quechua	0.986854	0.010261	0.002885	Central Andes	FALSE	Reich et al. 2012	Central Andes	Central Andes	Central Andes	Central Andes
4249815289_A	Quechua	0.843129	0.127355	0.029516	Central Andes	FALSE	Reich et al. 2012	Central Andes	Central Andes	Central Andes	Central Andes
4249815296_A	Quechua	0.821735	0.162461	0.015804	Central Andes	FALSE	Reich et al. 2012	Central Andes	Central Andes	Central Andes	Central Andes
4249815297_A	Quechua	0.887482	0.068249	0.044269	Central Andes	FALSE	Reich et al. 2012	Central Andes	Central Andes	Central Andes	Central Andes
4254930355_A	Quechua	0.605281	0.360204	0.034514	Central Andes	FALSE	Reich et al. 2012	Central Andes	Central Andes	Central Andes	Central Andes
4254930365_A	Quechua	0.961745	0.03368	0.004574	Central Andes	FALSE	Reich et al. 2012	Central Andes	Central Andes	Central Andes	Central Andes
4254930366_A	Quechua	0.775856	0.224134	1e-05	Central Andes	FALSE	Reich et al. 2012	Central Andes	Central Andes	Central Andes	Central Andes
4254930367_A	Quechua	0.83679	0.159371	0.003839	Central Andes	FALSE	Reich et al. 2012	Central Andes	Central Andes	Central Andes	Central Andes
4254930391_A	Quechua	0.91926	0.08073	1e-05	Central Andes	FALSE	Reich et al. 2012	Central Andes	Central Andes	Central Andes	Central Andes
4254930399_A	Quechua	0.883927	0.107964	0.008109	Central Andes	FALSE	Reich et al. 2012	Central Andes	Central Andes	Central Andes	Central Andes
4254930420_A	Quechua	0.71453	0.22363	0.06184	Central Andes	FALSE	Reich et al. 2012	Central Andes	Central Andes	Central Andes	Central Andes
4254930439_A	Quechua	0.94795	0.05204	1e-05	Central Andes	FALSE	Reich et al. 2012	Central Andes	Central Andes	Central Andes	Central Andes
4254930451_A	Quechua	0.694496	0.25564	0.049864	Central Andes	FALSE	Reich et al. 2012	Central Andes	Central Andes	Central Andes	Central Andes
4254930455_A	Quechua	0.820176	0.177899	0.001925	Central Andes	FALSE	Reich et al. 2012	Central Andes	Central Andes	Central Andes	Central Andes
4254930482_A	Quechua	0.745481	0.228245	0.026274	Central Andes	FALSE	Reich et al. 2012	Central Andes	Central Andes	Central Andes	Central Andes
4254930496_A	Quechua	0.924116	0.054169	0.021715	Central Andes	FALSE	Reich et al. 2012	Central Andes	Central Andes	Central Andes	Central Andes
4254930531_A	Quechua	0.940997	0.05442	0.004583	Central Andes	FALSE	Reich et al. 2012	Central Andes	Central Andes	Central Andes	Central Andes
4254930534_A	Quechua	0.81622	0.139415	0.044365	Central Andes	FALSE	Reich et al. 2012	Central Andes	Central Andes	Central Andes	Central Andes
4254930537_A	Quechua	0.881261	0.098688	0.020051	Central Andes	FALSE	Reich et al. 2012	Central Andes	Central Andes	Central Andes	Central Andes
4254930581_A	Quechua	0.869546	0.126638	0.003816	Central Andes	FALSE	Reich et al. 2012	Central Andes	Central Andes	Central Andes	Central Andes
PT-91Z8	Quechua	0.902373	0.068498	0.029129	Central Andes	FALSE	Reich et al. 2012	Central Andes	Central Andes	Central Andes	Central Andes
PT-91Z9	Quechua	0.962803	0.025938	0.011258	Central Andes	FALSE	Reich et al. 2012	Central Andes	Central Andes	Central Andes	Central Andes
PT-91ZA	Quechua	0.914628	0.063331	0.022041	Central Andes	FALSE	Reich et al. 2012	Central Andes	Central Andes	Central Andes	Central Andes
PT-91ZB	Quechua	0.905586	0.080539	0.013875	Central Andes	FALSE	Reich et al. 2012	Central Andes	Central Andes	Central Andes	Central Andes
PT-91ZC	Quechua	0.942072	0.050064	0.007865	Central Andes	FALSE	Reich et al. 2012	Central Andes	Central Andes	Central Andes	Central Andes
PT-91ZE	Quechua	0.855012	0.120952	0.024036	Central Andes	FALSE	Reich et al. 2012	Central Andes	Central Andes	Central Andes	Central Andes
PT-91ZG	Quechua	0.9642	0.030905	0.004895	Central Andes	FALSE	Reich et al. 2012	Central Andes	Central Andes	Central Andes	Central Andes
PT-91ZH	Quechua	0.923553	0.046953	0.029494	Central Andes	FALSE	Reich et al. 2012	Central Andes	Central Andes	Central Andes	Central Andes
PT-91ZI	Quechua	0.984242	0.015748	1e-05	Central Andes	FALSE	Reich et al. 2012	Central Andes	Central Andes	Central Andes	Central Andes
PT-91ZJ	Quechua	0.979827	0.020163	1e-05	Central Andes	FALSE	Reich et al. 2012	Central Andes	Central Andes	Central Andes	Central Andes
PT-91ZK	Quechua	0.973331	0.013471	0.013197	Central Andes	FALSE	Reich et al. 2012	Central Andes	Central Andes	Central Andes	Central Andes
PT-91ZL	Quechua	0.931219	0.062475	0.006306	Central Andes	FALSE	Reich et al. 2012	Central Andes	Central Andes	Central Andes	Central Andes
PT-91ZM	Quechua	0.925609	0.065472	0.008919	Central Andes	FALSE	Reich et al. 2012	Central Andes	Central Andes	Central Andes	Central Andes
PT-91ZN	Quechua	0.897592	0.080854	0.021555	Central Andes	FALSE	Reich et al. 2012	Central Andes	Central Andes	Central Andes	Central Andes
PT-91ZO	Quechua	0.954987	0.03144	0.013573	Central Andes	FALSE	Reich et al. 2012	Central Andes	Central Andes	Central Andes	Central Andes
PT-91ZP	Quechua	0.89862	0.10137	1e-05	Central Andes	FALSE	Reich et al. 2012	Central Andes	Central Andes	Central Andes	Central Andes
PT-91ZQ	Quechua	0.986683	0.013307	1e-05	Central Andes	FALSE	Reich et al. 2012	Central Andes	Central Andes	Central Andes	Central Andes
PT-91ZR	Quechua	0.939847	1e-05	0.060143	Central Andes	FALSE	Reich et al. 2012	Central Andes	Central Andes	Central Andes	Central Andes
SJ-13	Huilliche	0.002537	0.015214	0.982249	CentralChile	FALSE	de la Fuente et al. 2018	Central Chile / Patagonia	Central Chile / Patagonia	Central Chile / Patagonia	Central Chile / Patagonia
SJ-16	Huilliche	0.003785	1e-05	0.996205	CentralChile	FALSE	de la Fuente et al. 2018	Central Chile / Patagonia	Central Chile / Patagonia	Central Chile / Patagonia	Central Chile / Patagonia
SJ-27	Huilliche	0.015767	0.033851	0.950382	CentralChile	FALSE	de la Fuente et al. 2018	Central Chile / Patagonia	Central Chile / Patagonia	Central Chile / Patagonia	Central Chile / Patagonia
SJ-28	Huilliche	0.045261	0.000147	0.954592	CentralChile	FALSE	de la Fuente et al. 2018	Central Chile / Patagonia	Central Chile / Patagonia	Central Chile / Patagonia	Central Chile / Patagonia
SJ-3	Huilliche	1e-05	0.072932	0.927058	CentralChile	FALSE	de la Fuente et al. 2018	Central Chile / Patagonia	Central Chile / Patagonia	Central Chile / Patagonia	Central Chile / Patagonia
SJ-30	Huilliche	0.013995	0.030354	0.955652	CentralChile	FALSE	de la Fuente et al. 2018	Central Chile / Patagonia	Central Chile / Patagonia	Central Chile / Patagonia	Central Chile / Patagonia
SJ-36	Huilliche	1e-05	1e-05	0.99998	CentralChile	FALSE	de la Fuente et al. 2018	Central Chile / Patagonia	Central Chile / Patagonia	Central Chile / Patagonia	Central Chile / Patagonia
SJ-54	Huilliche	1e-05	1e-05	0.99998	CentralChile	FALSE	de la Fuente et al. 2018	Central Chile / Patagonia	Central Chile / Patagonia	Central Chile / Patagonia	Central Chile / Patagonia
SJ-55	Huilliche	0.032577	1e-05	0.967413	CentralChile	FALSE	de la Fuente et al. 2018	Central Chile / Patagonia	Central Chile / Patagonia	Central Chile / Patagonia	Central Chile / Patagonia
SJ-61	Huilliche	1e-05	1e-05	0.99998	CentralChile	FALSE	de la Fuente et al. 2018	Central Chile / Patagonia	Central Chile / Patagonia	Central Chile / Patagonia	Central Chile / Patagonia
SJ-62	Huilliche	0.022928	0.083587	0.893485	CentralChile	FALSE	de la Fuente et al. 2018	Central Chile / Patagonia	Central Chile / Patagonia	Central Chile / Patagonia	Central Chile / Patagonia
SJ-65	Huilliche	0.026805	1e-05	0.973185	CentralChile	FALSE	de la Fuente et al. 2018	Central Chile / Patagonia	Central Chile / Patagonia	Central Chile / Patagonia	Central Chile / Patagonia
SJ-66	Huilliche	1e-05	1e-05	0.99998	CentralChile	FALSE	de la Fuente et al. 2018	Central Chile / Patagonia	Central Chile / Patagonia	Central Chile / Patagonia	Central Chile / Patagonia
SJ-67	Huilliche	1e-05	0.056717	0.943273	CentralChile	FALSE	de la Fuente et al. 2018	Central Chile / Patagonia	Central Chile / Patagonia	Central Chile / Patagonia	Central Chile / Patagonia
SJ-70	Huilliche	0.051067	0.014453	0.93448	CentralChile	FALSE	de la Fuente et al. 2018	Central Chile / Patagonia	Central Chile / Patagonia	Central Chile / Patagonia	Central Chile / Patagonia
SJ-71	Huilliche	0.06068	1e-05	0.93931	CentralChile	FALSE	de la Fuente et al. 2018	Central Chile / Patagonia	Central Chile / Patagonia	Central Chile / Patagonia	Central Chile / Patagonia
SJ-72	Huilliche	0.006121	0.016423	0.977456	CentralChile	FALSE	de la Fuente et al. 2018	Central Chile / Patagonia	Central Chile / Patagonia	Central Chile / Patagonia	Central Chile / Patagonia
SJ-87	Huilliche	0.033411	0.05391	0.912679	CentralChile	FALSE	de la Fuente et al. 2018	Central Chile / Patagonia	Central Chile / Patagonia	Central Chile / Patagonia	Central Chile / Patagonia
SJ-96	Huilliche	0.006026	1e-05	0.993964	CentralChile	FALSE	de la Fuente et al. 2018	Central Chile / Patagonia	Central Chile / Patagonia	Central Chile / Patagonia	Central Chile / Patagonia
SJ-99	Huilliche	1e-05	1e-05	0.99998	CentralChile	FALSE	de la Fuente et al. 2018	Central Chile / Patagonia	Central Chile / Patagonia	Central Chile / Patagonia	Central Chile / Patagonia
PT-8ZVD	Hulliche	1e-05	0.009768	0.990222	CentralChile	FALSE	Reich et al. 2012	Central Chile / Patagonia	Central Chile / Patagonia	Central Chile / Patagonia	Central Chile / Patagonia
PT-8ZVE	Hulliche	0.042789	0.039637	0.917573	CentralChile	FALSE	Reich et al. 2012	Central Chile / Patagonia	Central Chile / Patagonia	Central Chile / Patagonia	Central Chile / Patagonia
PT-8ZVF	Hulliche	0.019788	0.00459	0.975622	CentralChile	FALSE	Reich et al. 2012	Central Chile / Patagonia	Central Chile / Patagonia	Central Chile / Patagonia	Central Chile / Patagonia
PT-8ZVG	Hulliche	0.016606	0.009972	0.973422	CentralChile	FALSE	Reich et al. 2012	Central Chile / Patagonia	Central Chile / Patagonia	Central Chile / Patagonia	Central Chile / Patagonia
TRA-007	Pehuenche	0.050449	0.054456	0.895095	CentralChile	FALSE	de la Fuente et al. 2018	Central Chile / Patagonia	Central Chile / Patagonia	Central Chile / Patagonia	Central Chile / Patagonia
TRA-030	Pehuenche	1e-05	0.107908	0.892082	CentralChile	FALSE	de la Fuente et al. 2018	Central Chile / Patagonia	Central Chile / Patagonia	Central Chile / Patagonia	Central Chile / Patagonia
TRA-033	Pehuenche	0.094541	0.090916	0.814543	CentralChile	FALSE	de la Fuente et al. 2018	Central Chile / Patagonia	Central Chile / Patagonia	Central Chile / Patagonia	Central Chile / Patagonia
TRA-045	Pehuenche	0.095963	0.135484	0.768553	CentralChile	FALSE	de la Fuente et al. 2018	Central Chile / Patagonia	Central Chile / Patagonia	Central Chile / Patagonia	Central Chile / Patagonia
TRA-063	Pehuenche	0.028279	0.140208	0.831513	CentralChile	FALSE	de la Fuente et al. 2018	Central Chile / Patagonia	Central Chile / Patagonia	Central Chile / Patagonia	Central Chile / Patagonia
TRA-066	Pehuenche	0.099728	0.103045	0.797227	CentralChile	FALSE	de la Fuente et al. 2018	Central Chile / Patagonia	Central Chile / Patagonia	Central Chile / Patagonia	Central Chile / Patagonia
TRA-082	Pehuenche	0.042599	0.0982	0.859201	CentralChile	FALSE	de la Fuente et al. 2018	Central Chile / Patagonia	Central Chile / Patagonia	Central Chile / Patagonia	Central Chile / Patagonia
TRA-084	Pehuenche	0.063435	0.074358	0.862207	CentralChile	FALSE	de la Fuente et al. 2018	Central Chile / Patagonia	Central Chile / Patagonia	Central Chile / Patagonia	Central Chile / Patagonia
TRA-090	Pehuenche	0.057553	0.035752	0.906696	CentralChile	FALSE	de la Fuente et al. 2018	Central Chile / Patagonia	Central Chile / Patagonia	Central Chile / Patagonia	Central Chile / Patagonia
TRA-093	Pehuenche	0.020987	0.111578	0.867435	CentralChile	FALSE	de la Fuente et al. 2018	Central Chile / Patagonia	Central Chile / Patagonia	Central Chile / Patagonia	Central Chile / Patagonia
TRA-099	Pehuenche	0.034947	0.133047	0.832006	CentralChile	FALSE	de la Fuente et al. 2018	Central Chile / Patagonia	Central Chile / Patagonia	Central Chile / Patagonia	Central Chile / Patagonia
TRA-106	Pehuenche	0.037237	0.069523	0.893239	CentralChile	FALSE	de la Fuente et al. 2018	Central Chile / Patagonia	Central Chile / Patagonia	Central Chile / Patagonia	Central Chile / Patagonia
TRA-112	Pehuenche	0.034638	0.19677	0.768592	CentralChile	FALSE	de la Fuente et al. 2018	Central Chile / Patagonia	Central Chile / Patagonia	Central Chile / Patagonia	Central Chile / Patagonia
TRA-131	Pehuenche	0.066448	0.117126	0.816426	CentralChile	FALSE	de la Fuente et al. 2018	Central Chile / Patagonia	Central Chile / Patagonia	Central Chile / Patagonia	Central Chile / Patagonia
TRA-138	Pehuenche	0.053011	0.098736	0.848253	CentralChile	FALSE	de la Fuente et al. 2018	Central Chile / Patagonia	Central Chile / Patagonia	Central Chile / Patagonia	Central Chile / Patagonia
PT-91CT	Arhuaco	1e-05	0.99998	1e-05	Chibchan-Paezan	FALSE	Reich et al. 2012	Subtropical Tropical Forests	Subtropical Tropical Forests	Subtropical Tropical Forests	Subtropical Tropical Forests
PT-91CV	Arhuaco	1e-05	0.99998	1e-05	Chibchan-Paezan	FALSE	Reich et al. 2012	Subtropical Tropical Forests	Subtropical Tropical Forests	Subtropical Tropical Forests	Subtropical Tropical Forests
PT-91CX	Arhuaco	1e-05	0.99998	1e-05	Chibchan-Paezan	FALSE	Reich et al. 2012	Subtropical Tropical Forests	Subtropical Tropical Forests	Subtropical Tropical Forests	Subtropical Tropical Forests
PT-GLHA	Arhuaco	1e-05	0.99998	1e-05	Chibchan-Paezan	FALSE	Reich et al. 2012	Subtropical Tropical Forests	Subtropical Tropical Forests	Subtropical Tropical Forests	Subtropical Tropical Forests
PT-GLHM	Arhuaco	1e-05	0.99998	1e-05	Chibchan-Paezan	FALSE	Reich et al. 2012	Subtropical Tropical Forests	Subtropical Tropical Forests	Subtropical Tropical Forests	Subtropical Tropical Forests
PT-91D9	Embera	1e-05	0.958687	0.041303	Chibchan-Paezan	FALSE	Reich et al. 2012	Subtropical Tropical Forests	Subtropical Tropical Forests	Subtropical Tropical Forests	Subtropical Tropical Forests
PT-91DA	Embera	1e-05	0.959358	0.040632	Chibchan-Paezan	FALSE	Reich et al. 2012	Subtropical Tropical Forests	Subtropical Tropical Forests	Subtropical Tropical Forests	Subtropical Tropical Forests
PT-91DC	Embera	1e-05	0.99998	1e-05	Chibchan-Paezan	FALSE	Reich et al. 2012	Subtropical Tropical Forests	Subtropical Tropical Forests	Subtropical Tropical Forests	Subtropical Tropical Forests
PT-GLGQ	Embera	0.011708	0.971409	0.016883	Chibchan-Paezan	FALSE	Reich et al. 2012	Subtropical Tropical Forests	Subtropical Tropical Forests	Subtropical Tropical Forests	Subtropical Tropical Forests
PT-GLH3	Embera	1e-05	0.974611	0.025379	Chibchan-Paezan	FALSE	Reich et al. 2012	Subtropical Tropical Forests	Subtropical Tropical Forests	Subtropical Tropical Forests	Subtropical Tropical Forests
PT-91D6	Kogi	0.000127	0.999863	1e-05	Chibchan-Paezan	FALSE	Reich et al. 2012	Subtropical Tropical Forests	Subtropical Tropical Forests	Subtropical Tropical Forests	Subtropical Tropical Forests
PT-GLGL	Kogi	0.011099	0.974728	0.014173	Chibchan-Paezan	FALSE	Reich et al. 2012	Subtropical Tropical Forests	Subtropical Tropical Forests	Subtropical Tropical Forests	Subtropical Tropical Forests
PT-GLGX	Kogi	0.026825	0.973165	1e-05	Chibchan-Paezan	FALSE	Reich et al. 2012	Subtropical Tropical Forests	Subtropical Tropical Forests	Subtropical Tropical Forests	Subtropical Tropical Forests
PT-91DH	Waunana	0.077978	0.877241	0.044781	Chibchan-Paezan	FALSE	Reich et al. 2012	Subtropical Tropical Forests	Subtropical Tropical Forests	Subtropical Tropical Forests	Subtropical Tropical Forests
PT-91DI	Waunana	0.085258	0.884281	0.030462	Chibchan-Paezan	FALSE	Reich et al. 2012	Subtropical Tropical Forests	Subtropical Tropical Forests	Subtropical Tropical Forests	Subtropical Tropical Forests
PT-GLFL	Waunana	0.015218	0.941935	0.042847	Chibchan-Paezan	FALSE	Reich et al. 2012	Subtropical Tropical Forests	Subtropical Tropical Forests	Subtropical Tropical Forests	Subtropical Tropical Forests
1-55-005-3	StgoChile	0.253779	0.031936	0.714284	Chile	FALSE	Homburger et al. 2015	Central Western Argentina	Central Western Argentina	Central Chile / Patagonia	Undefined
1-55-007-3	StgoChile	0.216759	0.180291	0.60295	Chile	FALSE	Homburger et al. 2015	Central Western Argentina	Central Western Argentina	Central Western Argentina	Central Western Argentina
1-55-008-3	StgoChile	0.201895	0.203558	0.594547	Chile	FALSE	Homburger et al. 2015	Central Western Argentina	Central Western Argentina	Central Western Argentina	Central Western Argentina
1-55-009-3	StgoChile	0.315994	0.132847	0.551159	Chile	FALSE	Homburger et al. 2015	Central Western Argentina	Central Western Argentina	Central Western Argentina	Central Western Argentina
1-55-010-3	StgoChile	0.2021	0.171701	0.626199	Chile	FALSE	Homburger et al. 2015	Central Western Argentina	Central Western Argentina	Central Western Argentina	Central Western Argentina
1-55-011-3	StgoChile	0.161936	0.237878	0.600187	Chile	FALSE	Homburger et al. 2015	Central Western Argentina	Central Western Argentina	Central Western Argentina	Central Western Argentina
1-55-013-3	StgoChile	0.158942	0.206827	0.63423	Chile	FALSE	Homburger et al. 2015	Central Western Argentina	Central Western Argentina	Central Western Argentina	Central Western Argentina
1-55-015-3	StgoChile	0.240748	1e-05	0.759242	Chile	FALSE	Homburger et al. 2015	Central Chile / Patagonia	Central Western Argentina	Central Chile / Patagonia	Undefined
1-55-016-3	StgoChile	0.316829	0.231738	0.451433	Chile	FALSE	Homburger et al. 2015	Central Western Argentina	Central Western Argentina	Central Western Argentina	Central Western Argentina
1-55-017-3	StgoChile	0.154963	0.213484	0.631554	Chile	FALSE	Homburger et al. 2015	Central Western Argentina	Central Western Argentina	Central Western Argentina	Central Western Argentina
1-55-018-3	StgoChile	0.132968	0.217195	0.649837	Chile	FALSE	Homburger et al. 2015	Central Western Argentina	Central Western Argentina	Central Western Argentina	Central Western Argentina
1-55-019-3	StgoChile	0.240896	0.120887	0.638217	Chile	FALSE	Homburger et al. 2015	Central Western Argentina	Central Western Argentina	Central Western Argentina	Central Western Argentina
1-55-022-3	StgoChile	0.117169	0.221127	0.661703	Chile	FALSE	Homburger et al. 2015	Central Western Argentina	Central Western Argentina	Central Western Argentina	Central Western Argentina
1-56-001-3	StgoChile	0.225803	0.113314	0.660883	Chile	FALSE	Homburger et al. 2015	Central Western Argentina	Central Western Argentina	Central Western Argentina	Central Western Argentina
1-56-002-3	StgoChile	0.224828	0.119603	0.655569	Chile	FALSE	Homburger et al. 2015	Central Western Argentina	Central Western Argentina	Central Western Argentina	Central Western Argentina
1-56-003-3	StgoChile	0.207692	0.080752	0.711556	Chile	FALSE	Homburger et al. 2015	Central Western Argentina	Central Western Argentina	Central Chile / Patagonia	Undefined
1-56-004-3	StgoChile	0.139505	0.058078	0.802416	Chile	FALSE	Homburger et al. 2015	Central Chile / Patagonia	Central Chile / Patagonia	Central Chile / Patagonia	Central Chile / Patagonia
1-56-005-3	StgoChile	0.106626	0.140573	0.7528	Chile	FALSE	Homburger et al. 2015	Central Chile / Patagonia	Central Chile / Patagonia	Central Chile / Patagonia	Central Chile / Patagonia
1-56-006-3	StgoChile	0.160536	0.238225	0.60124	Chile	FALSE	Homburger et al. 2015	Central Western Argentina	Central Western Argentina	Central Western Argentina	Central Western Argentina
1-56-007-3	StgoChile	0.217278	0.118815	0.663907	Chile	FALSE	Homburger et al. 2015	Central Western Argentina	Central Western Argentina	Central Western Argentina	Central Western Argentina
1-56-010-3	StgoChile	0.257143	0.088559	0.654297	Chile	FALSE	Homburger et al. 2015	Central Western Argentina	Central Western Argentina	Central Western Argentina	Central Western Argentina
1-56-012-3	StgoChile	0.080557	0.159311	0.760131	Chile	FALSE	Homburger et al. 2015	Central Chile / Patagonia	Central Western Argentina	Central Chile / Patagonia	Undefined
4256126387_A	Guahibo	0.07266	0.888635	0.038705	Equatorial-Tucanoan	FALSE	Reich et al. 2012	Subtropical Tropical Forests	Subtropical Tropical Forests	Subtropical Tropical Forests	Subtropical Tropical Forests
4256126451_A	Guahibo	0.053802	0.89745	0.048749	Equatorial-Tucanoan	FALSE	Reich et al. 2012	Subtropical Tropical Forests	Subtropical Tropical Forests	Subtropical Tropical Forests	Subtropical Tropical Forests
4256126566_A	Guahibo	0.045356	0.937564	0.01708	Equatorial-Tucanoan	FALSE	Reich et al. 2012	Subtropical Tropical Forests	Subtropical Tropical Forests	Subtropical Tropical Forests	Subtropical Tropical Forests
4256126568_A	Guahibo	0.031727	0.931301	0.036972	Equatorial-Tucanoan	FALSE	Reich et al. 2012	Subtropical Tropical Forests	Subtropical Tropical Forests	Subtropical Tropical Forests	Subtropical Tropical Forests
4256126575_A	Guahibo	0.08901	0.868478	0.042511	Equatorial-Tucanoan	FALSE	Reich et al. 2012	Subtropical Tropical Forests	Subtropical Tropical Forests	Subtropical Tropical Forests	Subtropical Tropical Forests
4256126576_A	Guahibo	0.042989	0.897691	0.05932	Equatorial-Tucanoan	FALSE	Reich et al. 2012	Subtropical Tropical Forests	Subtropical Tropical Forests	Subtropical Tropical Forests	Subtropical Tropical Forests
PT-8ZVJ	Palikur	0.122016	0.867168	0.010816	Equatorial-Tucanoan	FALSE	Reich et al. 2012	Subtropical Tropical Forests	Subtropical Tropical Forests	Subtropical Tropical Forests	Subtropical Tropical Forests
PT-8ZVK	Palikur	0.113489	0.881984	0.004527	Equatorial-Tucanoan	FALSE	Reich et al. 2012	Subtropical Tropical Forests	Subtropical Tropical Forests	Subtropical Tropical Forests	Subtropical Tropical Forests
PT-8ZVL	Palikur	0.066617	0.92377	0.009612	Equatorial-Tucanoan	FALSE	Reich et al. 2012	Subtropical Tropical Forests	Subtropical Tropical Forests	Subtropical Tropical Forests	Subtropical Tropical Forests
HGDP00702	Piapoco	0.036995	0.885454	0.077552	Equatorial-Tucanoan	FALSE	Reich et al. 2012	Subtropical Tropical Forests	Subtropical Tropical Forests	Subtropical Tropical Forests	Subtropical Tropical Forests
HGDP00703	Piapoco	0.096316	0.862249	0.041435	Equatorial-Tucanoan	FALSE	Reich et al. 2012	Subtropical Tropical Forests	Subtropical Tropical Forests	Subtropical Tropical Forests	Subtropical Tropical Forests
HGDP00704	Piapoco	0.092688	0.879487	0.027826	Equatorial-Tucanoan	FALSE	Reich et al. 2012	Subtropical Tropical Forests	Subtropical Tropical Forests	Subtropical Tropical Forests	Subtropical Tropical Forests
HGDP00706	Piapoco	1e-05	0.99998	1e-05	Equatorial-Tucanoan	FALSE	Reich et al. 2012	Subtropical Tropical Forests	Subtropical Tropical Forests	Subtropical Tropical Forests	Subtropical Tropical Forests
HGDP00708	Piapoco	0.037002	0.962988	1e-05	Equatorial-Tucanoan	FALSE	Reich et al. 2012	Subtropical Tropical Forests	Subtropical Tropical Forests	Subtropical Tropical Forests	Subtropical Tropical Forests
HGDP00710	Piapoco	0.002674	0.990703	0.006623	Equatorial-Tucanoan	FALSE	Reich et al. 2012	Subtropical Tropical Forests	Subtropical Tropical Forests	Subtropical Tropical Forests	Subtropical Tropical Forests
HGDP00970	Piapoco	0.063927	0.911271	0.024802	Equatorial-Tucanoan	FALSE	Reich et al. 2012	Subtropical Tropical Forests	Subtropical Tropical Forests	Subtropical Tropical Forests	Subtropical Tropical Forests
PT-91CY	Ticuna	1e-05	0.99998	1e-05	Equatorial-Tucanoan	FALSE	Reich et al. 2012	Subtropical Tropical Forests	Subtropical Tropical Forests	Subtropical Tropical Forests	Subtropical Tropical Forests
PT-91CZ	Ticuna	1e-05	0.99998	1e-05	Equatorial-Tucanoan	FALSE	Reich et al. 2012	Subtropical Tropical Forests	Subtropical Tropical Forests	Subtropical Tropical Forests	Subtropical Tropical Forests
PT-91D3	Ticuna	0.066343	0.911715	0.021942	Equatorial-Tucanoan	FALSE	Reich et al. 2012	Subtropical Tropical Forests	Subtropical Tropical Forests	Subtropical Tropical Forests	Subtropical Tropical Forests
PT-GLFP	Ticuna	0.023058	0.976932	1e-05	Equatorial-Tucanoan	FALSE	Reich et al. 2012	Subtropical Tropical Forests	Subtropical Tropical Forests	Subtropical Tropical Forests	Subtropical Tropical Forests
PT-GLG2	Ticuna	0.004919	0.985439	0.009642	Equatorial-Tucanoan	FALSE	Reich et al. 2012	Subtropical Tropical Forests	Subtropical Tropical Forests	Subtropical Tropical Forests	Subtropical Tropical Forests
PT-GLGE	Ticuna	0.024351	0.975639	1e-05	Equatorial-Tucanoan	FALSE	Reich et al. 2012	Subtropical Tropical Forests	Subtropical Tropical Forests	Subtropical Tropical Forests	Subtropical Tropical Forests
PT-91DL	Wayuu	0.105473	0.869104	0.025423	Equatorial-Tucanoan	FALSE	Reich et al. 2012	Subtropical Tropical Forests	Subtropical Tropical Forests	Subtropical Tropical Forests	Subtropical Tropical Forests
PT-91DQ	Wayuu	0.047492	0.902557	0.049951	Equatorial-Tucanoan	FALSE	Reich et al. 2012	Subtropical Tropical Forests	Subtropical Tropical Forests	Subtropical Tropical Forests	Subtropical Tropical Forests
PT-91DW	Wayuu	0.085791	0.894318	0.019891	Equatorial-Tucanoan	FALSE	Reich et al. 2012	Subtropical Tropical Forests	Subtropical Tropical Forests	Subtropical Tropical Forests	Subtropical Tropical Forests
PT-91DX	Wayuu	0.019456	0.918871	0.061673	Equatorial-Tucanoan	FALSE	Reich et al. 2012	Subtropical Tropical Forests	Subtropical Tropical Forests	Subtropical Tropical Forests	Subtropical Tropical Forests
PT-91EF	Wayuu	0.081247	0.918743	1e-05	Equatorial-Tucanoan	FALSE	Reich et al. 2012	Subtropical Tropical Forests	Subtropical Tropical Forests	Subtropical Tropical Forests	Subtropical Tropical Forests
PT-9GS6	Wayuu	0.03331	0.96668	1e-05	Equatorial-Tucanoan	FALSE	Reich et al. 2012	Subtropical Tropical Forests	Subtropical Tropical Forests	Subtropical Tropical Forests	Subtropical Tropical Forests
PT-9GS8	Wayuu	0.110423	0.889567	1e-05	Equatorial-Tucanoan	FALSE	Reich et al. 2012	Subtropical Tropical Forests	Subtropical Tropical Forests	Subtropical Tropical Forests	Subtropical Tropical Forests
PT-9GS9	Wayuu	0.048173	0.942693	0.009134	Equatorial-Tucanoan	FALSE	Reich et al. 2012	Subtropical Tropical Forests	Subtropical Tropical Forests	Subtropical Tropical Forests	Subtropical Tropical Forests
PT-9GSB	Wayuu	0.044865	0.924887	0.030248	Equatorial-Tucanoan	FALSE	Reich et al. 2012	Subtropical Tropical Forests	Subtropical Tropical Forests	Subtropical Tropical Forests	Subtropical Tropical Forests
PT-9GSC	Wayuu	0.115154	0.881798	0.003048	Equatorial-Tucanoan	FALSE	Reich et al. 2012	Subtropical Tropical Forests	Subtropical Tropical Forests	Subtropical Tropical Forests	Subtropical Tropical Forests
PT-8ZXD	Chilote	0.107574	0.071667	0.820759	Central Chile / Patagonia	FALSE	Reich et al. 2012	Central Chile / Patagonia	Central Chile / Patagonia	Central Chile / Patagonia	Central Chile / Patagonia
PT-8ZXE	Chilote	0.030519	0.05629	0.91319	Central Chile / Patagonia	FALSE	Reich et al. 2012	Central Chile / Patagonia	Central Chile / Patagonia	Central Chile / Patagonia	Central Chile / Patagonia
PT-8ZXF	Chilote	0.074743	0.004065	0.921192	Central Chile / Patagonia	FALSE	Reich et al. 2012	Central Chile / Patagonia	Central Chile / Patagonia	Central Chile / Patagonia	Central Chile / Patagonia
PT-8ZXG	Chilote	0.01328	0.080496	0.906224	Central Chile / Patagonia	FALSE	Reich et al. 2012	Central Chile / Patagonia	Central Chile / Patagonia	Central Chile / Patagonia	Central Chile / Patagonia
PT-8ZXI	Chono	0.047329	0.039273	0.913397	Central Chile / Patagonia	FALSE	Reich et al. 2012	Central Chile / Patagonia	Central Chile / Patagonia	Central Chile / Patagonia	Central Chile / Patagonia
PT-8ZXK	Chono	0.026519	0.028833	0.944647	Central Chile / Patagonia	FALSE	Reich et al. 2012	Central Chile / Patagonia	Central Chile / Patagonia	Central Chile / Patagonia	Central Chile / Patagonia
PT-8ZXL	Chono	1e-05	0.040306	0.959684	Central Chile / Patagonia	FALSE	Reich et al. 2012	Central Chile / Patagonia	Central Chile / Patagonia	Central Chile / Patagonia	Central Chile / Patagonia
K-03b	Kaweskar	0.118862	0.153165	0.727973	Central Chile / Patagonia	FALSE	de la Fuente et al. 2018	Central Western Argentina	Central Western Argentina	Central Chile / Patagonia	Undefined
K-10b	Kaweskar	0.120172	1e-05	0.879818	Central Chile / Patagonia	FALSE	de la Fuente et al. 2018	Central Chile / Patagonia	Central Chile / Patagonia	Central Chile / Patagonia	Central Chile / Patagonia
K-11b	Kaweskar	0.050579	0.082197	0.867224	Central Chile / Patagonia	FALSE	de la Fuente et al. 2018	Central Chile / Patagonia	Central Chile / Patagonia	Central Chile / Patagonia	Central Chile / Patagonia
PT-91YI	Yamana	1e-05	1e-05	0.99998	Central Chile / Patagonia	FALSE	Reich et al. 2012; de la Fuente et al. 2018	Central Chile / Patagonia	Central Chile / Patagonia	Central Chile / Patagonia	Central Chile / Patagonia
PT-91YL	Yamana	0.022766	0.024929	0.952304	Central Chile / Patagonia	FALSE	Reich et al. 2012; de la Fuente et al. 2018	Central Chile / Patagonia	Central Chile / Patagonia	Central Chile / Patagonia	Central Chile / Patagonia
YAM-002	Yamana	1e-05	0.035301	0.964689	Central Chile / Patagonia	FALSE	Reich et al. 2012; de la Fuente et al. 2018	Central Western Argentina	Central Western Argentina	Central Chile / Patagonia	Undefined
YAM-006	Yamana	0.060939	1e-05	0.939051	Central Chile / Patagonia	FALSE	Reich et al. 2012; de la Fuente et al. 2018	Central Chile / Patagonia	Central Chile / Patagonia	Central Chile / Patagonia	Central Chile / Patagonia
YAM-011	Yamana	1e-05	1e-05	0.99998	Central Chile / Patagonia	FALSE	Reich et al. 2012; de la Fuente et al. 2018	Central Chile / Patagonia	Central Chile / Patagonia	Central Chile / Patagonia	Central Chile / Patagonia
YAM-013	Yamana	1e-05	1e-05	0.99998	Central Chile / Patagonia	FALSE	Reich et al. 2012; de la Fuente et al. 2018	Central Chile / Patagonia	Central Chile / Patagonia	Central Chile / Patagonia	Central Chile / Patagonia
YAM-014	Yamana	0.016603	0.021158	0.962239	Central Chile / Patagonia	FALSE	Reich et al. 2012; de la Fuente et al. 2018	Central Chile / Patagonia	Central Chile / Patagonia	Central Chile / Patagonia	Central Chile / Patagonia
YAM-015	Yamana	0.06523	1e-05	0.93476	Central Chile / Patagonia	FALSE	Reich et al. 2012; de la Fuente et al. 2018	Central Chile / Patagonia	Central Chile / Patagonia	Central Chile / Patagonia	Central Chile / Patagonia
YAM-016	Yamana	0.0405	0.022175	0.937325	Central Chile / Patagonia	FALSE	Reich et al. 2012; de la Fuente et al. 2018	Central Chile / Patagonia	Central Chile / Patagonia	Central Chile / Patagonia	Central Chile / Patagonia
YAM-019	Yamana	1e-05	1e-05	0.99998	Central Chile / Patagonia	FALSE	Reich et al. 2012; de la Fuente et al. 2018	Central Chile / Patagonia	Central Chile / Patagonia	Central Chile / Patagonia	Central Chile / Patagonia
YAM-020	Yamana	1e-05	0.045699	0.954291	Central Chile / Patagonia	FALSE	Reich et al. 2012; de la Fuente et al. 2018	Central Chile / Patagonia	Central Chile / Patagonia	Central Chile / Patagonia	Central Chile / Patagonia
YAM-021	Yamana	0.095288	0.080891	0.823821	Central Chile / Patagonia	FALSE	Reich et al. 2012; de la Fuente et al. 2018	Central Chile / Patagonia	Central Chile / Patagonia	Central Chile / Patagonia	Central Chile / Patagonia
YAM-022	Yamana	1e-05	1e-05	0.99998	Central Chile / Patagonia	FALSE	Reich et al. 2012; de la Fuente et al. 2018	Central Chile / Patagonia	Central Chile / Patagonia	Central Chile / Patagonia	Central Chile / Patagonia
YAM-023	Yamana	0.110505	0.050643	0.838851	Central Chile / Patagonia	FALSE	Reich et al. 2012; de la Fuente et al. 2018	Central Chile / Patagonia	Central Chile / Patagonia	Central Chile / Patagonia	Central Chile / Patagonia
YAM-024	Yamana	1e-05	1e-05	0.99998	Central Chile / Patagonia	FALSE	Reich et al. 2012; de la Fuente et al. 2018	Central Chile / Patagonia	Central Chile / Patagonia	Central Chile / Patagonia	Central Chile / Patagonia
YAM-025	Yamana	1e-05	1e-05	0.99998	Central Chile / Patagonia	FALSE	Reich et al. 2012; de la Fuente et al. 2018	Central Chile / Patagonia	Central Chile / Patagonia	Central Chile / Patagonia	Central Chile / Patagonia
YAM-026	Yamana	0.049332	1e-05	0.950658	Central Chile / Patagonia	FALSE	Reich et al. 2012; de la Fuente et al. 2018	Central Chile / Patagonia	Central Chile / Patagonia	Central Chile / Patagonia	Central Chile / Patagonia
425704	Lima	0.543062	0.34633	0.110608	Peru	FALSE	Homburger et al. 2015	Central Andes	Subtropical Tropical Forests	Central Andes	Undefined
425705	Lima	0.640401	0.259795	0.099804	Peru	FALSE	Homburger et al. 2015	Central Andes	Central Andes	Central Andes	Central Andes
425706	Lima	0.81161	0.18838	1e-05	Peru	FALSE	Homburger et al. 2015	Central Andes	Central Andes	Central Andes	Central Andes
425707	Lima	0.697099	0.250402	0.052499	Peru	FALSE	Homburger et al. 2015	Central Andes	Central Andes	Central Andes	Central Andes
425708	Lima	0.683791	0.292226	0.023984	Peru	FALSE	Homburger et al. 2015	Central Andes	Central Andes	Central Andes	Central Andes
425709	Lima	0.973481	1e-05	0.026509	Peru	FALSE	Homburger et al. 2015	Central Andes	Central Andes	Central Andes	Central Andes
425710	Lima	0.48459	0.426689	0.088721	Peru	FALSE	Homburger et al. 2015	Central Andes	Subtropical Tropical Forests	Central Andes	Undefined
425711	Lima	0.61917	0.318125	0.062704	Peru	FALSE	Homburger et al. 2015	Central Andes	Central Andes	Central Andes	Central Andes
425712	Lima	0.874939	0.116011	0.009051	Peru	FALSE	Homburger et al. 2015	Central Andes	Central Andes	Central Andes	Central Andes
425713	Lima	0.734098	0.265892	1e-05	Peru	FALSE	Homburger et al. 2015	Central Andes	Central Andes	Central Andes	Central Andes
425714	Lima	0.604322	0.324761	0.070917	Peru	FALSE	Homburger et al. 2015	Central Andes	Central Andes	Central Andes	Central Andes
425715	Lima	0.824445	0.113716	0.061838	Peru	FALSE	Homburger et al. 2015	Central Andes	Central Andes	Central Andes	Central Andes
425716	Lima	0.910741	0.0813	0.007959	Peru	FALSE	Homburger et al. 2015	Central Andes	Central Andes	Central Andes	Central Andes
425717	Lima	0.891174	0.074818	0.034008	Peru	FALSE	Homburger et al. 2015	Central Andes	Central Andes	Central Andes	Central Andes
425718	Lima	0.910439	0.089551	1e-05	Peru	FALSE	Homburger et al. 2015	Central Andes	Central Andes	Central Andes	Central Andes
425719	Lima	0.817993	0.181997	1e-05	Peru	FALSE	Homburger et al. 2015	Central Andes	Central Andes	Central Andes	Central Andes
425720	Lima	0.874955	0.10771	0.017335	Peru	FALSE	Homburger et al. 2015	Central Andes	Central Andes	Central Andes	Central Andes
425721	Lima	0.802744	0.132296	0.06496	Peru	FALSE	Homburger et al. 2015	Central Andes	Central Andes	Central Andes	Central Andes
425723	Lima	0.769749	0.197787	0.032464	Peru	FALSE	Homburger et al. 2015	Central Andes	Central Andes	Central Andes	Central Andes
425724	Lima	0.604356	0.340002	0.055642	Peru	FALSE	Homburger et al. 2015	Central Andes	Central Andes	Central Andes	Central Andes
425726	Lima	0.464075	0.422933	0.112991	Peru	FALSE	Homburger et al. 2015	Central Andes	Subtropical Tropical Forests	Central Andes	Undefined
425729	Lima	0.85466	0.070539	0.074801	Peru	FALSE	Homburger et al. 2015	Central Andes	Central Andes	Central Andes	Central Andes
425735	Lima	0.618653	0.341493	0.039854	Peru	FALSE	Homburger et al. 2015	Central Andes	Central Andes	Central Andes	Central Andes
425741	Lima	0.511227	0.444537	0.044236	Peru	FALSE	Homburger et al. 2015	Central Andes	Subtropical Tropical Forests	Central Andes	Undefined
425743	Lima	0.645274	0.262005	0.092721	Peru	FALSE	Homburger et al. 2015	Central Andes	Central Andes	Central Andes	Central Andes
425745	Lima	0.910593	0.071215	0.018193	Peru	FALSE	Homburger et al. 2015	Central Andes	Central Andes	Central Andes	Central Andes
425746	Lima	0.841914	0.10208	0.056006	Peru	FALSE	Homburger et al. 2015	Central Andes	Central Andes	Central Andes	Central Andes
425747	Lima	0.833424	0.135441	0.031134	Peru	FALSE	Homburger et al. 2015	Central Andes	Central Andes	Central Andes	Central Andes
425748	Lima	0.56295	0.367293	0.069756	Peru	FALSE	Homburger et al. 2015	Central Andes	Central Andes	Central Andes	Central Andes
425749	Lima	0.658424	0.23592	0.105655	Peru	FALSE	Homburger et al. 2015	Central Andes	Central Andes	Central Andes	Central Andes
425750	Lima	0.533061	0.368926	0.098013	Peru	FALSE	Homburger et al. 2015	Central Andes	Subtropical Tropical Forests	Central Andes	Undefined
425751	Lima	0.923838	0.076152	1e-05	Peru	FALSE	Homburger et al. 2015	Central Andes	Central Andes	Central Andes	Central Andes
425752	Lima	0.685098	0.260977	0.053925	Peru	FALSE	Homburger et al. 2015	Central Andes	Central Andes	Central Andes	Central Andes
425753	Lima	0.569927	0.349874	0.080199	Peru	FALSE	Homburger et al. 2015	Central Andes	Central Andes	Central Andes	Central Andes
425754	Lima	0.588287	0.345884	0.065829	Peru	FALSE	Homburger et al. 2015	Central Andes	Central Andes	Central Andes	Central Andes
425755	Lima	0.726987	0.223657	0.049356	Peru	FALSE	Homburger et al. 2015	Central Andes	Central Andes	Central Andes	Central Andes
425756	Lima	0.634792	0.311234	0.053974	Peru	FALSE	Homburger et al. 2015	Central Andes	Central Andes	Central Andes	Central Andes
425757	Lima	0.742303	0.225499	0.032198	Peru	FALSE	Homburger et al. 2015	Central Andes	Central Andes	Central Andes	Central Andes
425758	Lima	0.578385	0.394327	0.027288	Peru	FALSE	Homburger et al. 2015	Central Andes	Central Andes	Central Andes	Central Andes
425759	Lima	0.727552	0.212519	0.05993	Peru	FALSE	Homburger et al. 2015	Central Andes	Central Andes	Central Andes	Central Andes
425760	Lima	0.785583	0.168698	0.045719	Peru	FALSE	Homburger et al. 2015	Central Andes	Central Andes	Central Andes	Central Andes
425761	Lima	0.769378	0.175755	0.054867	Peru	FALSE	Homburger et al. 2015	Central Andes	Central Andes	Central Andes	Central Andes
425762	Lima	0.532826	0.408656	0.058518	Peru	FALSE	Homburger et al. 2015	Central Andes	Subtropical Tropical Forests	Central Andes	Undefined
425763	Lima	0.707767	0.215385	0.076848	Peru	FALSE	Homburger et al. 2015	Central Andes	Central Andes	Central Andes	Central Andes
425764	Lima	0.745341	0.16566	0.088999	Peru	FALSE	Homburger et al. 2015	Central Andes	Central Andes	Central Andes	Central Andes
425765	Lima	0.871996	0.120852	0.007153	Peru	FALSE	Homburger et al. 2015	Central Andes	Central Andes	Central Andes	Central Andes
425766	Lima	0.705196	0.231425	0.063379	Peru	FALSE	Homburger et al. 2015	Central Andes	Central Andes	Central Andes	Central Andes
425767	Lima	0.921322	1e-05	0.078668	Peru	FALSE	Homburger et al. 2015	Central Andes	Central Andes	Central Andes	Central Andes
425768	Lima	0.945176	0.034787	0.020036	Peru	FALSE	Homburger et al. 2015	Central Andes	Central Andes	Central Andes	Central Andes
425769	Lima	0.575484	0.322392	0.102125	Peru	FALSE	Homburger et al. 2015	Central Andes	Central Andes	Central Andes	Central Andes
425770	Lima	0.882501	0.078948	0.038551	Peru	FALSE	Homburger et al. 2015	Central Andes	Central Andes	Central Andes	Central Andes
425771	Lima	0.513064	0.421852	0.065084	Peru	FALSE	Homburger et al. 2015	Central Andes	Subtropical Tropical Forests	Central Andes	Undefined
425774	Lima	0.738853	0.227238	0.033909	Peru	FALSE	Homburger et al. 2015	Central Andes	Central Andes	Central Andes	Central Andes
425775	Lima	0.815405	0.179844	0.004751	Peru	FALSE	Homburger et al. 2015	Central Andes	Central Andes	Central Andes	Central Andes
425776	Lima	0.642073	0.317658	0.040269	Peru	FALSE	Homburger et al. 2015	Central Andes	Central Andes	Central Andes	Central Andes
425777	Lima	0.843462	0.12069	0.035848	Peru	FALSE	Homburger et al. 2015	Central Andes	Central Andes	Central Andes	Central Andes
425778	Lima	0.577521	0.293738	0.128741	Peru	FALSE	Homburger et al. 2015	Central Andes	Central Andes	Central Andes	Central Andes
425779	Lima	0.765409	0.200709	0.033882	Peru	FALSE	Homburger et al. 2015	Central Andes	Central Andes	Central Andes	Central Andes
425780	Lima	0.746915	0.195539	0.057547	Peru	FALSE	Homburger et al. 2015	Central Andes	Central Andes	Central Andes	Central Andes
425781	Lima	0.764833	0.21756	0.017607	Peru	FALSE	Homburger et al. 2015	Central Andes	Central Andes	Central Andes	Central Andes
425782	Lima	0.806984	0.179423	0.013594	Peru	FALSE	Homburger et al. 2015	Central Andes	Central Andes	Central Andes	Central Andes
425783	Lima	0.460596	0.436956	0.102447	Peru	FALSE	Homburger et al. 2015	Central Andes	Subtropical Tropical Forests	Central Andes	Undefined
425784	Lima	0.760849	0.157605	0.081546	Peru	FALSE	Homburger et al. 2015	Central Andes	Central Andes	Central Andes	Central Andes
425785	Lima	0.858989	0.113025	0.027986	Peru	FALSE	Homburger et al. 2015	Central Andes	Central Andes	Central Andes	Central Andes
425786	Lima	0.724937	0.2382	0.036863	Peru	FALSE	Homburger et al. 2015	Central Andes	Central Andes	Central Andes	Central Andes
425787	Lima	0.841993	0.13838	0.019628	Peru	FALSE	Homburger et al. 2015	Central Andes	Central Andes	Central Andes	Central Andes
425788	Lima	0.86279	0.097696	0.039514	Peru	FALSE	Homburger et al. 2015	Central Andes	Central Andes	Central Andes	Central Andes
425789	Lima	0.667288	0.274189	0.058523	Peru	FALSE	Homburger et al. 2015	Central Andes	Central Andes	Central Andes	Central Andes
425790	Lima	0.708593	0.205502	0.085904	Peru	FALSE	Homburger et al. 2015	Central Andes	Central Andes	Central Andes	Central Andes
425791	Lima	0.781039	0.206928	0.012033	Peru	FALSE	Homburger et al. 2015	Central Andes	Central Andes	Central Andes	Central Andes
425792	Lima	0.829641	0.13618	0.034179	Peru	FALSE	Homburger et al. 2015	Central Andes	Central Andes	Central Andes	Central Andes
425793	Lima	0.698097	0.267135	0.034768	Peru	FALSE	Homburger et al. 2015	Central Andes	Central Andes	Central Andes	Central Andes
425794	Lima	0.976703	0.023287	1e-05	Peru	FALSE	Homburger et al. 2015	Central Andes	Central Andes	Central Andes	Central Andes
425795	Lima	0.724429	0.221099	0.054471	Peru	FALSE	Homburger et al. 2015	Central Andes	Central Andes	Central Andes	Central Andes
425796	Lima	0.671077	0.285603	0.04332	Peru	FALSE	Homburger et al. 2015	Central Andes	Central Andes	Central Andes	Central Andes
425797	Lima	0.627168	0.295362	0.07747	Peru	FALSE	Homburger et al. 2015	Central Andes	Central Andes	Central Andes	Central Andes
425799	Lima	0.518301	0.416173	0.065526	Peru	FALSE	Homburger et al. 2015	Central Andes	Subtropical Tropical Forests	Central Andes	Undefined
PT-8ZV2	Diaguita	0.610319	0.31953	0.070151	Central Andes	TRUE	Reich et al. 2012	Central Andes	Central Andes	Central Andes	Central Andes
PT-8ZV3	Diaguita	0.471398	0.385868	0.142735	Central Andes	TRUE	Reich et al. 2012	Central Andes	Subtropical Tropical Forests	Central Andes	Undefined
PT-8ZV4	Diaguita	0.602485	0.3546	0.042914	Central Andes	TRUE	Reich et al. 2012	Central Andes	Central Andes	Central Andes	Central Andes
PT-8ZV5	Diaguita	0.570864	0.327577	0.101559	Central Andes	TRUE	Reich et al. 2012	Central Andes	Central Andes	Central Andes	Central Andes
PT-8ZV6	Diaguita	0.554152	0.3455	0.100348	Central Andes	TRUE	Reich et al. 2012	Central Andes	Central Andes	Central Andes	Central Andes
BA188	AMBA	0.659708	0.264476	0.075816	BsAs	TRUE	Present Study	Central Andes	Central Andes	Central Andes	Central Andes
BA527	AMBA	0.334724	0.600141	0.065135	BsAs	TRUE	Present Study	Subtropical Tropical Forests	Subtropical Tropical Forests	Subtropical Tropical Forests	Subtropical Tropical Forests
BA561	AMBA	0.127494	0.731812	0.140694	BsAs	TRUE	Present Study	Subtropical Tropical Forests	Subtropical Tropical Forests	Subtropical Tropical Forests	Subtropical Tropical Forests
BB2076	BahiaBlanca	0.337941	0.273842	0.388217	BsAs	TRUE	Present Study	Central Western Argentina	Central Western Argentina	Central Western Argentina	Central Western Argentina
BB2112	BahiaBlanca	0.060774	0.537986	0.40124	BsAs	TRUE	Present Study	Central Western Argentina	Central Western Argentina	Central Western Argentina	Central Western Argentina
1-50-043-3	BuenosAires	0.230952	0.746525	0.022524	BsAs	TRUE	Homburger et al. 2015	Subtropical Tropical Forests	Subtropical Tropical Forests	Subtropical Tropical Forests	Subtropical Tropical Forests
1-50-046-3	BuenosAires	0.035966	0.964024	1e-05	BsAs	TRUE	Homburger et al. 2015	Subtropical Tropical Forests	Subtropical Tropical Forests	Subtropical Tropical Forests	Subtropical Tropical Forests
1-52-018-3	BuenosAires	0.910508	0.064245	0.025247	BsAs	TRUE	Homburger et al. 2015	Central Andes	Central Andes	Central Andes	Central Andes
1-52-019-3	BuenosAires	0.86375	0.136189	6.1e-05	BsAs	TRUE	Homburger et al. 2015	Central Andes	Central Andes	Central Andes	Central Andes
1-52-024-3	BuenosAires	0.881621	0.100073	0.018306	BsAs	TRUE	Homburger et al. 2015	Central Andes	Central Andes	Central Andes	Central Andes
1-52-027-3	BuenosAires	0.245642	0.639873	0.114485	BsAs	TRUE	Homburger et al. 2015	Subtropical Tropical Forests	Subtropical Tropical Forests	Subtropical Tropical Forests	Subtropical Tropical Forests
1-52-031-3	BuenosAires	0.271923	0.611925	0.116151	BsAs	TRUE	Homburger et al. 2015	Subtropical Tropical Forests	Subtropical Tropical Forests	Subtropical Tropical Forests	Subtropical Tropical Forests
1-52-032-3	BuenosAires	0.364579	0.536016	0.099405	BsAs	TRUE	Homburger et al. 2015	Subtropical Tropical Forests	Subtropical Tropical Forests	Subtropical Tropical Forests	Subtropical Tropical Forests
1-52-042-3	BuenosAires	0.429386	0.499297	0.071318	BsAs	TRUE	Homburger et al. 2015	Subtropical Tropical Forests	Subtropical Tropical Forests	Subtropical Tropical Forests	Subtropical Tropical Forests
1-52-044-3	BuenosAires	0.776553	0.15835	0.065096	BsAs	TRUE	Homburger et al. 2015	Central Andes	Central Andes	Central Andes	Central Andes
1-52-051-3	BuenosAires	0.459361	0.324941	0.215699	BsAs	TRUE	Homburger et al. 2015	Central Andes	Subtropical Tropical Forests	Central Western Argentina	Undefined
1-52-052-3	BuenosAires	0.914991	0.064265	0.020744	BsAs	TRUE	Homburger et al. 2015	Central Andes	Central Andes	Central Andes	Central Andes
1-52-053-3	BuenosAires	0.843375	0.156615	1e-05	BsAs	TRUE	Homburger et al. 2015	Central Andes	Central Andes	Central Andes	Central Andes
1-52-054-3	BuenosAires	0.065062	0.934928	1e-05	BsAs	TRUE	Homburger et al. 2015	Subtropical Tropical Forests	Subtropical Tropical Forests	Subtropical Tropical Forests	Subtropical Tropical Forests
1-52-057-3	BuenosAires	0.129539	0.792582	0.077879	BsAs	TRUE	Homburger et al. 2015	Subtropical Tropical Forests	Subtropical Tropical Forests	Subtropical Tropical Forests	Subtropical Tropical Forests
1-52-058-3	BuenosAires	0.819176	0.171108	0.009716	BsAs	TRUE	Homburger et al. 2015	Central Andes	Central Andes	Central Andes	Central Andes
1-52-059-3	BuenosAires	0.158214	0.801897	0.039889	BsAs	TRUE	Homburger et al. 2015	Subtropical Tropical Forests	Subtropical Tropical Forests	Subtropical Tropical Forests	Subtropical Tropical Forests
1-52-062-3	BuenosAires	0.143316	0.854623	0.002061	BsAs	TRUE	Homburger et al. 2015	Subtropical Tropical Forests	Subtropical Tropical Forests	Subtropical Tropical Forests	Subtropical Tropical Forests
1-52-063-3	BuenosAires	0.230477	0.675685	0.093838	BsAs	TRUE	Homburger et al. 2015	Subtropical Tropical Forests	Subtropical Tropical Forests	Subtropical Tropical Forests	Subtropical Tropical Forests
1-52-065-3	BuenosAires	0.717361	0.218562	0.064077	BsAs	TRUE	Homburger et al. 2015	Central Andes	Central Andes	Central Andes	Central Andes
1-52-070-3	BuenosAires	0.172255	0.75026	0.077484	BsAs	TRUE	Homburger et al. 2015	Subtropical Tropical Forests	Subtropical Tropical Forests	Subtropical Tropical Forests	Subtropical Tropical Forests
1-52-071-3	BuenosAires	0.347608	0.544983	0.107409	BsAs	TRUE	Homburger et al. 2015	Subtropical Tropical Forests	Subtropical Tropical Forests	Subtropical Tropical Forests	Subtropical Tropical Forests
1-52-075-3	BuenosAires	0.816824	0.119266	0.06391	BsAs	TRUE	Homburger et al. 2015	Central Andes	Central Andes	Central Andes	Central Andes
1-52-078-3	BuenosAires	0.482903	0.404362	0.112735	BsAs	TRUE	Homburger et al. 2015	Central Andes	Subtropical Tropical Forests	Central Andes	Undefined
1-52-079-3	BuenosAires	0.757658	0.151358	0.090985	BsAs	TRUE	Homburger et al. 2015	Central Andes	Central Andes	Central Andes	Central Andes
1-52-081-3	BuenosAires	0.867216	0.082595	0.050189	BsAs	TRUE	Homburger et al. 2015	Central Andes	Central Andes	Central Andes	Central Andes
1-52-082-3	BuenosAires	0.868518	0.124524	0.006959	BsAs	TRUE	Homburger et al. 2015	Central Andes	Central Andes	Central Andes	Central Andes
418268	BuenosAires	0.28439	0.574849	0.140761	BsAs	TRUE	Homburger et al. 2015	Subtropical Tropical Forests	Subtropical Tropical Forests	Subtropical Tropical Forests	Subtropical Tropical Forests
418277	BuenosAires	0.408218	0.465217	0.126565	BsAs	TRUE	Homburger et al. 2015	Subtropical Tropical Forests	Subtropical Tropical Forests	Subtropical Tropical Forests	Subtropical Tropical Forests
418283	BuenosAires	0.2457	0.736827	0.017473	BsAs	TRUE	Homburger et al. 2015	Subtropical Tropical Forests	Subtropical Tropical Forests	Subtropical Tropical Forests	Subtropical Tropical Forests
418286	BuenosAires	0.92839	0.020652	0.050958	BsAs	TRUE	Homburger et al. 2015	Central Andes	Central Andes	Central Andes	Central Andes
418288	BuenosAires	0.246254	0.361567	0.392179	BsAs	TRUE	Homburger et al. 2015	Central Western Argentina	Central Western Argentina	Central Western Argentina	Central Western Argentina
418300	BuenosAires	0.278443	0.030654	0.690903	BsAs	TRUE	Homburger et al. 2015	Central Western Argentina	Central Western Argentina	Central Western Argentina	Central Western Argentina
418302	BuenosAires	0.256049	0.627523	0.116428	BsAs	TRUE	Homburger et al. 2015	Subtropical Tropical Forests	Subtropical Tropical Forests	Subtropical Tropical Forests	Subtropical Tropical Forests
418303	BuenosAires	0.164794	0.790107	0.045099	BsAs	TRUE	Homburger et al. 2015	Subtropical Tropical Forests	Subtropical Tropical Forests	Subtropical Tropical Forests	Subtropical Tropical Forests
LP1150	LaPlata	0.024051	0.862428	0.113521	BsAs	TRUE	Present Study	Subtropical Tropical Forests	Subtropical Tropical Forests	Subtropical Tropical Forests	Subtropical Tropical Forests
LP1175	LaPlata	0.204766	0.732543	0.062691	BsAs	TRUE	Present Study	Subtropical Tropical Forests	Subtropical Tropical Forests	Subtropical Tropical Forests	Subtropical Tropical Forests
LP1181	LaPlata	0.588513	0.296976	0.114512	BsAs	TRUE	Present Study	Central Andes	Central Andes	Central Andes	Central Andes
418344	MarDelPlata	0.307154	0.077572	0.615274	BsAs	TRUE	Homburger et al. 2015	Central Western Argentina	Central Western Argentina	Central Western Argentina	Central Western Argentina
418346	MarDelPlata	0.813385	0.186605	1e-05	BsAs	TRUE	Homburger et al. 2015	Central Andes	Central Andes	Central Andes	Central Andes
418349	MarDelPlata	0.259534	0.639706	0.10076	BsAs	TRUE	Homburger et al. 2015	Subtropical Tropical Forests	Subtropical Tropical Forests	Subtropical Tropical Forests	Subtropical Tropical Forests
418353	MarDelPlata	0.195243	0.732541	0.072216	BsAs	TRUE	Homburger et al. 2015	Subtropical Tropical Forests	Subtropical Tropical Forests	Subtropical Tropical Forests	Subtropical Tropical Forests
418365	MarDelPlata	0.217734	0.202331	0.579934	BsAs	TRUE	Homburger et al. 2015	Central Western Argentina	Central Western Argentina	Central Western Argentina	Central Western Argentina
418369	MarDelPlata	0.195754	0.752759	0.051487	BsAs	TRUE	Homburger et al. 2015	Subtropical Tropical Forests	Subtropical Tropical Forests	Subtropical Tropical Forests	Subtropical Tropical Forests
418374	MarDelPlata	0.250324	0.627984	0.121692	BsAs	TRUE	Homburger et al. 2015	Subtropical Tropical Forests	Subtropical Tropical Forests	Subtropical Tropical Forests	Subtropical Tropical Forests
418377	MarDelPlata	0.220723	0.676592	0.102685	BsAs	TRUE	Homburger et al. 2015	Subtropical Tropical Forests	Subtropical Tropical Forests	Subtropical Tropical Forests	Subtropical Tropical Forests
418379	MarDelPlata	0.212153	0.594248	0.193599	BsAs	TRUE	Homburger et al. 2015	Subtropical Tropical Forests	Subtropical Tropical Forests	Subtropical Tropical Forests	Subtropical Tropical Forests
CAT49	Catamarca	0.376788	0.426732	0.19648	Catamarca	TRUE	Present Study	Subtropical Tropical Forests	Subtropical Tropical Forests	Central Western Argentina	Undefined
PM2.1	PuertoMadryn	0.093846	0.015247	0.890907	Chubut	TRUE	Present Study	Central Chile / Patagonia	Central Chile / Patagonia	Central Chile / Patagonia	Central Chile / Patagonia
PM38	PuertoMadryn	0.775528	0.173992	0.05048	Chubut	TRUE	Present Study	Central Andes	Central Andes	Central Andes	Central Andes
PM4	PuertoMadryn	0.005013	0.213145	0.781842	Chubut	TRUE	Present Study	Central Chile / Patagonia	Central Chile / Patagonia	Central Chile / Patagonia	Central Chile / Patagonia
TR6207	Trelew	0.334402	0.565319	0.100279	Chubut	TRUE	Present Study	Central Andes	Subtropical Tropical Forests	Subtropical Tropical Forests	Undefined
M3	Cordoba	0.355334	0.518908	0.125759	Cordoba	TRUE	Present Study	Subtropical Tropical Forests	Subtropical Tropical Forests	Subtropical Tropical Forests	Subtropical Tropical Forests
1-73-048-3	CordobaCapital	0.835718	0.15505	0.009232	Cordoba	TRUE	Homburger et al. 2015	Central Andes	Central Andes	Central Andes	Central Andes
418100	CordobaCapital	0.293075	0.593449	0.113476	Cordoba	TRUE	Homburger et al. 2015	Subtropical Tropical Forests	Subtropical Tropical Forests	Subtropical Tropical Forests	Subtropical Tropical Forests
418106	CordobaCapital	0.30757	0.488891	0.203539	Cordoba	TRUE	Homburger et al. 2015	Subtropical Tropical Forests	Subtropical Tropical Forests	Subtropical Tropical Forests	Subtropical Tropical Forests
418116	CordobaCapital	0.201524	0.747835	0.05064	Cordoba	TRUE	Homburger et al. 2015	Subtropical Tropical Forests	Subtropical Tropical Forests	Subtropical Tropical Forests	Subtropical Tropical Forests
418232	CordobaCapital	0.135592	0.346149	0.518259	Cordoba	TRUE	Homburger et al. 2015	Central Western Argentina	Central Western Argentina	Central Western Argentina	Central Western Argentina
418239	CordobaCapital	0.439408	0.525267	0.035326	Cordoba	TRUE	Homburger et al. 2015	Subtropical Tropical Forests	Subtropical Tropical Forests	Subtropical Tropical Forests	Subtropical Tropical Forests
418243	CordobaCapital	0.090372	0.734836	0.174791	Cordoba	TRUE	Homburger et al. 2015	Subtropical Tropical Forests	Subtropical Tropical Forests	Subtropical Tropical Forests	Subtropical Tropical Forests
418254	CordobaCapital	0.16705	0.574216	0.258734	Cordoba	TRUE	Homburger et al. 2015	Subtropical Tropical Forests	Subtropical Tropical Forests	Subtropical Tropical Forests	Subtropical Tropical Forests
418259	CordobaCapital	0.2859	0.621235	0.092865	Cordoba	TRUE	Homburger et al. 2015	Subtropical Tropical Forests	Subtropical Tropical Forests	Subtropical Tropical Forests	Subtropical Tropical Forests
418261	CordobaCapital	0.335065	0.571967	0.092968	Cordoba	TRUE	Homburger et al. 2015	Subtropical Tropical Forests	Subtropical Tropical Forests	Subtropical Tropical Forests	Subtropical Tropical Forests
RC2	RioCuarto	0.179352	0.700268	0.120381	Cordoba	TRUE	Present Study	Subtropical Tropical Forests	Subtropical Tropical Forests	Subtropical Tropical Forests	Subtropical Tropical Forests
RC57	RioCuarto	0.195321	0.618207	0.186472	Cordoba	TRUE	Present Study	Subtropical Tropical Forests	Subtropical Tropical Forests	Subtropical Tropical Forests	Subtropical Tropical Forests
RC80	RioCuarto	0.390973	0.462537	0.14649	Cordoba	TRUE	Present Study	Central Andes	Subtropical Tropical Forests	Subtropical Tropical Forests	Undefined
CBS17	Corrientes	1e-05	0.907795	0.092195	Corrientes	TRUE	Present Study	Subtropical Tropical Forests	Subtropical Tropical Forests	Subtropical Tropical Forests	Subtropical Tropical Forests
CBS59	Corrientes	0.128992	0.845069	0.025939	Corrientes	TRUE	Present Study	Subtropical Tropical Forests	Subtropical Tropical Forests	Subtropical Tropical Forests	Subtropical Tropical Forests
CBS89	Corrientes	1e-05	0.942438	0.057552	Corrientes	TRUE	Present Study	Subtropical Tropical Forests	Subtropical Tropical Forests	Subtropical Tropical Forests	Subtropical Tropical Forests
CRR94	Corrientes	0.161732	0.748556	0.089712	Corrientes	TRUE	Present Study	Subtropical Tropical Forests	Subtropical Tropical Forests	Subtropical Tropical Forests	Subtropical Tropical Forests
LPZ16	LaPaz	0.132511	0.814066	0.053423	EntreRios	TRUE	Present Study	Subtropical Tropical Forests	Subtropical Tropical Forests	Subtropical Tropical Forests	Subtropical Tropical Forests
LPZ20	LaPaz	0.077994	0.810269	0.111738	EntreRios	TRUE	Present Study	Subtropical Tropical Forests	Subtropical Tropical Forests	Subtropical Tropical Forests	Subtropical Tropical Forests
LPZ35	LaPaz	0.181179	0.754206	0.064615	EntreRios	TRUE	Present Study	Subtropical Tropical Forests	Subtropical Tropical Forests	Subtropical Tropical Forests	Subtropical Tropical Forests
LPZ49	LaPaz	0.290681	0.539348	0.169972	EntreRios	TRUE	Present Study	Subtropical Tropical Forests	Subtropical Tropical Forests	Subtropical Tropical Forests	Subtropical Tropical Forests
LPZ5	LaPaz	0.025402	0.961711	0.012887	EntreRios	TRUE	Present Study	Subtropical Tropical Forests	Subtropical Tropical Forests	Subtropical Tropical Forests	Subtropical Tropical Forests
LPZ56	LaPaz	1e-05	0.889934	0.110056	EntreRios	TRUE	Present Study	Subtropical Tropical Forests	Subtropical Tropical Forests	Subtropical Tropical Forests	Subtropical Tropical Forests
LPZ60	LaPaz	0.168436	0.744836	0.086728	EntreRios	TRUE	Present Study	Subtropical Tropical Forests	Subtropical Tropical Forests	Subtropical Tropical Forests	Subtropical Tropical Forests
LPZ7	LaPaz	0.155597	0.784952	0.059452	EntreRios	TRUE	Present Study	Subtropical Tropical Forests	Subtropical Tropical Forests	Subtropical Tropical Forests	Subtropical Tropical Forests
418189	Parana	0.74186	0.192464	0.065676	EntreRios	TRUE	Homburger et al. 2015	Central Andes	Central Andes	Central Andes	Central Andes
PT-GLG7	Chane	0.180437	0.777465	0.042098	Equatorial-Tucanoan	TRUE	Reich et al. 2012	Subtropical Tropical Forests	Subtropical Tropical Forests	Subtropical Tropical Forests	Subtropical Tropical Forests
PT-GLGJ	Chane	0.157045	0.768209	0.074746	Equatorial-Tucanoan	TRUE	Reich et al. 2012	Subtropical Tropical Forests	Subtropical Tropical Forests	Subtropical Tropical Forests	Subtropical Tropical Forests
PT-GLFI	Guarani	0.130843	0.81015	0.059007	Equatorial-Tucanoan	TRUE	Reich et al. 2012	Subtropical Tropical Forests	Subtropical Tropical Forests	Subtropical Tropical Forests	Subtropical Tropical Forests
PT-GLFU	Guarani	0.084714	0.840772	0.074514	Equatorial-Tucanoan	TRUE	Reich et al. 2012	Subtropical Tropical Forests	Subtropical Tropical Forests	Subtropical Tropical Forests	Subtropical Tropical Forests
PT-GLGV	Guarani	0.1031	0.827582	0.069318	Equatorial-Tucanoan	TRUE	Reich et al. 2012	Subtropical Tropical Forests	Subtropical Tropical Forests	Subtropical Tropical Forests	Subtropical Tropical Forests
PT-GLH7	Guarani	0.177434	0.727428	0.095137	Equatorial-Tucanoan	TRUE	Reich et al. 2012	Subtropical Tropical Forests	Subtropical Tropical Forests	Subtropical Tropical Forests	Subtropical Tropical Forests
PT-GLHJ	Guarani	0.159656	0.765236	0.075108	Equatorial-Tucanoan	TRUE	Reich et al. 2012	Subtropical Tropical Forests	Subtropical Tropical Forests	Subtropical Tropical Forests	Subtropical Tropical Forests
PT-GLFJ	Toba	0.096762	0.800731	0.102507	Equatorial-Tucanoan	TRUE	Reich et al. 2012	Subtropical Tropical Forests	Subtropical Tropical Forests	Subtropical Tropical Forests	Subtropical Tropical Forests
PT-GLFV	Toba	0.062035	0.880804	0.057161	Equatorial-Tucanoan	TRUE	Reich et al. 2012	Subtropical Tropical Forests	Subtropical Tropical Forests	Subtropical Tropical Forests	Subtropical Tropical Forests
PT-GLG8	Toba	0.139047	0.78789	0.073064	Equatorial-Tucanoan	TRUE	Reich et al. 2012	Subtropical Tropical Forests	Subtropical Tropical Forests	Subtropical Tropical Forests	Subtropical Tropical Forests
PT-GLH8	Toba	0.070754	0.878745	0.050501	Equatorial-Tucanoan	TRUE	Reich et al. 2012	Subtropical Tropical Forests	Subtropical Tropical Forests	Subtropical Tropical Forests	Subtropical Tropical Forests
FLP130	Formosa	0.066596	0.846702	0.086702	Formosa	TRUE	Present Study	Subtropical Tropical Forests	Subtropical Tropical Forests	Subtropical Tropical Forests	Subtropical Tropical Forests
FLP203	Formosa	0.122352	0.828922	0.048727	Formosa	TRUE	Present Study	Subtropical Tropical Forests	Subtropical Tropical Forests	Subtropical Tropical Forests	Subtropical Tropical Forests
FLP22	Formosa	0.23486	0.76513	1e-05	Formosa	TRUE	Present Study	Subtropical Tropical Forests	Subtropical Tropical Forests	Subtropical Tropical Forests	Subtropical Tropical Forests
FLP42	Formosa	0.031909	0.909241	0.058849	Formosa	TRUE	Present Study	Subtropical Tropical Forests	Subtropical Tropical Forests	Subtropical Tropical Forests	Subtropical Tropical Forests
FOR24	Formosa	0.100848	0.821395	0.077757	Formosa	TRUE	Present Study	Subtropical Tropical Forests	Subtropical Tropical Forests	Subtropical Tropical Forests	Subtropical Tropical Forests
FOR32	Formosa	0.23518	0.584972	0.179848	Formosa	TRUE	Present Study	Subtropical Tropical Forests	Subtropical Tropical Forests	Subtropical Tropical Forests	Subtropical Tropical Forests
FOR41	Formosa	0.212893	0.689815	0.097292	Formosa	TRUE	Present Study	Subtropical Tropical Forests	Subtropical Tropical Forests	Subtropical Tropical Forests	Subtropical Tropical Forests
FOR59	Formosa	0.070231	0.849617	0.080152	Formosa	TRUE	Present Study	Subtropical Tropical Forests	Subtropical Tropical Forests	Subtropical Tropical Forests	Subtropical Tropical Forests
PT-GLFH	Wichi	0.033347	0.943117	0.023536	Ge-Pano-Carib	TRUE	Reich et al. 2012	Subtropical Tropical Forests	Subtropical Tropical Forests	Subtropical Tropical Forests	Subtropical Tropical Forests
PT-GLFT	Wichi	1e-05	0.993677	0.006313	Ge-Pano-Carib	TRUE	Reich et al. 2012	Subtropical Tropical Forests	Subtropical Tropical Forests	Subtropical Tropical Forests	Subtropical Tropical Forests
PT-GLG6	Wichi	0.002954	0.965757	0.03129	Ge-Pano-Carib	TRUE	Reich et al. 2012	Subtropical Tropical Forests	Subtropical Tropical Forests	Subtropical Tropical Forests	Subtropical Tropical Forests
PT-GLGI	Wichi	0.027354	0.954239	0.018407	Ge-Pano-Carib	TRUE	Reich et al. 2012	Subtropical Tropical Forests	Subtropical Tropical Forests	Subtropical Tropical Forests	Subtropical Tropical Forests
PT-GLGU	Wichi	1e-05	0.99998	1e-05	Ge-Pano-Carib	TRUE	Reich et al. 2012	Subtropical Tropical Forests	Subtropical Tropical Forests	Subtropical Tropical Forests	Subtropical Tropical Forests
J35	SanSalvJujuy	0.652747	0.277541	0.069712	Jujuy	TRUE	Present Study	Central Andes	Central Andes	Central Andes	Central Andes
CHE13	Chepes	0.256573	0.634108	0.10932	LaRioja	TRUE	Present Study	Subtropical Tropical Forests	Subtropical Tropical Forests	Subtropical Tropical Forests	Subtropical Tropical Forests
CHE18	Chepes	0.1289	0.674003	0.197097	LaRioja	TRUE	Present Study	Subtropical Tropical Forests	Subtropical Tropical Forests	Subtropical Tropical Forests	Subtropical Tropical Forests
CHE28	Chepes	0.204133	0.660196	0.135671	LaRioja	TRUE	Present Study	Subtropical Tropical Forests	Subtropical Tropical Forests	Subtropical Tropical Forests	Subtropical Tropical Forests
CHE33	Chepes	0.247659	0.641814	0.110527	LaRioja	TRUE	Present Study	Subtropical Tropical Forests	Subtropical Tropical Forests	Subtropical Tropical Forests	Subtropical Tropical Forests
CHE40	Chepes	0.229375	0.560583	0.210042	LaRioja	TRUE	Present Study	Subtropical Tropical Forests	Subtropical Tropical Forests	Subtropical Tropical Forests	Subtropical Tropical Forests
CHE44	Chepes	0.37155	0.411646	0.216804	LaRioja	TRUE	Present Study	Subtropical Tropical Forests	Subtropical Tropical Forests	Central Western Argentina	Undefined
1-53-041-3	Mendoza	0.296182	0.389514	0.314304	Mendoza	TRUE	Homburger et al. 2015	Central Western Argentina	Central Western Argentina	Central Western Argentina	Central Western Argentina
1-53-042-3	Mendoza	0.339336	0.496726	0.163938	Mendoza	TRUE	Homburger et al. 2015	Subtropical Tropical Forests	Subtropical Tropical Forests	Subtropical Tropical Forests	Subtropical Tropical Forests
MI6	25deMayo	0.150419	0.793457	0.056125	Misiones	TRUE	Present Study	Subtropical Tropical Forests	Subtropical Tropical Forests	Subtropical Tropical Forests	Subtropical Tropical Forests
BA7017	Bariloche	0.075718	1e-05	0.924272	RioNegro	TRUE	Present Study	Central Chile / Patagonia	Central Chile / Patagonia	Central Chile / Patagonia	Central Chile / Patagonia
BA7044	Bariloche	0.032208	0.125334	0.842458	RioNegro	TRUE	Present Study	Central Chile / Patagonia	Central Chile / Patagonia	Central Chile / Patagonia	Central Chile / Patagonia
SAL111	Salta	0.619178	0.295977	0.084846	Salta	TRUE	Present Study	Central Andes	Central Andes	Central Andes	Central Andes
SAL127	Salta	0.631394	0.300272	0.068334	Salta	TRUE	Present Study	Central Andes	Central Andes	Central Andes	Central Andes
SAL129	Salta	0.663821	0.248767	0.087411	Salta	TRUE	Present Study	Central Andes	Central Andes	Central Andes	Central Andes
SAL131	Salta	0.396541	0.524104	0.079355	Salta	TRUE	Present Study	Subtropical Tropical Forests	Subtropical Tropical Forests	Subtropical Tropical Forests	Subtropical Tropical Forests
SAL136	Salta	0.593059	0.327046	0.079894	Salta	TRUE	Present Study	Central Andes	Central Andes	Central Andes	Central Andes
SAL142	Salta	0.622844	0.320059	0.057097	Salta	TRUE	Present Study	Central Andes	Central Andes	Central Andes	Central Andes
SAL149	Salta	0.564697	0.355072	0.080231	Salta	TRUE	Present Study	Central Andes	Central Andes	Central Andes	Central Andes
CAL21	Calingasta	0.254527	0.233296	0.512177	SanJuan	TRUE	Present Study	Central Western Argentina	Central Western Argentina	Central Western Argentina	Central Western Argentina
CAL27	Calingasta	0.301301	0.406044	0.292655	SanJuan	TRUE	Present Study	Central Western Argentina	Central Western Argentina	Central Western Argentina	Central Western Argentina
CAL29	Calingasta	0.309465	0.236845	0.45369	SanJuan	TRUE	Present Study	Central Western Argentina	Central Western Argentina	Central Western Argentina	Central Western Argentina
CAL33	Calingasta	0.266401	0.285241	0.448358	SanJuan	TRUE	Present Study	Central Western Argentina	Central Western Argentina	Central Western Argentina	Central Western Argentina
CAL36	Calingasta	0.414687	0.387107	0.198206	SanJuan	TRUE	Present Study	Subtropical Tropical Forests	Subtropical Tropical Forests	Central Western Argentina	Undefined
CAL44	Calingasta	0.157091	0.322187	0.520723	SanJuan	TRUE	Present Study	Central Western Argentina	Central Western Argentina	Central Western Argentina	Central Western Argentina
CAL5	Calingasta	0.219779	0.267389	0.512832	SanJuan	TRUE	Present Study	Central Western Argentina	Central Western Argentina	Central Western Argentina	Central Western Argentina
CAL55	Calingasta	0.241287	0.401115	0.357599	SanJuan	TRUE	Present Study	Central Western Argentina	Central Western Argentina	Central Western Argentina	Central Western Argentina
SRC11	StaRosaConlara	0.212516	0.655135	0.132349	SanLuis	TRUE	Present Study	Subtropical Tropical Forests	Subtropical Tropical Forests	Subtropical Tropical Forests	Subtropical Tropical Forests
TIL24	Tilisarao	0.137532	0.643686	0.218781	SanLuis	TRUE	Present Study	Subtropical Tropical Forests	Subtropical Tropical Forests	Subtropical Tropical Forests	Subtropical Tropical Forests
418141	Rosario	0.216943	0.738702	0.044355	SantaFe	TRUE	Homburger et al. 2015	Subtropical Tropical Forests	Subtropical Tropical Forests	Subtropical Tropical Forests	Subtropical Tropical Forests
418142	Rosario	0.158566	0.790498	0.050935	SantaFe	TRUE	Homburger et al. 2015	Subtropical Tropical Forests	Subtropical Tropical Forests	Subtropical Tropical Forests	Subtropical Tropical Forests
418148	Rosario	0.357933	0.460708	0.181358	SantaFe	TRUE	Homburger et al. 2015	Subtropical Tropical Forests	Subtropical Tropical Forests	Central Western Argentina	Undefined
418160	Rosario	0.237942	0.657167	0.104891	SantaFe	TRUE	Homburger et al. 2015	Subtropical Tropical Forests	Subtropical Tropical Forests	Subtropical Tropical Forests	Subtropical Tropical Forests
418161	Rosario	0.548052	0.445634	0.006314	SantaFe	TRUE	Homburger et al. 2015	Central Andes	Central Andes	Central Andes	Central Andes
418163	Rosario	0.286426	0.638453	0.075121	SantaFe	TRUE	Homburger et al. 2015	Subtropical Tropical Forests	Subtropical Tropical Forests	Subtropical Tropical Forests	Subtropical Tropical Forests
418165	Rosario	0.272465	0.689446	0.038089	SantaFe	TRUE	Homburger et al. 2015	Subtropical Tropical Forests	Subtropical Tropical Forests	Subtropical Tropical Forests	Subtropical Tropical Forests
418169	Rosario	0.281403	0.695036	0.023562	SantaFe	TRUE	Homburger et al. 2015	Subtropical Tropical Forests	Subtropical Tropical Forests	Subtropical Tropical Forests	Subtropical Tropical Forests
418179	Rosario	0.594922	0.337838	0.06724	SantaFe	TRUE	Homburger et al. 2015	Central Andes	Central Andes	Central Andes	Central Andes
418210	Rosario	0.384653	0.410809	0.204538	SantaFe	TRUE	Homburger et al. 2015	Central Andes	Subtropical Tropical Forests	Central Western Argentina	Undefined
1-54-002-3	SantaFe	0.269805	0.648084	0.082111	SantaFe	TRUE	Homburger et al. 2015	Subtropical Tropical Forests	Subtropical Tropical Forests	Subtropical Tropical Forests	Subtropical Tropical Forests
1-54-010-3	SantaFe	0.248855	0.697725	0.053419	SantaFe	TRUE	Homburger et al. 2015	Subtropical Tropical Forests	Subtropical Tropical Forests	Subtropical Tropical Forests	Subtropical Tropical Forests
1-54-011-3	SantaFe	0.168998	0.655112	0.17589	SantaFe	TRUE	Homburger et al. 2015	Subtropical Tropical Forests	Subtropical Tropical Forests	Subtropical Tropical Forests	Subtropical Tropical Forests
1-54-019-3	SantaFe	0.082639	0.865708	0.051653	SantaFe	TRUE	Homburger et al. 2015	Subtropical Tropical Forests	Subtropical Tropical Forests	Subtropical Tropical Forests	Subtropical Tropical Forests
418312	SantaFe	0.245673	0.722527	0.0318	SantaFe	TRUE	Homburger et al. 2015	Subtropical Tropical Forests	Subtropical Tropical Forests	Subtropical Tropical Forests	Subtropical Tropical Forests
RGD5	RioGrande	0.132932	0.047171	0.819897	TierraDelFuego	TRUE	Present Study	Central Chile / Patagonia	Central Western Argentina	Central Chile / Patagonia	Undefined
SLK7	RioGrande	0.092599	0.262268	0.645133	TierraDelFuego	TRUE	Present Study	Central Western Argentina	Central Western Argentina	Central Western Argentina	Central Western Argentina
TMN105	SanMigTucuman	0.244693	0.679153	0.076155	Tucuman	TRUE	Present Study	Subtropical Tropical Forests	Subtropical Tropical Forests	Subtropical Tropical Forests	Subtropical Tropical Forests
TMN112	SanMigTucuman	0.314089	0.58318	0.102731	Tucuman	TRUE	Present Study	Subtropical Tropical Forests	Subtropical Tropical Forests	Subtropical Tropical Forests	Subtropical Tropical Forests
TMN146	SanMigTucuman	0.325756	0.546009	0.128235	Tucuman	TRUE	Present Study	Subtropical Tropical Forests	Subtropical Tropical Forests	Subtropical Tropical Forests	Subtropical Tropical Forests
TMN4	SanMigTucuman	0.303667	0.59863	0.097703	Tucuman	TRUE	Present Study	Subtropical Tropical Forests	Subtropical Tropical Forests	Subtropical Tropical Forests	Subtropical Tropical Forests
TMN48	SanMigTucuman	0.346219	0.525846	0.127935	Tucuman	TRUE	Present Study	Subtropical Tropical Forests	Subtropical Tropical Forests	Subtropical Tropical Forests	Subtropical Tropical Forests
TMN60	SanMigTucuman	0.30783	0.524596	0.167573	Tucuman	TRUE	Present Study	Subtropical Tropical Forests	Subtropical Tropical Forests	Subtropical Tropical Forests	Subtropical Tropical Forests
TMN67	SanMigTucuman	0.260934	0.604807	0.134259	Tucuman	TRUE	Present Study	Subtropical Tropical Forests	Subtropical Tropical Forests	Subtropical Tropical Forests	Subtropical Tropical Forests
TMN79	SanMigTucuman	0.333475	0.584174	0.082351	Tucuman	TRUE	Present Study	Subtropical Tropical Forests	Subtropical Tropical Forests	Subtropical Tropical Forests	Subtropical Tropical Forests
