# Supplementary material for: Fine-scale genomic analyses of admixed individuals reveal unrecognized genetic ancestry components in Argentina
Source: PLoS One. 2020 Jul 16;15(7):e0233808. doi: 10.1371/journal.pone.0233808 (PMC7365470; doi:10.1371/journal.pone.0233808)
Supplement: S5 Table — (A) f3(Target; S1, S2) only for comparisons including Native American components (B) f4(YRI, Target; S1, S2) only for comparisons including Native American components (C) f3(YRI; X, Y) only for comparisons including Ancient Beringia, Mixe and Native American components (D) f3(YRI; X, Y) where X and Y can be either an ancient group or one of the four Native American components. (E) f4(YRI, X; Ancient Beringia, Ancient) only for comparisons including between a Native American components (X) and an ancient group (Ancient). (F) f4(YRI, Ancient, X, Y) only for comparisons including two Native American components (X, Y) and an ancient group (Ancient). (G) f4(Ancient, X; Y, YRI) only for comparisons including two Native American components (X, Y) and an ancient group (Ancient). YRI: Yoruba from 1KGP. (XLSX) [file pone.0233808.s033.xlsx]

## Sheet: A. F3-Treeness
Source1	Source2	Target	f_3	std.err	Z	SNPs
Central Western Argentina	Central Andes	Central Chile / Patagonia	0.014652	0.000422	34.708	78009
Central Western Argentina	Central Andes	Subtropical and Tropical Forests	0.006201	0.000294	21.077	78300
Central Western Argentina	Central Chile / Patagonia	Central Andes	0.019959	0.00046	43.426	78009
Central Western Argentina	Central Chile / Patagonia	Subtropical and Tropical Forests	0.016497	0.000386	42.747	77879
Central Western Argentina	Subtropical and Tropical Forests	Central Andes	0.00887	0.000316	28.054	78300
Central Western Argentina	Subtropical and Tropical Forests	Central Chile / Patagonia	0.013988	0.000386	36.217	77879
Central Andes	Central Western Argentina	Central Chile / Patagonia	0.014652	0.000422	34.708	78009
Central Andes	Central Western Argentina	Subtropical and Tropical Forests	0.006201	0.000294	21.077	78300
Central Andes	Central Chile / Patagonia	Central Western Argentina	0.015956	0.000886	18.006	78009
Central Andes	Central Chile / Patagonia	Subtropical and Tropical Forests	0.005559	0.000263	21.158	79715
Central Andes	Subtropical and Tropical Forests	Central Western Argentina	0.027293	0.000923	29.584	78300
Central Andes	Subtropical and Tropical Forests	Central Chile / Patagonia	0.025314	0.00043	58.883	79715
Central Chile / Patagonia	Central Western Argentina	Central Andes	0.019959	0.00046	43.426	78009
Central Chile / Patagonia	Central Western Argentina	Subtropical and Tropical Forests	0.016497	0.000386	42.747	77879
Central Chile / Patagonia	Central Andes	Central Western Argentina	0.015956	0.000886	18.006	78009
Central Chile / Patagonia	Central Andes	Subtropical and Tropical Forests	0.005559	0.000263	21.158	79715
Central Chile / Patagonia	Subtropical and Tropical Forests	Central Western Argentina	0.016621	0.000906	18.356	77879
Central Chile / Patagonia	Subtropical and Tropical Forests	Central Andes	0.009518	0.000297	32.02	79715
Subtropical and Tropical Forests	Central Western Argentina	Central Andes	0.00887	0.000316	28.054	78300
Subtropical and Tropical Forests	Central Western Argentina	Central Chile / Patagonia	0.013988	0.000386	36.217	77879
Subtropical and Tropical Forests	Central Andes	Central Western Argentina	0.027293	0.000923	29.584	78300
Subtropical and Tropical Forests	Central Andes	Central Chile / Patagonia	0.025314	0.00043	58.883	79715
Subtropical and Tropical Forests	Central Chile / Patagonia	Central Western Argentina	0.016621	0.000906	18.356	77879
Subtropical and Tropical Forests	Central Chile / Patagonia	Central Andes	0.009518	0.000297	32.02	79715

## Sheet: B. F4-SharedHistory
Pop1_W	Pop2_X (Target)	Pop3_Y (S1)	pop4_Z (S2)	Dstat	stdErr	Z	BABA	ABBA	NSNPS
YRI	Subtropical and Tropical Forests	Central Chile / Patagonia	Central Andes	0.000548	0.000184	2.985	5266	5220	82978
YRI	Subtropical and Tropical Forests	Central Western Argentina	Central Andes	0.000676	0.000197	3.429	5267	5211	82937
YRI	Subtropical and Tropical Forests	Central Western Argentina	Central Chile / Patagonia	0.000127	0.000195	0.651	5156	5146	82937
YRI	Central Andes	Subtropical and Tropical Forests	Central Chile / Patagonia	6.8e-05	0.000179	0.379	5271	5266	82978
YRI	Central Andes	Subtropical and Tropical Forests	Central Western Argentina	0.000122	0.000195	0.623	5277	5267	82937
YRI	Central Andes	Central Chile / Patagonia	Central Western Argentina	5.2e-05	0.000202	0.259	5165	5161	82937
YRI	Central Chile / Patagonia	Subtropical and Tropical Forests	Central Andes	0.000617	0.000132	4.683	5271	5220	82978
YRI	Central Chile / Patagonia	Subtropical and Tropical Forests	Central Western Argentina	0.003	0.000201	14.931	5405	5156	82937
YRI	Central Chile / Patagonia	Central Andes	Central Western Argentina	0.002381	0.000211	11.298	5359	5161	82937
YRI	Central Western Argentina	Subtropical and Tropical Forests	Central Andes	0.000797	0.000137	5.806	5277	5211	82937
YRI	Central Western Argentina	Subtropical and Tropical Forests	Central Chile / Patagonia	0.003126	0.000194	16.142	5405	5146	82937
YRI	Central Western Argentina	Central Andes	Central Chile / Patagonia	0.002329	0.000202	11.505	5359	5165	82937

## Sheet: C. F3-outgroup
Source1	Source2	Outgroup	f_3	std.err	Z	SNPs
Central Western Argentina	Central Andes	YRI	0.285969	0.002417	118.338	82904
Central Western Argentina	Central Chile / Patagonia	YRI	0.293186	0.002436	120.378	82824
Central Western Argentina	Subtropical and Tropical Forests	YRI	0.283498	0.002395	118.368	82922
Central Andes	Central Chile / Patagonia	YRI	0.28578	0.002388	119.695	82970
Central Andes	Subtropical and Tropical Forests	YRI	0.285569	0.002396	119.168	82976
Central Chile / Patagonia	Subtropical and Tropical Forests	YRI	0.28387	0.00237	119.792	82973
USR1	Central Western Argentina	YRI	0.231814	0.002738	84.667	82282
USR1	Subtropical and Tropical Forests	YRI	0.233135	0.002627	88.744	82961
USR1	Central Andes	YRI	0.233896	0.002711	86.266	82939
USR1	Central Chile / Patagonia	YRI	0.232884	0.002639	88.264	82843
Mixe	Central Western Argentina	YRI	0.279547	0.002438	114.661	82700
Mixe	Lowland	YRI	0.281179	0.002397	117.292	82970
Mixe	Central Andes	YRI	0.282124	0.002399	117.598	82951
Mixe	Central Chile / Patagonia	YRI	0.279881	0.002388	117.226	82914

## Sheet: D. F3-outgroupMore
Source1	Source2	Target	f_3	std.err	Z	SNPs
Aconcagua_Inca_500BP	Anzick_12600BP	YRI	0.275033	0.004007	68.632	70782
Aconcagua_Inca_500BP	ArroyoSeco2_7700BP	YRI	0.285103	0.003576	79.716	61637
Aconcagua_Inca_500BP	Ayayema_5100BP	YRI	0.285312	0.00418	68.263	71150
Aconcagua_Inca_500BP	Conchali_700BP	YRI	0.289583	0.003784	76.524	60170
Aconcagua_Inca_500BP	Cuncaicha_3300BP	YRI	0.282932	0.004296	65.863	51302
Aconcagua_Inca_500BP	Cuncaicha_4200BP	YRI	0.29043	0.00439	66.151	48809
Aconcagua_Inca_500BP	Cuncaicha_9000BP	YRI	0.292463	0.004662	62.73	48583
Aconcagua_Inca_500BP	Kaweskar_1100BP	YRI	0.286222	0.003596	79.594	71333
Aconcagua_Inca_500BP	Kaweskar_100BP	YRI	0.276477	0.005248	52.679	27647
Aconcagua_Inca_500BP	LaGalgada_4100BP	YRI	0.304168	0.004205	72.342	60252
Aconcagua_Inca_500BP	LagunaChica_6800BP	YRI	0.280437	0.004638	60.47	35620
Aconcagua_Inca_500BP	LapaDoSanto_9600BP	YRI	0.279774	0.003501	79.921	62727
Aconcagua_Inca_500BP	Laramate_900BP	YRI	0.291391	0.003557	81.919	64965
Aconcagua_Inca_500BP	Laranjal_6700BP	YRI	0.284536	0.004839	58.798	38774
Aconcagua_Inca_500BP	Lauricocha_3500BP	YRI	0.281644	0.004701	59.915	41410
Aconcagua_Inca_500BP	Lauricocha_5800BP	YRI	0.295208	0.004888	60.394	42738
Aconcagua_Inca_500BP	Lauricocha_8600BP	YRI	0.287048	0.003882	73.936	64595
Aconcagua_Inca_500BP	LosRieles_10900BP	YRI	0.279202	0.004606	60.612	53236
Aconcagua_Inca_500BP	LosRieles_5100BP	YRI	0.283509	0.00422	67.18	52288
Aconcagua_Inca_500BP	MayahakCabPek_9300BP	YRI	0.276989	0.005268	52.583	30128
Aconcagua_Inca_500BP	PicaOcho_700BP	YRI	0.291292	0.00499	58.376	34942
Aconcagua_Inca_500BP	PuntaSantaAna_7300BP	YRI	0.28207	0.004564	61.797	54123
Aconcagua_Inca_500BP	RioUncallane_1800BP-Lindo	YRI	0.291705	0.00312	93.491	71895
Aconcagua_Inca_500BP	SakiTzul_7400BP	YRI	0.278895	0.005335	52.279	31499
Aconcagua_Inca_500BP	Selknam_200BP	YRI	0.285183	0.004073	70.012	57379
Aconcagua_Inca_500BP	Sumidouro_10100BP	YRI	0.28027	0.003446	81.329	71597
Aconcagua_Inca_500BP	USR_11500BP-MMN	YRI	0.235342	0.003647	64.532	71248
Aconcagua_Inca_500BP	Yaghan_200BP	YRI	0.286339	0.00383	74.771	50867
Aconcagua_Inca_500BP	Yaghan_900BP	YRI	0.28616	0.0038	75.308	65790
Aconcagua_Inca_500BP	Admixed-Arg	YRI	0.286352	0.003166	90.451	71243
Aconcagua_Inca_500BP	Admixed-NoArg	YRI	0.281323	0.004931	57.049	36286
Aconcagua_Inca_500BP	Andean-Arg	YRI	0.289378	0.002962	97.681	72752
Aconcagua_Inca_500BP	Andean-NoArg	YRI	0.293821	0.00293	100.295	72943
Aconcagua_Inca_500BP	CentrePatagonia-Arg	YRI	0.288876	0.003331	86.728	69875
Aconcagua_Inca_500BP	CentrePatagonia-NoArg	YRI	0.287078	0.002901	98.946	72866
Aconcagua_Inca_500BP	GranChaco-Mesopotamia-Arg	YRI	0.285923	0.002877	99.38	72895
Aconcagua_Inca_500BP	GranChaco-Mesopotamia-NoArg	YRI	0.288535	0.002865	100.706	72905
Aconcagua_Inca_500BP	Undefined-Arg	YRI	0.285799	0.003372	84.766	69905
Aconcagua_Inca_500BP	Undefined-NoArg	YRI	0.289535	0.003061	94.602	70852
Anzick_12600BP	ArroyoSeco2_7700BP	YRI	0.277031	0.003616	76.613	69500
Anzick_12600BP	Ayayema_5100BP	YRI	0.275612	0.0042	65.619	80364
Anzick_12600BP	Conchali_700BP	YRI	0.273551	0.003725	73.429	67842
Anzick_12600BP	Cuncaicha_3300BP	YRI	0.268805	0.004268	62.984	57724
Anzick_12600BP	Cuncaicha_4200BP	YRI	0.272918	0.004498	60.679	54818
Anzick_12600BP	Cuncaicha_9000BP	YRI	0.274514	0.004714	58.236	54544
Anzick_12600BP	Kaweskar_1100BP	YRI	0.273198	0.003653	74.777	80568
Anzick_12600BP	Kaweskar_100BP	YRI	0.269931	0.004948	54.552	31051
Anzick_12600BP	LaGalgada_4100BP	YRI	0.280005	0.004274	65.506	67929
Anzick_12600BP	LagunaChica_6800BP	YRI	0.274969	0.004579	60.046	39961
Anzick_12600BP	LapaDoSanto_9600BP	YRI	0.273722	0.003499	78.228	70756
Anzick_12600BP	Laramate_900BP	YRI	0.2723	0.003516	77.454	73320
Anzick_12600BP	Laranjal_6700BP	YRI	0.27624	0.004822	57.286	43367
Anzick_12600BP	Lauricocha_3500BP	YRI	0.268776	0.004558	58.964	46528
Anzick_12600BP	Lauricocha_5800BP	YRI	0.273363	0.00479	57.067	48101
Anzick_12600BP	Lauricocha_8600BP	YRI	0.267916	0.00385	69.588	72933
Anzick_12600BP	LosRieles_10900BP	YRI	0.277394	0.004836	57.357	59904
Anzick_12600BP	LosRieles_5100BP	YRI	0.272757	0.004319	63.153	58847
Anzick_12600BP	MayahakCabPek_9300BP	YRI	0.271437	0.005481	49.525	33685
Anzick_12600BP	PicaOcho_700BP	YRI	0.273894	0.004975	55.057	39151
Anzick_12600BP	PuntaSantaAna_7300BP	YRI	0.268678	0.004452	60.35	60902
Anzick_12600BP	RioUncallane_1800BP-Lindo	YRI	0.273112	0.003176	85.982	81229
Anzick_12600BP	SakiTzul_7400BP	YRI	0.26478	0.005278	50.17	35317
Anzick_12600BP	Selknam_200BP	YRI	0.272676	0.00425	64.163	64697
Anzick_12600BP	Sumidouro_10100BP	YRI	0.271366	0.003402	79.764	80856
Anzick_12600BP	USR_11500BP-MMN	YRI	0.233157	0.00409	57.007	80470
Anzick_12600BP	Yaghan_200BP	YRI	0.274775	0.004161	66.039	57077
Anzick_12600BP	Yaghan_900BP	YRI	0.271315	0.003809	71.23	74312
Anzick_12600BP	Admixed-Arg	YRI	0.269018	0.003213	83.724	80486
Anzick_12600BP	Admixed-NoArg	YRI	0.265649	0.004988	53.26	40893
Anzick_12600BP	Andean-Arg	YRI	0.271012	0.002998	90.398	82177
Anzick_12600BP	Andean-NoArg	YRI	0.272933	0.003008	90.734	82385
Anzick_12600BP	CentrePatagonia-Arg	YRI	0.267715	0.003499	76.513	78929
Anzick_12600BP	CentrePatagonia-NoArg	YRI	0.271177	0.003034	89.385	82294
Anzick_12600BP	GranChaco-Mesopotamia-Arg	YRI	0.270495	0.00295	91.7	82335
Anzick_12600BP	GranChaco-Mesopotamia-NoArg	YRI	0.273052	0.002975	91.779	82344
Anzick_12600BP	Undefined-Arg	YRI	0.270068	0.00335	80.626	78983
Anzick_12600BP	Undefined-NoArg	YRI	0.26995	0.003205	84.234	80008
ArroyoSeco2_7700BP	Ayayema_5100BP	YRI	0.287527	0.003622	79.392	69670
ArroyoSeco2_7700BP	Conchali_700BP	YRI	0.290955	0.003231	90.038	63097
ArroyoSeco2_7700BP	Cuncaicha_3300BP	YRI	0.279287	0.003689	75.7	54246
ArroyoSeco2_7700BP	Cuncaicha_4200BP	YRI	0.280897	0.003856	72.842	52056
ArroyoSeco2_7700BP	Cuncaicha_9000BP	YRI	0.281916	0.004071	69.246	51823
ArroyoSeco2_7700BP	Kaweskar_1100BP	YRI	0.286816	0.003208	89.411	69785
ArroyoSeco2_7700BP	Kaweskar_100BP	YRI	0.27811	0.00441	63.059	28421
ArroyoSeco2_7700BP	LaGalgada_4100BP	YRI	0.289491	0.003704	78.161	62822
ArroyoSeco2_7700BP	LagunaChica_6800BP	YRI	0.294651	0.004019	73.318	38817
ArroyoSeco2_7700BP	LapaDoSanto_9600BP	YRI	0.283413	0.002982	95.034	64850
ArroyoSeco2_7700BP	Laramate_900BP	YRI	0.287139	0.00301	95.385	66804
ArroyoSeco2_7700BP	Laranjal_6700BP	YRI	0.287721	0.004163	69.116	41049
ArroyoSeco2_7700BP	Lauricocha_3500BP	YRI	0.287577	0.004074	70.59	43130
ArroyoSeco2_7700BP	Lauricocha_5800BP	YRI	0.285638	0.00409	69.835	44493
ArroyoSeco2_7700BP	Lauricocha_8600BP	YRI	0.283119	0.003371	83.978	65640
ArroyoSeco2_7700BP	LosRieles_10900BP	YRI	0.2846	0.004107	69.288	56360
ArroyoSeco2_7700BP	LosRieles_5100BP	YRI	0.292991	0.003748	78.168	55722
ArroyoSeco2_7700BP	MayahakCabPek_9300BP	YRI	0.286984	0.004512	63.6	32154
ArroyoSeco2_7700BP	PicaOcho_700BP	YRI	0.284119	0.004185	67.892	37600
ArroyoSeco2_7700BP	PuntaSantaAna_7300BP	YRI	0.283289	0.003965	71.444	53590
ArroyoSeco2_7700BP	RioUncallane_1800BP-Lindo	YRI	0.282593	0.00287	98.469	70269
ArroyoSeco2_7700BP	SakiTzul_7400BP	YRI	0.284374	0.004455	63.833	33962
ArroyoSeco2_7700BP	Selknam_200BP	YRI	0.289858	0.003676	78.841	58131
ArroyoSeco2_7700BP	Sumidouro_10100BP	YRI	0.280306	0.003085	90.869	70018
ArroyoSeco2_7700BP	USR_11500BP-MMN	YRI	0.233377	0.003256	71.671	69761
ArroyoSeco2_7700BP	Yaghan_200BP	YRI	0.288979	0.003689	78.333	52912
ArroyoSeco2_7700BP	Yaghan_900BP	YRI	0.289017	0.003489	82.83	64415
ArroyoSeco2_7700BP	Admixed-Arg	YRI	0.283501	0.00283	100.159	69608
ArroyoSeco2_7700BP	Admixed-NoArg	YRI	0.291103	0.00458	63.559	35886
ArroyoSeco2_7700BP	Andean-Arg	YRI	0.281362	0.002667	105.489	70953
ArroyoSeco2_7700BP	Andean-NoArg	YRI	0.283805	0.002655	106.891	71123
ArroyoSeco2_7700BP	CentrePatagonia-Arg	YRI	0.287304	0.002995	95.94	68330
ArroyoSeco2_7700BP	CentrePatagonia-NoArg	YRI	0.288677	0.002673	107.98	71050
ArroyoSeco2_7700BP	GranChaco-Mesopotamia-Arg	YRI	0.281503	0.002662	105.764	71079
ArroyoSeco2_7700BP	GranChaco-Mesopotamia-NoArg	YRI	0.282648	0.00262	107.898	71098
ArroyoSeco2_7700BP	Undefined-Arg	YRI	0.283159	0.00301	94.082	68362
ArroyoSeco2_7700BP	Undefined-NoArg	YRI	0.283981	0.002832	100.269	69184
Ayayema_5100BP	Conchali_700BP	YRI	0.288273	0.003849	74.896	67912
Ayayema_5100BP	Cuncaicha_3300BP	YRI	0.278996	0.004297	64.935	57767
Ayayema_5100BP	Cuncaicha_4200BP	YRI	0.280371	0.004457	62.901	54868
Ayayema_5100BP	Cuncaicha_9000BP	YRI	0.279389	0.004549	61.414	54583
Ayayema_5100BP	Kaweskar_1100BP	YRI	0.306565	0.003684	83.218	81019
Ayayema_5100BP	Kaweskar_100BP	YRI	0.302555	0.005401	56.016	31066
Ayayema_5100BP	LaGalgada_4100BP	YRI	0.286534	0.004072	70.375	68114
Ayayema_5100BP	LagunaChica_6800BP	YRI	0.287285	0.00427	67.272	39955
Ayayema_5100BP	LapaDoSanto_9600BP	YRI	0.278524	0.003408	81.735	70921
Ayayema_5100BP	Laramate_900BP	YRI	0.28178	0.003446	81.77	73500
Ayayema_5100BP	Laranjal_6700BP	YRI	0.275723	0.004745	58.104	43432
Ayayema_5100BP	Lauricocha_3500BP	YRI	0.276692	0.004667	59.283	46629
Ayayema_5100BP	Lauricocha_5800BP	YRI	0.27978	0.004552	61.458	48190
Ayayema_5100BP	Lauricocha_8600BP	YRI	0.281367	0.00363	77.501	73156
Ayayema_5100BP	LosRieles_10900BP	YRI	0.279821	0.004807	58.207	59983
Ayayema_5100BP	LosRieles_5100BP	YRI	0.291382	0.004351	66.961	58904
Ayayema_5100BP	MayahakCabPek_9300BP	YRI	0.285451	0.005232	54.555	33743
Ayayema_5100BP	PicaOcho_700BP	YRI	0.286572	0.004813	59.54	39157
Ayayema_5100BP	PuntaSantaAna_7300BP	YRI	0.305446	0.004687	65.172	61184
Ayayema_5100BP	RioUncallane_1800BP-Lindo	YRI	0.280996	0.003126	89.882	81766
Ayayema_5100BP	SakiTzul_7400BP	YRI	0.27333	0.005076	53.846	35338
Ayayema_5100BP	Selknam_200BP	YRI	0.29564	0.004263	69.345	64812
Ayayema_5100BP	Sumidouro_10100BP	YRI	0.275383	0.003402	80.955	81363
Ayayema_5100BP	USR_11500BP-MMN	YRI	0.229904	0.003866	59.471	80999
Ayayema_5100BP	Yaghan_200BP	YRI	0.308927	0.004007	77.104	57076
Ayayema_5100BP	Yaghan_900BP	YRI	0.307136	0.003916	78.439	74743
Ayayema_5100BP	Admixed-Arg	YRI	0.284183	0.003196	88.929	80990
Ayayema_5100BP	Admixed-NoArg	YRI	0.280401	0.004833	58.017	41086
Ayayema_5100BP	Andean-Arg	YRI	0.280775	0.002965	94.699	82717
Ayayema_5100BP	Andean-NoArg	YRI	0.282794	0.002982	94.823	82925
Ayayema_5100BP	CentrePatagonia-Arg	YRI	0.288954	0.003442	83.944	79395
Ayayema_5100BP	CentrePatagonia-NoArg	YRI	0.289732	0.002999	96.606	82836
Ayayema_5100BP	GranChaco-Mesopotamia-Arg	YRI	0.280477	0.002942	95.348	82879
Ayayema_5100BP	GranChaco-Mesopotamia-NoArg	YRI	0.282945	0.002906	97.373	82887
Ayayema_5100BP	Undefined-Arg	YRI	0.280887	0.003356	83.686	79478
Ayayema_5100BP	Undefined-NoArg	YRI	0.292035	0.003167	92.214	80527
Conchali_700BP	Cuncaicha_3300BP	YRI	0.281254	0.00388	72.486	54190
Conchali_700BP	Cuncaicha_4200BP	YRI	0.2835	0.003944	71.878	52181
Conchali_700BP	Cuncaicha_9000BP	YRI	0.285414	0.004118	69.305	51866
Conchali_700BP	Kaweskar_1100BP	YRI	0.292208	0.003289	88.856	68053
Conchali_700BP	Kaweskar_100BP	YRI	0.282485	0.004942	57.161	28390
Conchali_700BP	LaGalgada_4100BP	YRI	0.296728	0.003734	79.461	62143
Conchali_700BP	LagunaChica_6800BP	YRI	0.286998	0.003971	72.278	39258
Conchali_700BP	LapaDoSanto_9600BP	YRI	0.280633	0.003223	87.06	64221
Conchali_700BP	Laramate_900BP	YRI	0.290254	0.003179	91.291	66007
Conchali_700BP	Laranjal_6700BP	YRI	0.290479	0.004249	68.36	40823
Conchali_700BP	Lauricocha_3500BP	YRI	0.285852	0.004239	67.426	42756
Conchali_700BP	Lauricocha_5800BP	YRI	0.285218	0.004248	67.146	44079
Conchali_700BP	Lauricocha_8600BP	YRI	0.287314	0.003383	84.94	64595
Conchali_700BP	LosRieles_10900BP	YRI	0.287815	0.00409	70.366	56224
Conchali_700BP	LosRieles_5100BP	YRI	0.303718	0.003982	76.269	55812
Conchali_700BP	MayahakCabPek_9300BP	YRI	0.281261	0.004576	61.462	32028
Conchali_700BP	PicaOcho_700BP	YRI	0.29348	0.004396	66.753	37793
Conchali_700BP	PuntaSantaAna_7300BP	YRI	0.284555	0.004051	70.25	52463
Conchali_700BP	RioUncallane_1800BP-Lindo	YRI	0.28811	0.003064	94.018	68525
Conchali_700BP	SakiTzul_7400BP	YRI	0.281632	0.004579	61.508	33935
Conchali_700BP	Selknam_200BP	YRI	0.295068	0.003974	74.254	57428
Conchali_700BP	Sumidouro_10100BP	YRI	0.280632	0.003132	89.603	68242
Conchali_700BP	USR_11500BP-MMN	YRI	0.232634	0.003539	65.742	68020
Conchali_700BP	Yaghan_200BP	YRI	0.296286	0.00376	78.797	52945
Conchali_700BP	Yaghan_900BP	YRI	0.291049	0.003481	83.615	62754
Conchali_700BP	Admixed-Arg	YRI	0.293093	0.002959	99.054	67881
Conchali_700BP	Admixed-NoArg	YRI	0.292288	0.004433	65.928	35156
Conchali_700BP	Andean-Arg	YRI	0.284871	0.002808	101.459	69211
Conchali_700BP	Andean-NoArg	YRI	0.288401	0.002848	101.268	69365
Conchali_700BP	CentrePatagonia-Arg	YRI	0.303725	0.003283	92.523	66665
Conchali_700BP	CentrePatagonia-NoArg	YRI	0.301987	0.002867	105.335	69287
Conchali_700BP	GranChaco-Mesopotamia-Arg	YRI	0.284943	0.002857	99.747	69328
Conchali_700BP	GranChaco-Mesopotamia-NoArg	YRI	0.285643	0.002811	101.615	69341
Conchali_700BP	Undefined-Arg	YRI	0.287391	0.003187	90.179	66634
Conchali_700BP	Undefined-NoArg	YRI	0.289638	0.003028	95.638	67505
Cuncaicha_3300BP	Cuncaicha_4200BP	YRI	0.298364	0.004536	65.771	46409
Cuncaicha_3300BP	Cuncaicha_9000BP	YRI	0.289206	0.004687	61.703	46135
Cuncaicha_3300BP	Kaweskar_1100BP	YRI	0.279653	0.003549	78.795	57932
Cuncaicha_3300BP	Kaweskar_100BP	YRI	0.274418	0.005423	50.604	24723
Cuncaicha_3300BP	LaGalgada_4100BP	YRI	0.298091	0.004457	66.883	53510
Cuncaicha_3300BP	LagunaChica_6800BP	YRI	0.28587	0.004503	63.486	36017
Cuncaicha_3300BP	LapaDoSanto_9600BP	YRI	0.281182	0.003451	81.469	55437
Cuncaicha_3300BP	Laramate_900BP	YRI	0.290266	0.003542	81.943	56583
Cuncaicha_3300BP	Laranjal_6700BP	YRI	0.28688	0.004639	61.841	36422
Cuncaicha_3300BP	Lauricocha_3500BP	YRI	0.284953	0.004631	61.536	37432
Cuncaicha_3300BP	Lauricocha_5800BP	YRI	0.277369	0.00472	58.761	38342
Cuncaicha_3300BP	Lauricocha_8600BP	YRI	0.287618	0.004022	71.518	55435
Cuncaicha_3300BP	LosRieles_10900BP	YRI	0.283004	0.004789	59.098	49246
Cuncaicha_3300BP	LosRieles_5100BP	YRI	0.280248	0.004332	64.686	48828
Cuncaicha_3300BP	MayahakCabPek_9300BP	YRI	0.280795	0.005429	51.72	28578
Cuncaicha_3300BP	PicaOcho_700BP	YRI	0.292965	0.004831	60.641	33827
Cuncaicha_3300BP	PuntaSantaAna_7300BP	YRI	0.281873	0.004765	59.158	45014
Cuncaicha_3300BP	RioUncallane_1800BP-Lindo	YRI	0.291911	0.003287	88.794	58356
Cuncaicha_3300BP	SakiTzul_7400BP	YRI	0.277147	0.005351	51.791	30315
Cuncaicha_3300BP	Selknam_200BP	YRI	0.280876	0.004448	63.146	49682
Cuncaicha_3300BP	Sumidouro_10100BP	YRI	0.275089	0.003428	80.254	58126
Cuncaicha_3300BP	USR_11500BP-MMN	YRI	0.233777	0.004075	57.365	57840
Cuncaicha_3300BP	Yaghan_200BP	YRI	0.28512	0.004043	70.53	46636
Cuncaicha_3300BP	Yaghan_900BP	YRI	0.283066	0.004039	70.09	53368
Cuncaicha_3300BP	Admixed-Arg	YRI	0.281066	0.003222	87.226	57903
Cuncaicha_3300BP	Admixed-NoArg	YRI	0.27629	0.005344	51.704	29992
Cuncaicha_3300BP	Andean-Arg	YRI	0.285136	0.003092	92.217	59031
Cuncaicha_3300BP	Andean-NoArg	YRI	0.290755	0.003062	94.952	59182
Cuncaicha_3300BP	CentrePatagonia-Arg	YRI	0.281888	0.003531	79.834	56835
Cuncaicha_3300BP	CentrePatagonia-NoArg	YRI	0.283256	0.003037	93.284	59121
Cuncaicha_3300BP	GranChaco-Mesopotamia-Arg	YRI	0.281185	0.003039	92.515	59143
Cuncaicha_3300BP	GranChaco-Mesopotamia-NoArg	YRI	0.282668	0.003046	92.79	59159
Cuncaicha_3300BP	Undefined-Arg	YRI	0.283935	0.003436	82.632	56856
Cuncaicha_3300BP	Undefined-NoArg	YRI	0.282301	0.003203	88.137	57535
Cuncaicha_4200BP	Cuncaicha_9000BP	YRI	0.290671	0.004907	59.238	45254
Cuncaicha_4200BP	Kaweskar_1100BP	YRI	0.283238	0.003769	75.142	55022
Cuncaicha_4200BP	Kaweskar_100BP	YRI	0.274133	0.005641	48.6	24022
Cuncaicha_4200BP	LaGalgada_4100BP	YRI	0.295541	0.004552	64.919	51459
Cuncaicha_4200BP	LagunaChica_6800BP	YRI	0.288803	0.004401	65.628	35634
Cuncaicha_4200BP	LapaDoSanto_9600BP	YRI	0.27935	0.003542	78.869	53222
Cuncaicha_4200BP	Laramate_900BP	YRI	0.293617	0.003575	82.13	54120
Cuncaicha_4200BP	Laranjal_6700BP	YRI	0.284537	0.005017	56.72	35569
Cuncaicha_4200BP	Lauricocha_3500BP	YRI	0.28905	0.00478	60.466	35856
Cuncaicha_4200BP	Lauricocha_5800BP	YRI	0.285722	0.005147	55.507	36693
Cuncaicha_4200BP	Lauricocha_8600BP	YRI	0.288563	0.003918	73.653	52689
Cuncaicha_4200BP	LosRieles_10900BP	YRI	0.288632	0.004728	61.049	47555
Cuncaicha_4200BP	LosRieles_5100BP	YRI	0.283499	0.004462	63.537	47377
Cuncaicha_4200BP	MayahakCabPek_9300BP	YRI	0.28395	0.005577	50.912	27826
Cuncaicha_4200BP	PicaOcho_700BP	YRI	0.300716	0.005218	57.634	33660
Cuncaicha_4200BP	PuntaSantaAna_7300BP	YRI	0.281885	0.004888	57.669	43031
Cuncaicha_4200BP	RioUncallane_1800BP-Lindo	YRI	0.296805	0.003473	85.455	55401
Cuncaicha_4200BP	SakiTzul_7400BP	YRI	0.275687	0.00548	50.304	29874
Cuncaicha_4200BP	Selknam_200BP	YRI	0.285612	0.004442	64.301	47901
Cuncaicha_4200BP	Sumidouro_10100BP	YRI	0.276836	0.003684	75.153	55175
Cuncaicha_4200BP	USR_11500BP-MMN	YRI	0.230317	0.004038	57.044	54892
Cuncaicha_4200BP	Yaghan_200BP	YRI	0.285303	0.00426	66.967	45632
Cuncaicha_4200BP	Yaghan_900BP	YRI	0.285059	0.004117	69.233	50670
Cuncaicha_4200BP	Admixed-Arg	YRI	0.284106	0.003452	82.303	54967
Cuncaicha_4200BP	Admixed-NoArg	YRI	0.278237	0.005234	53.159	28709
Cuncaicha_4200BP	Andean-Arg	YRI	0.286802	0.00318	90.188	56047
Cuncaicha_4200BP	Andean-NoArg	YRI	0.290959	0.00319	91.216	56190
Cuncaicha_4200BP	CentrePatagonia-Arg	YRI	0.283122	0.003678	76.978	53994
Cuncaicha_4200BP	CentrePatagonia-NoArg	YRI	0.283896	0.003174	89.431	56126
Cuncaicha_4200BP	GranChaco-Mesopotamia-Arg	YRI	0.28132	0.003137	89.687	56150
Cuncaicha_4200BP	GranChaco-Mesopotamia-NoArg	YRI	0.283705	0.003109	91.246	56160
Cuncaicha_4200BP	Undefined-Arg	YRI	0.284621	0.003418	83.276	53979
Cuncaicha_4200BP	Undefined-NoArg	YRI	0.282193	0.003335	84.625	54629
Cuncaicha_9000BP	Kaweskar_1100BP	YRI	0.282806	0.004092	69.112	54742
Cuncaicha_9000BP	Kaweskar_100BP	YRI	0.270189	0.005765	46.869	23749
Cuncaicha_9000BP	LaGalgada_4100BP	YRI	0.292241	0.004515	64.726	51247
Cuncaicha_9000BP	LagunaChica_6800BP	YRI	0.281199	0.004737	59.358	35232
Cuncaicha_9000BP	LapaDoSanto_9600BP	YRI	0.280747	0.003586	78.28	52899
Cuncaicha_9000BP	Laramate_900BP	YRI	0.289686	0.003839	75.464	53778
Cuncaicha_9000BP	Laranjal_6700BP	YRI	0.283094	0.004915	57.599	35375
Cuncaicha_9000BP	Lauricocha_3500BP	YRI	0.287812	0.004915	58.553	35785
Cuncaicha_9000BP	Lauricocha_5800BP	YRI	0.287418	0.005176	55.533	36656
Cuncaicha_9000BP	Lauricocha_8600BP	YRI	0.287719	0.004297	66.961	52576
Cuncaicha_9000BP	LosRieles_10900BP	YRI	0.288378	0.005114	56.392	47451
Cuncaicha_9000BP	LosRieles_5100BP	YRI	0.288297	0.004702	61.309	47124
Cuncaicha_9000BP	MayahakCabPek_9300BP	YRI	0.287337	0.005646	50.893	27885
Cuncaicha_9000BP	PicaOcho_700BP	YRI	0.295691	0.005349	55.282	33192
Cuncaicha_9000BP	PuntaSantaAna_7300BP	YRI	0.293621	0.004933	59.527	42733
Cuncaicha_9000BP	RioUncallane_1800BP-Lindo	YRI	0.288405	0.003566	80.865	55130
Cuncaicha_9000BP	SakiTzul_7400BP	YRI	0.27481	0.005584	49.217	29712
Cuncaicha_9000BP	Selknam_200BP	YRI	0.287428	0.004802	59.856	47476
Cuncaicha_9000BP	Sumidouro_10100BP	YRI	0.27804	0.003778	73.594	54881
Cuncaicha_9000BP	USR_11500BP-MMN	YRI	0.234374	0.00443	52.902	54651
Cuncaicha_9000BP	Yaghan_200BP	YRI	0.288086	0.004413	65.281	44963
Cuncaicha_9000BP	Yaghan_900BP	YRI	0.283098	0.004186	67.626	50398
Cuncaicha_9000BP	Admixed-Arg	YRI	0.282913	0.003585	78.916	54680
Cuncaicha_9000BP	Admixed-NoArg	YRI	0.281092	0.005794	48.512	28475
Cuncaicha_9000BP	Andean-Arg	YRI	0.285937	0.003349	85.381	55738
Cuncaicha_9000BP	Andean-NoArg	YRI	0.288834	0.003374	85.594	55876
Cuncaicha_9000BP	CentrePatagonia-Arg	YRI	0.283054	0.003802	74.445	53691
Cuncaicha_9000BP	CentrePatagonia-NoArg	YRI	0.283116	0.003289	86.067	55809
Cuncaicha_9000BP	GranChaco-Mesopotamia-Arg	YRI	0.280477	0.003315	84.6	55826
Cuncaicha_9000BP	GranChaco-Mesopotamia-NoArg	YRI	0.283346	0.003324	85.239	55847
Cuncaicha_9000BP	Undefined-Arg	YRI	0.284789	0.003871	73.572	53674
Cuncaicha_9000BP	Undefined-NoArg	YRI	0.283813	0.003469	81.811	54346
Kaweskar_1100BP	Kaweskar_100BP	YRI	0.337797	0.00471	71.725	31126
Kaweskar_1100BP	LaGalgada_4100BP	YRI	0.287229	0.003684	77.976	68281
Kaweskar_1100BP	LagunaChica_6800BP	YRI	0.286608	0.003842	74.604	40055
Kaweskar_1100BP	LapaDoSanto_9600BP	YRI	0.276657	0.002941	94.072	71027
Kaweskar_1100BP	Laramate_900BP	YRI	0.283429	0.003013	94.073	73569
Kaweskar_1100BP	Laranjal_6700BP	YRI	0.284676	0.004043	70.406	43554
Kaweskar_1100BP	Lauricocha_3500BP	YRI	0.283111	0.004021	70.405	46727
Kaweskar_1100BP	Lauricocha_5800BP	YRI	0.278612	0.004089	68.137	48317
Kaweskar_1100BP	Lauricocha_8600BP	YRI	0.280676	0.003148	89.158	73300
Kaweskar_1100BP	LosRieles_10900BP	YRI	0.280691	0.003926	71.498	60174
Kaweskar_1100BP	LosRieles_5100BP	YRI	0.288209	0.003797	75.913	59071
Kaweskar_1100BP	MayahakCabPek_9300BP	YRI	0.280646	0.004582	61.251	33831
Kaweskar_1100BP	PicaOcho_700BP	YRI	0.291842	0.00428	68.184	39266
Kaweskar_1100BP	PuntaSantaAna_7300BP	YRI	0.289128	0.003851	75.078	61350
Kaweskar_1100BP	RioUncallane_1800BP-Lindo	YRI	0.284153	0.002686	105.786	81776
Kaweskar_1100BP	SakiTzul_7400BP	YRI	0.277544	0.004576	60.655	35415
Kaweskar_1100BP	Selknam_200BP	YRI	0.317318	0.003752	84.575	64965
Kaweskar_1100BP	Sumidouro_10100BP	YRI	0.274938	0.00283	97.168	81465
Kaweskar_1100BP	USR_11500BP-MMN	YRI	0.229985	0.00334	68.851	81153
Kaweskar_1100BP	Yaghan_200BP	YRI	0.325456	0.003681	88.426	57173
Kaweskar_1100BP	Yaghan_900BP	YRI	0.320784	0.003435	93.393	74874
Kaweskar_1100BP	Admixed-Arg	YRI	0.286808	0.002753	104.174	80961
Kaweskar_1100BP	Admixed-NoArg	YRI	0.284418	0.004367	65.126	41156
Kaweskar_1100BP	Andean-Arg	YRI	0.281323	0.002579	109.088	82664
Kaweskar_1100BP	Andean-NoArg	YRI	0.284045	0.002575	110.288	82861
Kaweskar_1100BP	CentrePatagonia-Arg	YRI	0.293004	0.002996	97.8	79423
Kaweskar_1100BP	CentrePatagonia-NoArg	YRI	0.298172	0.002605	114.453	82764
Kaweskar_1100BP	GranChaco-Mesopotamia-Arg	YRI	0.280561	0.002552	109.923	82810
Kaweskar_1100BP	GranChaco-Mesopotamia-NoArg	YRI	0.283171	0.002526	112.118	82820
Kaweskar_1100BP	Undefined-Arg	YRI	0.281801	0.002934	96.057	79509
Kaweskar_1100BP	Undefined-NoArg	YRI	0.295642	0.002714	108.912	80531
Kaweskar_100BP	LaGalgada_4100BP	YRI	0.282508	0.005339	52.909	27845
Kaweskar_100BP	LagunaChica_6800BP	YRI	0.276211	0.00601	45.961	18690
Kaweskar_100BP	LapaDoSanto_9600BP	YRI	0.271715	0.004329	62.764	29082
Kaweskar_100BP	Laramate_900BP	YRI	0.276602	0.004078	67.827	29784
Kaweskar_100BP	Laranjal_6700BP	YRI	0.272123	0.006282	43.316	18751
Kaweskar_100BP	Lauricocha_3500BP	YRI	0.282236	0.006119	46.121	19442
Kaweskar_100BP	Lauricocha_5800BP	YRI	0.276023	0.006529	42.276	19824
Kaweskar_100BP	Lauricocha_8600BP	YRI	0.275832	0.004719	58.457	29200
Kaweskar_100BP	LosRieles_10900BP	YRI	0.276433	0.005646	48.964	25241
Kaweskar_100BP	LosRieles_5100BP	YRI	0.281006	0.005975	47.027	25202
Kaweskar_100BP	MayahakCabPek_9300BP	YRI	0.269102	0.007142	37.681	14531
Kaweskar_100BP	PicaOcho_700BP	YRI	0.285695	0.00673	42.449	17858
Kaweskar_100BP	PuntaSantaAna_7300BP	YRI	0.283	0.005908	47.902	24441
Kaweskar_100BP	RioUncallane_1800BP-Lindo	YRI	0.277872	0.00395	70.351	31404
Kaweskar_100BP	SakiTzul_7400BP	YRI	0.272757	0.006994	38.999	15719
Kaweskar_100BP	Selknam_200BP	YRI	0.320146	0.005553	57.655	26988
Kaweskar_100BP	Sumidouro_10100BP	YRI	0.268795	0.004265	63.022	31284
Kaweskar_100BP	USR_11500BP-MMN	YRI	0.226732	0.005002	45.325	31123
Kaweskar_100BP	Yaghan_200BP	YRI	0.321972	0.005434	59.256	25631
Kaweskar_100BP	Yaghan_900BP	YRI	0.311838	0.004953	62.963	28636
Kaweskar_100BP	Admixed-Arg	YRI	0.279454	0.003995	69.948	31140
Kaweskar_100BP	Admixed-NoArg	YRI	0.277748	0.006256	44.395	16175
Kaweskar_100BP	Andean-Arg	YRI	0.274707	0.003595	76.413	31765
Kaweskar_100BP	Andean-NoArg	YRI	0.277601	0.003585	77.425	31847
Kaweskar_100BP	CentrePatagonia-Arg	YRI	0.286134	0.004215	67.885	30556
Kaweskar_100BP	CentrePatagonia-NoArg	YRI	0.291523	0.003651	79.855	31798
Kaweskar_100BP	GranChaco-Mesopotamia-Arg	YRI	0.274103	0.00356	76.988	31812
Kaweskar_100BP	GranChaco-Mesopotamia-NoArg	YRI	0.27704	0.003584	77.306	31830
Kaweskar_100BP	Undefined-Arg	YRI	0.276755	0.004222	65.549	30608
Kaweskar_100BP	Undefined-NoArg	YRI	0.290911	0.003995	72.823	30957
LaGalgada_4100BP	LagunaChica_6800BP	YRI	0.285616	0.004373	65.317	38479
LaGalgada_4100BP	LapaDoSanto_9600BP	YRI	0.286678	0.003388	84.613	63857
LaGalgada_4100BP	Laramate_900BP	YRI	0.300011	0.00338	88.754	65789
LaGalgada_4100BP	Laranjal_6700BP	YRI	0.293819	0.004759	61.739	40509
LaGalgada_4100BP	Lauricocha_3500BP	YRI	0.302723	0.004653	65.065	42499
LaGalgada_4100BP	Lauricocha_5800BP	YRI	0.300062	0.004877	61.526	43703
LaGalgada_4100BP	Lauricocha_8600BP	YRI	0.29616	0.00384	77.125	64435
LaGalgada_4100BP	LosRieles_10900BP	YRI	0.29004	0.00446	65.034	55636
LaGalgada_4100BP	LosRieles_5100BP	YRI	0.287803	0.004197	68.572	55052
LaGalgada_4100BP	MayahakCabPek_9300BP	YRI	0.291645	0.005293	55.099	31838
LaGalgada_4100BP	PicaOcho_700BP	YRI	0.299548	0.004731	63.312	37260
LaGalgada_4100BP	PuntaSantaAna_7300BP	YRI	0.285255	0.00448	63.67	52438
LaGalgada_4100BP	RioUncallane_1800BP-Lindo	YRI	0.292868	0.003135	93.412	68799
LaGalgada_4100BP	SakiTzul_7400BP	YRI	0.281684	0.005138	54.824	33665
LaGalgada_4100BP	Selknam_200BP	YRI	0.28943	0.004226	68.486	57021
LaGalgada_4100BP	Sumidouro_10100BP	YRI	0.286432	0.003441	83.249	68500
LaGalgada_4100BP	USR_11500BP-MMN	YRI	0.237815	0.003982	59.726	68186
LaGalgada_4100BP	Yaghan_200BP	YRI	0.290965	0.004064	71.604	51994
LaGalgada_4100BP	Yaghan_900BP	YRI	0.286505	0.003949	72.559	62984
LaGalgada_4100BP	Admixed-Arg	YRI	0.288703	0.003342	86.382	68219
LaGalgada_4100BP	Admixed-NoArg	YRI	0.289551	0.005198	55.699	35123
LaGalgada_4100BP	Andean-Arg	YRI	0.293431	0.002984	98.337	69606
LaGalgada_4100BP	Andean-NoArg	YRI	0.298926	0.002955	101.174	69782
LaGalgada_4100BP	CentrePatagonia-Arg	YRI	0.291602	0.003356	86.899	66979
LaGalgada_4100BP	CentrePatagonia-NoArg	YRI	0.289843	0.003045	95.178	69718
LaGalgada_4100BP	GranChaco-Mesopotamia-Arg	YRI	0.288541	0.002971	97.134	69738
LaGalgada_4100BP	GranChaco-Mesopotamia-NoArg	YRI	0.28958	0.002997	96.638	69757
LaGalgada_4100BP	Undefined-Arg	YRI	0.290335	0.00333	87.186	66955
LaGalgada_4100BP	Undefined-NoArg	YRI	0.292402	0.003226	90.634	67812
LagunaChica_6800BP	LapaDoSanto_9600BP	YRI	0.2846	0.003638	78.23	39632
LagunaChica_6800BP	Laramate_900BP	YRI	0.28442	0.003523	80.735	40039
LagunaChica_6800BP	Laranjal_6700BP	YRI	0.284204	0.004715	60.28	28033
LagunaChica_6800BP	Lauricocha_3500BP	YRI	0.288184	0.005016	57.453	27238
LagunaChica_6800BP	Lauricocha_5800BP	YRI	0.286323	0.004949	57.86	27742
LagunaChica_6800BP	Lauricocha_8600BP	YRI	0.285736	0.004193	68.144	38924
LagunaChica_6800BP	LosRieles_10900BP	YRI	0.282394	0.005029	56.149	36587
LagunaChica_6800BP	LosRieles_5100BP	YRI	0.290212	0.004529	64.074	36689
LagunaChica_6800BP	MayahakCabPek_9300BP	YRI	0.279412	0.005419	51.56	22149
LagunaChica_6800BP	PicaOcho_700BP	YRI	0.290235	0.004866	59.649	27284
LagunaChica_6800BP	PuntaSantaAna_7300BP	YRI	0.280714	0.004906	57.216	31966
LagunaChica_6800BP	RioUncallane_1800BP-Lindo	YRI	0.281141	0.003388	82.979	40323
LagunaChica_6800BP	SakiTzul_7400BP	YRI	0.276064	0.005507	50.125	24244
LagunaChica_6800BP	Selknam_200BP	YRI	0.290371	0.004639	62.598	36279
LagunaChica_6800BP	Sumidouro_10100BP	YRI	0.280223	0.003727	75.183	40170
LagunaChica_6800BP	USR_11500BP-MMN	YRI	0.234483	0.004322	54.255	40006
LagunaChica_6800BP	Yaghan_200BP	YRI	0.290785	0.00431	67.473	35824
LagunaChica_6800BP	Yaghan_900BP	YRI	0.287804	0.004132	69.648	36852
LagunaChica_6800BP	Admixed-Arg	YRI	0.282748	0.00343	82.427	40014
LagunaChica_6800BP	Admixed-NoArg	YRI	0.281872	0.005551	50.774	21081
LagunaChica_6800BP	Andean-Arg	YRI	0.280641	0.003163	88.732	40756
LagunaChica_6800BP	Andean-NoArg	YRI	0.28372	0.003167	89.597	40854
LagunaChica_6800BP	CentrePatagonia-Arg	YRI	0.285088	0.003734	76.34	39324
LagunaChica_6800BP	CentrePatagonia-NoArg	YRI	0.286092	0.003157	90.635	40805
LagunaChica_6800BP	GranChaco-Mesopotamia-Arg	YRI	0.282952	0.003156	89.659	40824
LagunaChica_6800BP	GranChaco-Mesopotamia-NoArg	YRI	0.283548	0.003142	90.24	40838
LagunaChica_6800BP	Undefined-Arg	YRI	0.282923	0.003701	76.447	39313
LagunaChica_6800BP	Undefined-NoArg	YRI	0.284003	0.00344	82.565	39762
LapaDoSanto_9600BP	Laramate_900BP	YRI	0.281655	0.002903	97.024	67858
LapaDoSanto_9600BP	Laranjal_6700BP	YRI	0.285336	0.003667	77.814	41936
LapaDoSanto_9600BP	Lauricocha_3500BP	YRI	0.277225	0.003731	74.31	43898
LapaDoSanto_9600BP	Lauricocha_5800BP	YRI	0.274583	0.003898	70.436	45170
LapaDoSanto_9600BP	Lauricocha_8600BP	YRI	0.277251	0.003119	88.885	66758
LapaDoSanto_9600BP	LosRieles_10900BP	YRI	0.283749	0.003704	76.607	57489
LapaDoSanto_9600BP	LosRieles_5100BP	YRI	0.280659	0.00348	80.642	56735
LapaDoSanto_9600BP	MayahakCabPek_9300BP	YRI	0.282655	0.004221	66.959	32748
LapaDoSanto_9600BP	PicaOcho_700BP	YRI	0.282351	0.003965	71.207	38324
LapaDoSanto_9600BP	PuntaSantaAna_7300BP	YRI	0.276723	0.003734	74.101	54664
LapaDoSanto_9600BP	RioUncallane_1800BP-Lindo	YRI	0.279665	0.002702	103.504	71406
LapaDoSanto_9600BP	SakiTzul_7400BP	YRI	0.280766	0.00408	68.819	34555
LapaDoSanto_9600BP	Selknam_200BP	YRI	0.279857	0.003412	82.011	59413
LapaDoSanto_9600BP	Sumidouro_10100BP	YRI	0.288749	0.002977	96.997	71166
LapaDoSanto_9600BP	USR_11500BP-MMN	YRI	0.23114	0.003172	72.858	71000
LapaDoSanto_9600BP	Yaghan_200BP	YRI	0.28167	0.003389	83.105	54160
LapaDoSanto_9600BP	Yaghan_900BP	YRI	0.278913	0.003107	89.763	65586
LapaDoSanto_9600BP	Admixed-Arg	YRI	0.27647	0.002748	100.626	70701
LapaDoSanto_9600BP	Admixed-NoArg	YRI	0.273929	0.00405	67.629	36495
LapaDoSanto_9600BP	Andean-Arg	YRI	0.276866	0.002594	106.74	72031
LapaDoSanto_9600BP	Andean-NoArg	YRI	0.279688	0.002585	108.207	72182
LapaDoSanto_9600BP	CentrePatagonia-Arg	YRI	0.27578	0.002809	98.173	69505
LapaDoSanto_9600BP	CentrePatagonia-NoArg	YRI	0.277247	0.002594	106.89	72122
LapaDoSanto_9600BP	GranChaco-Mesopotamia-Arg	YRI	0.278192	0.002607	106.694	72135
LapaDoSanto_9600BP	GranChaco-Mesopotamia-NoArg	YRI	0.280065	0.002597	107.859	72152
LapaDoSanto_9600BP	Undefined-Arg	YRI	0.276093	0.002903	95.121	69501
LapaDoSanto_9600BP	Undefined-NoArg	YRI	0.277139	0.002665	103.989	70338
Laramate_900BP	Laranjal_6700BP	YRI	0.28379	0.003795	74.786	42502
Laramate_900BP	Lauricocha_3500BP	YRI	0.292364	0.003846	76.027	45061
Laramate_900BP	Lauricocha_5800BP	YRI	0.293795	0.003878	75.754	46412
Laramate_900BP	Lauricocha_8600BP	YRI	0.291238	0.003109	93.677	68967
Laramate_900BP	LosRieles_10900BP	YRI	0.287045	0.003823	75.082	58657
Laramate_900BP	LosRieles_5100BP	YRI	0.288024	0.003496	82.394	58073
Laramate_900BP	MayahakCabPek_9300BP	YRI	0.28423	0.004192	67.797	33152
Laramate_900BP	PicaOcho_700BP	YRI	0.30007	0.003935	76.253	38883
Laramate_900BP	PuntaSantaAna_7300BP	YRI	0.279731	0.003732	74.956	56402
Laramate_900BP	RioUncallane_1800BP-Lindo	YRI	0.293837	0.002883	101.921	73909
Laramate_900BP	SakiTzul_7400BP	YRI	0.282036	0.004114	68.555	35059
Laramate_900BP	Selknam_200BP	YRI	0.285607	0.003497	81.668	61177
Laramate_900BP	Sumidouro_10100BP	YRI	0.277247	0.002929	94.644	73765
Laramate_900BP	USR_11500BP-MMN	YRI	0.233106	0.003132	74.433	73606
Laramate_900BP	Yaghan_200BP	YRI	0.287806	0.003322	86.639	55332
Laramate_900BP	Yaghan_900BP	YRI	0.282342	0.003196	88.333	67910
Laramate_900BP	Admixed-Arg	YRI	0.284425	0.002844	100.013	73205
Laramate_900BP	Admixed-NoArg	YRI	0.284368	0.004352	65.336	37737
Laramate_900BP	Andean-Arg	YRI	0.292035	0.002722	107.294	74527
Laramate_900BP	Andean-NoArg	YRI	0.297101	0.002725	109.022	74693
Laramate_900BP	CentrePatagonia-Arg	YRI	0.286113	0.00293	97.645	71955
Laramate_900BP	CentrePatagonia-NoArg	YRI	0.285143	0.002672	106.728	74632
Laramate_900BP	GranChaco-Mesopotamia-Arg	YRI	0.283699	0.002691	105.421	74655
Laramate_900BP	GranChaco-Mesopotamia-NoArg	YRI	0.285156	0.00267	106.815	74668
Laramate_900BP	Undefined-Arg	YRI	0.285348	0.002859	99.822	71934
Laramate_900BP	Undefined-NoArg	YRI	0.286346	0.00277	103.356	72803
Laranjal_6700BP	Lauricocha_3500BP	YRI	0.285317	0.005321	53.618	28497
Laranjal_6700BP	Lauricocha_5800BP	YRI	0.279222	0.005003	55.813	29138
Laranjal_6700BP	Lauricocha_8600BP	YRI	0.28092	0.00423	66.407	41655
Laranjal_6700BP	LosRieles_10900BP	YRI	0.286126	0.005004	57.174	38008
Laranjal_6700BP	LosRieles_5100BP	YRI	0.28694	0.004795	59.835	37265
Laranjal_6700BP	MayahakCabPek_9300BP	YRI	0.276568	0.00553	50.014	23295
Laranjal_6700BP	PicaOcho_700BP	YRI	0.282932	0.00526	53.794	26734
Laranjal_6700BP	PuntaSantaAna_7300BP	YRI	0.288382	0.005166	55.822	34130
Laranjal_6700BP	RioUncallane_1800BP-Lindo	YRI	0.282487	0.003626	77.902	43850
Laranjal_6700BP	SakiTzul_7400BP	YRI	0.280245	0.00546	51.324	24486
Laranjal_6700BP	Selknam_200BP	YRI	0.284833	0.004766	59.763	37517
Laranjal_6700BP	Sumidouro_10100BP	YRI	0.283416	0.003786	74.858	43664
Laranjal_6700BP	USR_11500BP-MMN	YRI	0.235265	0.004115	57.175	43473
Laranjal_6700BP	Yaghan_200BP	YRI	0.289329	0.004467	64.773	35363
Laranjal_6700BP	Yaghan_900BP	YRI	0.28691	0.004209	68.168	40183
Laranjal_6700BP	Admixed-Arg	YRI	0.280219	0.003549	78.958	43460
Laranjal_6700BP	Admixed-NoArg	YRI	0.277892	0.005603	49.598	22646
Laranjal_6700BP	Andean-Arg	YRI	0.280798	0.00337	83.314	44312
Laranjal_6700BP	Andean-NoArg	YRI	0.284	0.00336	84.521	44405
Laranjal_6700BP	CentrePatagonia-Arg	YRI	0.281786	0.003899	72.278	42669
Laranjal_6700BP	CentrePatagonia-NoArg	YRI	0.283877	0.003419	83.031	44366
Laranjal_6700BP	GranChaco-Mesopotamia-Arg	YRI	0.282052	0.003317	85.026	44381
Laranjal_6700BP	GranChaco-Mesopotamia-NoArg	YRI	0.285102	0.003361	84.824	44399
Laranjal_6700BP	Undefined-Arg	YRI	0.282009	0.003683	76.573	42666
Laranjal_6700BP	Undefined-NoArg	YRI	0.282973	0.003558	79.539	43213
Lauricocha_3500BP	Lauricocha_5800BP	YRI	0.309981	0.00557	55.647	31030
Lauricocha_3500BP	Lauricocha_8600BP	YRI	0.304674	0.004254	71.62	44964
Lauricocha_3500BP	LosRieles_10900BP	YRI	0.284476	0.005243	54.261	38695
Lauricocha_3500BP	LosRieles_5100BP	YRI	0.282175	0.004802	58.76	38319
Lauricocha_3500BP	MayahakCabPek_9300BP	YRI	0.280816	0.006102	46.017	22439
Lauricocha_3500BP	PicaOcho_700BP	YRI	0.287381	0.005628	51.065	26151
Lauricocha_3500BP	PuntaSantaAna_7300BP	YRI	0.277959	0.00506	54.928	36098
Lauricocha_3500BP	RioUncallane_1800BP-Lindo	YRI	0.28879	0.003678	78.524	47109
Lauricocha_3500BP	SakiTzul_7400BP	YRI	0.281703	0.005832	48.299	23877
Lauricocha_3500BP	Selknam_200BP	YRI	0.283495	0.005105	55.537	39447
Lauricocha_3500BP	Sumidouro_10100BP	YRI	0.276213	0.003838	71.967	46889
Lauricocha_3500BP	USR_11500BP-MMN	YRI	0.232297	0.004402	52.776	46657
Lauricocha_3500BP	Yaghan_200BP	YRI	0.278059	0.004321	64.351	36203
Lauricocha_3500BP	Yaghan_900BP	YRI	0.279299	0.004297	65.001	43090
Lauricocha_3500BP	Admixed-Arg	YRI	0.281307	0.003669	76.679	46741
Lauricocha_3500BP	Admixed-NoArg	YRI	0.27655	0.005765	47.973	24146
Lauricocha_3500BP	Andean-Arg	YRI	0.286151	0.00335	85.425	47633
Lauricocha_3500BP	Andean-NoArg	YRI	0.290963	0.003336	87.209	47752
Lauricocha_3500BP	CentrePatagonia-Arg	YRI	0.282772	0.003889	72.707	45839
Lauricocha_3500BP	CentrePatagonia-NoArg	YRI	0.282406	0.003367	83.879	47698
Lauricocha_3500BP	GranChaco-Mesopotamia-Arg	YRI	0.280464	0.003276	85.615	47711
Lauricocha_3500BP	GranChaco-Mesopotamia-NoArg	YRI	0.282399	0.003309	85.333	47732
Lauricocha_3500BP	Undefined-Arg	YRI	0.279638	0.003718	75.214	45799
Lauricocha_3500BP	Undefined-NoArg	YRI	0.283092	0.003638	77.819	46387
Lauricocha_5800BP	Lauricocha_8600BP	YRI	0.300127	0.00433	69.306	46161
Lauricocha_5800BP	LosRieles_10900BP	YRI	0.275181	0.005138	53.562	39731
Lauricocha_5800BP	LosRieles_5100BP	YRI	0.286554	0.004885	58.665	39257
Lauricocha_5800BP	MayahakCabPek_9300BP	YRI	0.27793	0.005992	46.384	22979
Lauricocha_5800BP	PicaOcho_700BP	YRI	0.286536	0.005402	53.038	26729
Lauricocha_5800BP	PuntaSantaAna_7300BP	YRI	0.278856	0.005109	54.579	37188
Lauricocha_5800BP	RioUncallane_1800BP-Lindo	YRI	0.28835	0.003668	78.605	48664
Lauricocha_5800BP	SakiTzul_7400BP	YRI	0.280495	0.005922	47.369	24298
Lauricocha_5800BP	Selknam_200BP	YRI	0.283275	0.00464	61.049	40547
Lauricocha_5800BP	Sumidouro_10100BP	YRI	0.27747	0.003887	71.386	48458
Lauricocha_5800BP	USR_11500BP-MMN	YRI	0.233696	0.00427	54.725	48264
Lauricocha_5800BP	Yaghan_200BP	YRI	0.279649	0.004453	62.801	37013
Lauricocha_5800BP	Yaghan_900BP	YRI	0.281235	0.004362	64.47	44607
Lauricocha_5800BP	Admixed-Arg	YRI	0.27994	0.003495	80.091	48267
Lauricocha_5800BP	Admixed-NoArg	YRI	0.274408	0.005554	49.409	24807
Lauricocha_5800BP	Andean-Arg	YRI	0.285263	0.003322	85.864	49218
Lauricocha_5800BP	Andean-NoArg	YRI	0.289791	0.003334	86.915	49347
Lauricocha_5800BP	CentrePatagonia-Arg	YRI	0.277099	0.003832	72.317	47358
Lauricocha_5800BP	CentrePatagonia-NoArg	YRI	0.281602	0.003294	85.502	49300
Lauricocha_5800BP	GranChaco-Mesopotamia-Arg	YRI	0.280184	0.003256	86.054	49318
Lauricocha_5800BP	GranChaco-Mesopotamia-NoArg	YRI	0.281843	0.003262	86.392	49334
Lauricocha_5800BP	Undefined-Arg	YRI	0.280964	0.003733	75.274	47346
Lauricocha_5800BP	Undefined-NoArg	YRI	0.284684	0.003422	83.202	47970
Lauricocha_8600BP	LosRieles_10900BP	YRI	0.284763	0.004348	65.492	57434
Lauricocha_8600BP	LosRieles_5100BP	YRI	0.283924	0.003716	76.407	56634
Lauricocha_8600BP	MayahakCabPek_9300BP	YRI	0.282559	0.004676	60.429	32516
Lauricocha_8600BP	PicaOcho_700BP	YRI	0.29206	0.004594	63.57	37741
Lauricocha_8600BP	PuntaSantaAna_7300BP	YRI	0.276131	0.004126	66.918	55923
Lauricocha_8600BP	RioUncallane_1800BP-Lindo	YRI	0.286528	0.002941	97.441	73831
Lauricocha_8600BP	SakiTzul_7400BP	YRI	0.278789	0.004866	57.292	34205
Lauricocha_8600BP	Selknam_200BP	YRI	0.286426	0.003695	77.517	60278
Lauricocha_8600BP	Sumidouro_10100BP	YRI	0.275677	0.003137	87.867	73551
Lauricocha_8600BP	USR_11500BP-MMN	YRI	0.229591	0.003512	65.373	73228
Lauricocha_8600BP	Yaghan_200BP	YRI	0.282999	0.003476	81.424	54118
Lauricocha_8600BP	Yaghan_900BP	YRI	0.279493	0.003311	84.424	67605
Lauricocha_8600BP	Admixed-Arg	YRI	0.28154	0.002945	95.584	73161
Lauricocha_8600BP	Admixed-NoArg	YRI	0.280909	0.004761	59.004	37522
Lauricocha_8600BP	Andean-Arg	YRI	0.285027	0.00273	104.391	74624
Lauricocha_8600BP	Andean-NoArg	YRI	0.289831	0.002702	107.251	74801
Lauricocha_8600BP	CentrePatagonia-Arg	YRI	0.280519	0.002998	93.558	71813
Lauricocha_8600BP	CentrePatagonia-NoArg	YRI	0.282003	0.0027	104.456	74728
Lauricocha_8600BP	GranChaco-Mesopotamia-Arg	YRI	0.279947	0.002685	104.281	74756
Lauricocha_8600BP	GranChaco-Mesopotamia-NoArg	YRI	0.281439	0.00267	105.415	74769
Lauricocha_8600BP	Undefined-Arg	YRI	0.282191	0.003159	89.322	71800
Lauricocha_8600BP	Undefined-NoArg	YRI	0.281409	0.002849	98.77	72713
LosRieles_10900BP	LosRieles_5100BP	YRI	0.292693	0.004737	61.789	50625
LosRieles_10900BP	MayahakCabPek_9300BP	YRI	0.277728	0.00572	48.554	30046
LosRieles_10900BP	PicaOcho_700BP	YRI	0.283944	0.005059	56.131	34953
LosRieles_10900BP	PuntaSantaAna_7300BP	YRI	0.283888	0.005132	55.318	46672
LosRieles_10900BP	RioUncallane_1800BP-Lindo	YRI	0.286589	0.003543	80.894	60616
LosRieles_10900BP	SakiTzul_7400BP	YRI	0.285983	0.005702	50.151	31691
LosRieles_10900BP	Selknam_200BP	YRI	0.280757	0.004712	59.578	51124
LosRieles_10900BP	Sumidouro_10100BP	YRI	0.282753	0.003874	72.982	60321
LosRieles_10900BP	USR_11500BP-MMN	YRI	0.232152	0.004176	55.598	60061
LosRieles_10900BP	Yaghan_200BP	YRI	0.28345	0.004397	64.458	47534
LosRieles_10900BP	Yaghan_900BP	YRI	0.284295	0.004224	67.308	55475
LosRieles_10900BP	Admixed-Arg	YRI	0.28122	0.003537	79.512	60090
LosRieles_10900BP	Admixed-NoArg	YRI	0.277087	0.005703	48.59	31147
LosRieles_10900BP	Andean-Arg	YRI	0.281701	0.003316	84.958	61295
LosRieles_10900BP	Andean-NoArg	YRI	0.284305	0.003377	84.197	61456
LosRieles_10900BP	CentrePatagonia-Arg	YRI	0.280317	0.003927	71.377	58990
LosRieles_10900BP	CentrePatagonia-NoArg	YRI	0.282073	0.003349	84.216	61387
LosRieles_10900BP	GranChaco-Mesopotamia-Arg	YRI	0.280478	0.003281	85.497	61421
LosRieles_10900BP	GranChaco-Mesopotamia-NoArg	YRI	0.282709	0.003259	86.743	61434
LosRieles_10900BP	Undefined-Arg	YRI	0.280184	0.00378	74.121	58993
LosRieles_10900BP	Undefined-NoArg	YRI	0.280761	0.003558	78.92	59733
LosRieles_5100BP	MayahakCabPek_9300BP	YRI	0.289425	0.005536	52.283	29462
LosRieles_5100BP	PicaOcho_700BP	YRI	0.291222	0.005376	54.166	34848
LosRieles_5100BP	PuntaSantaAna_7300BP	YRI	0.283882	0.004636	61.233	45930
LosRieles_5100BP	RioUncallane_1800BP-Lindo	YRI	0.288683	0.003275	88.147	59506
LosRieles_5100BP	SakiTzul_7400BP	YRI	0.284402	0.005362	53.036	31457
LosRieles_5100BP	Selknam_200BP	YRI	0.289409	0.004309	67.157	50596
LosRieles_5100BP	Sumidouro_10100BP	YRI	0.279718	0.003584	78.048	59260
LosRieles_5100BP	USR_11500BP-MMN	YRI	0.233236	0.004071	57.294	58997
LosRieles_5100BP	Yaghan_200BP	YRI	0.295417	0.004203	70.289	47477
LosRieles_5100BP	Yaghan_900BP	YRI	0.290239	0.003847	75.439	54459
LosRieles_5100BP	Admixed-Arg	YRI	0.288236	0.003307	87.167	59038
LosRieles_5100BP	Admixed-NoArg	YRI	0.286732	0.005415	52.947	30673
LosRieles_5100BP	Andean-Arg	YRI	0.28347	0.003002	94.422	60231
LosRieles_5100BP	Andean-NoArg	YRI	0.286374	0.003008	95.19	60370
LosRieles_5100BP	CentrePatagonia-Arg	YRI	0.297457	0.003527	84.347	57919
LosRieles_5100BP	CentrePatagonia-NoArg	YRI	0.296575	0.003081	96.258	60312
LosRieles_5100BP	GranChaco-Mesopotamia-Arg	YRI	0.282987	0.002987	94.733	60338
LosRieles_5100BP	GranChaco-Mesopotamia-NoArg	YRI	0.284731	0.002959	96.227	60351
LosRieles_5100BP	Undefined-Arg	YRI	0.287383	0.003566	80.598	57937
LosRieles_5100BP	Undefined-NoArg	YRI	0.286134	0.003286	87.079	58689
MayahakCabPek_9300BP	PicaOcho_700BP	YRI	0.280663	0.006418	43.734	21343
MayahakCabPek_9300BP	PuntaSantaAna_7300BP	YRI	0.281589	0.00597	47.164	26636
MayahakCabPek_9300BP	RioUncallane_1800BP-Lindo	YRI	0.28026	0.003999	70.087	34095
MayahakCabPek_9300BP	SakiTzul_7400BP	YRI	0.291215	0.006215	46.857	19713
MayahakCabPek_9300BP	Selknam_200BP	YRI	0.277549	0.005439	51.029	29041
MayahakCabPek_9300BP	Sumidouro_10100BP	YRI	0.276971	0.004115	67.307	33933
MayahakCabPek_9300BP	USR_11500BP-MMN	YRI	0.235484	0.004972	47.357	33765
MayahakCabPek_9300BP	Yaghan_200BP	YRI	0.287377	0.00529	54.325	27237
MayahakCabPek_9300BP	Yaghan_900BP	YRI	0.280707	0.004891	57.397	31210
MayahakCabPek_9300BP	Admixed-Arg	YRI	0.27889	0.003864	72.17	33822
MayahakCabPek_9300BP	Admixed-NoArg	YRI	0.277769	0.006435	43.165	17592
MayahakCabPek_9300BP	Andean-Arg	YRI	0.276512	0.003648	75.792	34471
MayahakCabPek_9300BP	Andean-NoArg	YRI	0.27934	0.003641	76.727	34554
MayahakCabPek_9300BP	CentrePatagonia-Arg	YRI	0.277786	0.004311	64.441	33189
MayahakCabPek_9300BP	CentrePatagonia-NoArg	YRI	0.277334	0.003629	76.423	34508
MayahakCabPek_9300BP	GranChaco-Mesopotamia-Arg	YRI	0.276542	0.003544	78.03	34526
MayahakCabPek_9300BP	GranChaco-Mesopotamia-NoArg	YRI	0.279352	0.003567	78.318	34540
MayahakCabPek_9300BP	Undefined-Arg	YRI	0.281426	0.00408	68.978	33154
MayahakCabPek_9300BP	Undefined-NoArg	YRI	0.278683	0.003961	70.351	33586
PicaOcho_700BP	PuntaSantaAna_7300BP	YRI	0.286771	0.005219	54.944	31164
PicaOcho_700BP	RioUncallane_1800BP-Lindo	YRI	0.297509	0.003789	78.509	39527
PicaOcho_700BP	SakiTzul_7400BP	YRI	0.277941	0.005964	46.605	23117
PicaOcho_700BP	Selknam_200BP	YRI	0.28616	0.005218	54.836	34712
PicaOcho_700BP	Sumidouro_10100BP	YRI	0.280244	0.004043	69.318	39375
PicaOcho_700BP	USR_11500BP-MMN	YRI	0.231733	0.004748	48.807	39216
PicaOcho_700BP	Yaghan_200BP	YRI	0.296267	0.004673	63.401	33657
PicaOcho_700BP	Yaghan_900BP	YRI	0.29101	0.004478	64.987	36116
PicaOcho_700BP	Admixed-Arg	YRI	0.285888	0.003733	76.589	39229
PicaOcho_700BP	Admixed-NoArg	YRI	0.288806	0.005888	49.049	20659
PicaOcho_700BP	Andean-Arg	YRI	0.293763	0.00348	84.41	39959
PicaOcho_700BP	Andean-NoArg	YRI	0.296785	0.003534	83.975	40071
PicaOcho_700BP	CentrePatagonia-Arg	YRI	0.288028	0.003827	75.267	38502
PicaOcho_700BP	CentrePatagonia-NoArg	YRI	0.288443	0.003452	83.555	40019
PicaOcho_700BP	GranChaco-Mesopotamia-Arg	YRI	0.286232	0.003434	83.343	40044
PicaOcho_700BP	GranChaco-Mesopotamia-NoArg	YRI	0.287625	0.003507	82.022	40052
PicaOcho_700BP	Undefined-Arg	YRI	0.286619	0.003994	71.77	38464
PicaOcho_700BP	Undefined-NoArg	YRI	0.288541	0.003639	79.295	38986
PuntaSantaAna_7300BP	RioUncallane_1800BP-Lindo	YRI	0.282388	0.003455	81.722	61866
PuntaSantaAna_7300BP	SakiTzul_7400BP	YRI	0.277505	0.005787	47.957	27993
PuntaSantaAna_7300BP	Selknam_200BP	YRI	0.298358	0.004607	64.767	50114
PuntaSantaAna_7300BP	Sumidouro_10100BP	YRI	0.276412	0.00376	73.513	61591
PuntaSantaAna_7300BP	USR_11500BP-MMN	YRI	0.231077	0.004061	56.899	61296
PuntaSantaAna_7300BP	Yaghan_200BP	YRI	0.300055	0.004483	66.926	44785
PuntaSantaAna_7300BP	Yaghan_900BP	YRI	0.296086	0.004145	71.43	56569
PuntaSantaAna_7300BP	Admixed-Arg	YRI	0.281927	0.003396	83.006	61283
PuntaSantaAna_7300BP	Admixed-NoArg	YRI	0.273443	0.005313	51.47	31473
PuntaSantaAna_7300BP	Andean-Arg	YRI	0.278443	0.003173	87.745	62594
PuntaSantaAna_7300BP	Andean-NoArg	YRI	0.281149	0.003189	88.176	62750
PuntaSantaAna_7300BP	CentrePatagonia-Arg	YRI	0.284213	0.003658	77.688	60119
PuntaSantaAna_7300BP	CentrePatagonia-NoArg	YRI	0.284548	0.003212	88.59	62672
PuntaSantaAna_7300BP	GranChaco-Mesopotamia-Arg	YRI	0.278061	0.003216	86.461	62702
PuntaSantaAna_7300BP	GranChaco-Mesopotamia-NoArg	YRI	0.28003	0.003214	87.133	62722
PuntaSantaAna_7300BP	Undefined-Arg	YRI	0.279644	0.003579	78.128	60137
PuntaSantaAna_7300BP	Undefined-NoArg	YRI	0.283715	0.003428	82.762	60956
RioUncallane_1800BP-Lindo	SakiTzul_7400BP	YRI	0.278979	0.003903	71.478	35674
RioUncallane_1800BP-Lindo	Selknam_200BP	YRI	0.286629	0.003255	88.054	65509
RioUncallane_1800BP-Lindo	Sumidouro_10100BP	YRI	0.278022	0.002754	100.955	81974
RioUncallane_1800BP-Lindo	USR_11500BP-MMN	YRI	0.232855	0.002871	81.107	81857
RioUncallane_1800BP-Lindo	Yaghan_200BP	YRI	0.287642	0.003225	89.186	57602
RioUncallane_1800BP-Lindo	Yaghan_900BP	YRI	0.283766	0.00292	97.171	75504
RioUncallane_1800BP-Lindo	Admixed-Arg	YRI	0.284797	0.002558	111.331	81246
RioUncallane_1800BP-Lindo	Admixed-NoArg	YRI	0.28102	0.00374	75.137	41383
RioUncallane_1800BP-Lindo	Andean-Arg	YRI	0.290169	0.00249	116.527	82782
RioUncallane_1800BP-Lindo	Andean-NoArg	YRI	0.294208	0.002486	118.352	82959
RioUncallane_1800BP-Lindo	CentrePatagonia-Arg	YRI	0.284378	0.002684	105.94	79829
RioUncallane_1800BP-Lindo	CentrePatagonia-NoArg	YRI	0.284617	0.00243	117.127	82893
RioUncallane_1800BP-Lindo	GranChaco-Mesopotamia-Arg	YRI	0.28346	0.002418	117.229	82919
RioUncallane_1800BP-Lindo	GranChaco-Mesopotamia-NoArg	YRI	0.284722	0.002417	117.815	82928
RioUncallane_1800BP-Lindo	Undefined-Arg	YRI	0.284739	0.002716	104.83	79889
RioUncallane_1800BP-Lindo	Undefined-NoArg	YRI	0.285474	0.002526	113.002	80888
SakiTzul_7400BP	Selknam_200BP	YRI	0.281331	0.005395	52.143	30971
SakiTzul_7400BP	Sumidouro_10100BP	YRI	0.275422	0.004371	63.01	35543
SakiTzul_7400BP	USR_11500BP-MMN	YRI	0.231594	0.004887	47.387	35373
SakiTzul_7400BP	Yaghan_200BP	YRI	0.280239	0.004937	56.758	29597
SakiTzul_7400BP	Yaghan_900BP	YRI	0.275184	0.004763	57.781	32631
SakiTzul_7400BP	Admixed-Arg	YRI	0.276124	0.003997	69.088	35376
SakiTzul_7400BP	Admixed-NoArg	YRI	0.278436	0.006395	43.543	18463
SakiTzul_7400BP	Andean-Arg	YRI	0.275873	0.003605	76.533	36075
SakiTzul_7400BP	Andean-NoArg	YRI	0.278753	0.003652	76.32	36165
SakiTzul_7400BP	CentrePatagonia-Arg	YRI	0.275133	0.00425	64.735	34734
SakiTzul_7400BP	CentrePatagonia-NoArg	YRI	0.278037	0.003618	76.839	36120
SakiTzul_7400BP	GranChaco-Mesopotamia-Arg	YRI	0.277248	0.003577	77.503	36147
SakiTzul_7400BP	GranChaco-Mesopotamia-NoArg	YRI	0.279836	0.003661	76.437	36155
SakiTzul_7400BP	Undefined-Arg	YRI	0.276613	0.004231	65.378	34733
SakiTzul_7400BP	Undefined-NoArg	YRI	0.278005	0.003959	70.227	35179
Selknam_200BP	Sumidouro_10100BP	YRI	0.27947	0.003412	81.91	65202
Selknam_200BP	USR_11500BP-MMN	YRI	0.232624	0.003751	62.012	64927
Selknam_200BP	Yaghan_200BP	YRI	0.32681	0.004192	77.958	50242
Selknam_200BP	Yaghan_900BP	YRI	0.321082	0.003959	81.105	59902
Selknam_200BP	Admixed-Arg	YRI	0.28951	0.00316	91.606	64928
Selknam_200BP	Admixed-NoArg	YRI	0.288583	0.005088	56.724	33493
Selknam_200BP	Andean-Arg	YRI	0.2846	0.002954	96.35	66251
Selknam_200BP	Andean-NoArg	YRI	0.286488	0.002931	97.756	66423
Selknam_200BP	CentrePatagonia-Arg	YRI	0.29375	0.003407	86.22	63730
Selknam_200BP	CentrePatagonia-NoArg	YRI	0.298738	0.003003	99.492	66355
Selknam_200BP	GranChaco-Mesopotamia-Arg	YRI	0.284219	0.002932	96.945	66383
Selknam_200BP	GranChaco-Mesopotamia-NoArg	YRI	0.285829	0.002938	97.288	66396
Selknam_200BP	Undefined-Arg	YRI	0.285463	0.00333	85.725	63716
Selknam_200BP	Undefined-NoArg	YRI	0.295927	0.003236	91.44	64545
Sumidouro_10100BP	USR_11500BP-MMN	YRI	0.233767	0.003087	75.724	81475
Sumidouro_10100BP	Yaghan_200BP	YRI	0.277711	0.003263	85.099	57372
Sumidouro_10100BP	Yaghan_900BP	YRI	0.278764	0.003053	91.322	75190
Sumidouro_10100BP	Admixed-Arg	YRI	0.276535	0.002771	99.805	81143
Sumidouro_10100BP	Admixed-NoArg	YRI	0.270883	0.004023	67.339	41282
Sumidouro_10100BP	Andean-Arg	YRI	0.275246	0.002616	105.217	82758
Sumidouro_10100BP	Andean-NoArg	YRI	0.277978	0.002594	107.178	82946
Sumidouro_10100BP	CentrePatagonia-Arg	YRI	0.274864	0.002881	95.422	79665
Sumidouro_10100BP	CentrePatagonia-NoArg	YRI	0.276228	0.002572	107.381	82866
Sumidouro_10100BP	GranChaco-Mesopotamia-Arg	YRI	0.276064	0.002577	107.128	82907
Sumidouro_10100BP	GranChaco-Mesopotamia-NoArg	YRI	0.278043	0.002612	106.432	82909
Sumidouro_10100BP	Undefined-Arg	YRI	0.274101	0.002875	95.353	79723
Sumidouro_10100BP	Undefined-NoArg	YRI	0.276081	0.002705	102.045	80735
USR_11500BP-MMN	Yaghan_200BP	YRI	0.234886	0.00383	61.326	57168
USR_11500BP-MMN	Yaghan_900BP	YRI	0.235748	0.003356	70.248	74877
USR_11500BP-MMN	Admixed-Arg	YRI	0.231933	0.002911	79.686	81085
USR_11500BP-MMN	Admixed-NoArg	YRI	0.231202	0.004182	55.285	41154
USR_11500BP-MMN	Andean-Arg	YRI	0.232471	0.00271	85.79	82777
USR_11500BP-MMN	Andean-NoArg	YRI	0.234198	0.002706	86.551	82964
USR_11500BP-MMN	CentrePatagonia-Arg	YRI	0.232212	0.003041	76.357	79501
USR_11500BP-MMN	CentrePatagonia-NoArg	YRI	0.232884	0.002624	88.742	82878
USR_11500BP-MMN	GranChaco-Mesopotamia-Arg	YRI	0.232117	0.002628	88.312	82915
USR_11500BP-MMN	GranChaco-Mesopotamia-NoArg	YRI	0.234251	0.002644	88.591	82925
USR_11500BP-MMN	Undefined-Arg	YRI	0.231259	0.003015	76.708	79587
USR_11500BP-MMN	Undefined-NoArg	YRI	0.230007	0.002875	79.999	80640
Yaghan_200BP	Yaghan_900BP	YRI	0.35167	0.003978	88.406	52578
Yaghan_200BP	Admixed-Arg	YRI	0.290073	0.003211	90.323	57109
Yaghan_200BP	Admixed-NoArg	YRI	0.282255	0.005016	56.273	29765
Yaghan_200BP	Andean-Arg	YRI	0.285063	0.002946	96.775	58207
Yaghan_200BP	Andean-NoArg	YRI	0.287372	0.002967	96.852	58342
Yaghan_200BP	CentrePatagonia-Arg	YRI	0.291408	0.003378	86.268	56127
Yaghan_200BP	CentrePatagonia-NoArg	YRI	0.302119	0.002995	100.885	58280
Yaghan_200BP	GranChaco-Mesopotamia-Arg	YRI	0.285162	0.002911	97.955	58315
Yaghan_200BP	GranChaco-Mesopotamia-NoArg	YRI	0.286609	0.002935	97.663	58318
Yaghan_200BP	Undefined-Arg	YRI	0.28494	0.003166	90.01	56113
Yaghan_200BP	Undefined-NoArg	YRI	0.303938	0.003117	97.514	56751
Yaghan_900BP	Admixed-Arg	YRI	0.289244	0.002922	98.987	74757
Yaghan_900BP	Admixed-NoArg	YRI	0.283429	0.004612	61.46	37842
Yaghan_900BP	Andean-Arg	YRI	0.281108	0.002704	103.943	76334
Yaghan_900BP	Andean-NoArg	YRI	0.284153	0.002704	105.085	76522
Yaghan_900BP	CentrePatagonia-Arg	YRI	0.292147	0.003075	95.016	73328
Yaghan_900BP	CentrePatagonia-NoArg	YRI	0.298824	0.00274	109.054	76438
Yaghan_900BP	GranChaco-Mesopotamia-Arg	YRI	0.282253	0.002673	105.594	76479
Yaghan_900BP	GranChaco-Mesopotamia-NoArg	YRI	0.284478	0.002687	105.891	76478
Yaghan_900BP	Undefined-Arg	YRI	0.28333	0.003055	92.754	73342
Yaghan_900BP	Undefined-NoArg	YRI	0.30116	0.002874	104.803	74386
Admixed-Arg	Admixed-NoArg	YRI	0.286459	0.003908	73.304	40731
Admixed-Arg	Andean-Arg	YRI	0.283768	0.002526	112.333	81723
Admixed-Arg	Andean-NoArg	YRI	0.286181	0.002506	114.186	81877
Admixed-Arg	CentrePatagonia-Arg	YRI	0.291177	0.002724	106.9	79902
Admixed-Arg	CentrePatagonia-NoArg	YRI	0.29107	0.002537	114.728	81810
Admixed-Arg	GranChaco-Mesopotamia-Arg	YRI	0.283173	0.002493	113.567	81841
Admixed-Arg	GranChaco-Mesopotamia-NoArg	YRI	0.283316	0.002472	114.616	81845
Admixed-Arg	Undefined-Arg	YRI	0.284283	0.002778	102.319	79413
Admixed-Arg	Undefined-NoArg	YRI	0.285077	0.002627	108.536	79910
Admixed-NoArg	Andean-Arg	YRI	0.281041	0.003552	79.111	41742
Admixed-NoArg	Andean-NoArg	YRI	0.282669	0.003561	79.383	41785
Admixed-NoArg	CentrePatagonia-Arg	YRI	0.292946	0.004105	71.368	39767
Admixed-NoArg	CentrePatagonia-NoArg	YRI	0.293214	0.003599	81.48	41734
Admixed-NoArg	GranChaco-Mesopotamia-Arg	YRI	0.279761	0.003566	78.454	41762
Admixed-NoArg	GranChaco-Mesopotamia-NoArg	YRI	0.281461	0.003581	78.608	41753
Admixed-NoArg	Undefined-Arg	YRI	0.28219	0.003989	70.738	40159
Admixed-NoArg	Undefined-NoArg	YRI	0.285337	0.0037	77.111	41606
Central Andes-Arg	Andean-NoArg	YRI	0.292411	0.002437	120.011	82978
Central Andes-Arg	CentrePatagonia-Arg	YRI	0.284203	0.002585	109.947	80480
Central Andes-Arg	CentrePatagonia-NoArg	YRI	0.283785	0.002394	118.518	82975
Central Andes-Arg	GranChaco-Mesopotamia-Arg	YRI	0.28306	0.002409	117.515	82968
Central Andes-Arg	GranChaco-Mesopotamia-NoArg	YRI	0.284148	0.002408	118	82980
Central Andes-Arg	Undefined-Arg	YRI	0.284699	0.002597	109.611	80509
Central Andes-Arg	Undefined-NoArg	YRI	0.284628	0.002442	116.556	81363
Central Andes-NoArg	CentrePatagonia-Arg	YRI	0.286837	0.0026	110.304	80653
Central Andes-NoArg	CentrePatagonia-NoArg	YRI	0.286341	0.002398	119.432	83001
Central Andes-NoArg	GranChaco-Mesopotamia-Arg	YRI	0.285259	0.002411	118.313	83005
Central Andes-NoArg	GranChaco-Mesopotamia-NoArg	YRI	0.286982	0.002405	119.306	82993
Central Andes-NoArg	Undefined-Arg	YRI	0.286937	0.002597	110.478	80682
Central Andes-NoArg	Undefined-NoArg	YRI	0.287914	0.002463	116.911	81536
Central Chile / Patagonia-Arg	CentrePatagonia-NoArg	YRI	0.303208	0.002663	113.858	80570
Central Chile / Patagonia-Arg	GranChaco-Mesopotamia-Arg	YRI	0.283563	0.00257	110.321	80617
Central Chile / Patagonia-Arg	GranChaco-Mesopotamia-NoArg	YRI	0.284532	0.002555	111.365	80617
Central Chile / Patagonia-Arg	Undefined-Arg	YRI	0.285207	0.002835	100.585	78248
Central Chile / Patagonia-Arg	Undefined-NoArg	YRI	0.289183	0.002665	108.516	78519
Central Chile / Patagonia-NoArg	GranChaco-Mesopotamia-Arg	YRI	0.283272	0.002391	118.453	82991
Central Chile / Patagonia-NoArg	GranChaco-Mesopotamia-NoArg	YRI	0.284438	0.002379	119.576	82986
Central Chile / Patagonia-NoArg	Undefined-Arg	YRI	0.286474	0.002567	111.593	80620
Central Chile / Patagonia-NoArg	Undefined-NoArg	YRI	0.291623	0.002474	117.899	81471
GranChaco-Mesopotamia-Arg	GranChaco-Mesopotamia-NoArg	YRI	0.285621	0.002403	118.844	82998
GranChaco-Mesopotamia-Arg	Undefined-Arg	YRI	0.283088	0.002568	110.223	80642
GranChaco-Mesopotamia-Arg	Undefined-NoArg	YRI	0.283064	0.002453	115.372	81501
GranChaco-Mesopotamia-NoArg	Undefined-Arg	YRI	0.282984	0.002582	109.614	80656
GranChaco-Mesopotamia-NoArg	Undefined-NoArg	YRI	0.285189	0.002436	117.058	81512
Undefined-Arg	Undefined-NoArg	YRI	0.284196	0.002696	105.41	78669

## Sheet: E. F4-AffinityAncient
		Pop1_W	Pop2_X	Pop3_Y	Pop4_Z	Dstat	stdErr	Z	BABA	ABBA	NSNPS
		YRI	Central Western Argentina	USR_11500BP-MMN	Aconcagua_Inca_500BP	0.017953	0.000921	19.503	5746	4437	72920
		YRI	Central Andes	USR_11500BP-MMN	Aconcagua_Inca_500BP	0.01931	0.000904	21.353	5817	4408	72958
		YRI	Central Chile / Patagonia	USR_11500BP-MMN	Aconcagua_Inca_500BP	0.017833	0.000909	19.624	5750	4449	72958
		YRI	Subtropical and Tropical Forests	USR_11500BP-MMN	Aconcagua_Inca_500BP	0.017813	0.000874	20.377	5750	4450	72958
		YRI	Central Western Argentina	USR_11500BP-MMN	Anzick_12600BP	0.012115	0.000965	12.552	6272	5274	82360
		YRI	Central Andes	USR_11500BP-MMN	Anzick_12600BP	0.012384	0.000902	13.727	6294	5274	82400
		YRI	Central Chile / Patagonia	USR_11500BP-MMN	Anzick_12600BP	0.012253	0.00093	13.178	6285	5275	82400
		YRI	Subtropical and Tropical Forests	USR_11500BP-MMN	Anzick_12600BP	0.012412	0.000885	14.019	6293	5270	82400
		YRI	Central Western Argentina	USR_11500BP-MMN	ArroyoSeco2_7700BP	0.017072	0.000818	20.879	5786	4538	73120
		YRI	Central Andes	USR_11500BP-MMN	ArroyoSeco2_7700BP	0.015899	0.000793	20.037	5745	4582	73157
		YRI	Central Chile / Patagonia	USR_11500BP-MMN	ArroyoSeco2_7700BP	0.017977	0.000814	22.082	5830	4515	73157
		YRI	Subtropical and Tropical Forests	USR_11500BP-MMN	ArroyoSeco2_7700BP	0.015652	0.00077	20.315	5730	4585	73157
		YRI	Central Western Argentina	USR_11500BP-MMN	Ayayema_5100BP	0.017043	0.000919	18.547	6559	5146	82905
		YRI	Central Andes	USR_11500BP-MMN	Ayayema_5100BP	0.01565	0.000878	17.83	6514	5216	82946
		YRI	Central Chile / Patagonia	USR_11500BP-MMN	Ayayema_5100BP	0.018337	0.00091	20.154	6634	5113	82946
		YRI	Subtropical and Tropical Forests	USR_11500BP-MMN	Ayayema_5100BP	0.015679	0.000861	18.205	6505	5204	82946
		YRI	Central Western Argentina	USR_11500BP-MMN	Conchali_700BP	0.020314	0.000875	23.205	5618	4209	69346
		YRI	Central Andes	USR_11500BP-MMN	Conchali_700BP	0.017176	0.000835	20.568	5504	4312	69381
		YRI	Central Chile / Patagonia	USR_11500BP-MMN	Conchali_700BP	0.022222	0.000841	26.424	5695	4154	69381
		YRI	Subtropical and Tropical Forests	USR_11500BP-MMN	Conchali_700BP	0.016687	0.000809	20.618	5480	4322	69381
		YRI	Central Western Argentina	USR_11500BP-MMN	Cuncaicha_3300BP	0.016221	0.000999	16.231	4603	3644	59166
		YRI	Central Andes	USR_11500BP-MMN	Cuncaicha_3300BP	0.017987	0.000975	18.451	4667	3602	59195
		YRI	Central Chile / Patagonia	USR_11500BP-MMN	Cuncaicha_3300BP	0.016401	0.000976	16.797	4612	3642	59195
		YRI	Subtropical and Tropical Forests	USR_11500BP-MMN	Cuncaicha_3300BP	0.015769	0.000941	16.749	4592	3658	59195
		YRI	Central Western Argentina	USR_11500BP-MMN	Cuncaicha_4200BP	0.016938	0.001072	15.804	4431	3479	56167
		YRI	Central Andes	USR_11500BP-MMN	Cuncaicha_4200BP	0.018389	0.001015	18.116	4485	3451	56197
		YRI	Central Chile / Patagonia	USR_11500BP-MMN	Cuncaicha_4200BP	0.016813	0.001038	16.198	4433	3488	56197
		YRI	Subtropical and Tropical Forests	USR_11500BP-MMN	Cuncaicha_4200BP	0.016171	0.000989	16.354	4417	3508	56197
		YRI	Central Western Argentina	USR_11500BP-MMN	Cuncaicha_9000BP	0.016877	0.00103	16.391	4388	3446	55854
		YRI	Central Andes	USR_11500BP-MMN	Cuncaicha_9000BP	0.017779	0.000959	18.533	4423	3430	55884
		YRI	Central Chile / Patagonia	USR_11500BP-MMN	Cuncaicha_9000BP	0.016553	0.000972	17.03	4386	3461	55884
		YRI	Subtropical and Tropical Forests	USR_11500BP-MMN	Cuncaicha_9000BP	0.016168	0.000918	17.607	4370	3466	55884
		YRI	Central Western Argentina	USR_11500BP-MMN	Kaweskar_1100BP	0.017932	0.000846	21.206	6581	5095	82837
		YRI	Central Andes	USR_11500BP-MMN	Kaweskar_1100BP	0.015991	0.000803	19.92	6499	5174	82877
		YRI	Central Chile / Patagonia	USR_11500BP-MMN	Kaweskar_1100BP	0.020998	0.000808	25.976	6729	4989	82877
		YRI	Subtropical and Tropical Forests	USR_11500BP-MMN	Kaweskar_1100BP	0.015717	0.000779	20.183	6480	5178	82877
		YRI	Central Western Argentina	USR_11500BP-MMN	Kaweskar_100BP	0.016261	0.001174	13.851	3026	2406	38092
		YRI	Central Andes	USR_11500BP-MMN	Kaweskar_100BP	0.014457	0.001105	13.079	2991	2440	38113
		YRI	Central Chile / Patagonia	USR_11500BP-MMN	Kaweskar_100BP	0.019734	0.001111	17.761	3093	2340	38113
		YRI	Subtropical and Tropical Forests	USR_11500BP-MMN	Kaweskar_100BP	0.014305	0.001065	13.435	2986	2441	38113
		YRI	Central Western Argentina	USR_11500BP-MMN	LaGalgada_4100BP	0.018968	0.000977	19.414	5544	4221	69769
		YRI	Central Andes	USR_11500BP-MMN	LaGalgada_4100BP	0.020785	0.00092	22.581	5623	4172	69804
		YRI	Central Chile / Patagonia	USR_11500BP-MMN	LaGalgada_4100BP	0.018769	0.000944	19.893	5541	4231	69804
		YRI	Subtropical and Tropical Forests	USR_11500BP-MMN	LaGalgada_4100BP	0.018262	0.000907	20.135	5523	4248	69804
		YRI	Central Western Argentina	USR_11500BP-MMN	LagunaChica_6800BP	0.017558	0.001066	16.47	3511	2734	44247
		YRI	Central Andes	USR_11500BP-MMN	LagunaChica_6800BP	0.016231	0.000969	16.758	3481	2762	44269
		YRI	Central Chile / Patagonia	USR_11500BP-MMN	LagunaChica_6800BP	0.01784	0.000991	18.009	3522	2732	44269
		YRI	Subtropical and Tropical Forests	USR_11500BP-MMN	LagunaChica_6800BP	0.016462	0.000944	17.429	3486	2758	44269
		YRI	Central Western Argentina	USR_11500BP-MMN	LapaDoSanto_9600BP	0.014554	0.000833	17.468	5665	4608	72615
		YRI	Central Andes	USR_11500BP-MMN	LapaDoSanto_9600BP	0.014612	0.000798	18.319	5673	4611	72652
		YRI	Central Chile / Patagonia	USR_11500BP-MMN	LapaDoSanto_9600BP	0.014393	0.0008	17.984	5662	4616	72652
		YRI	Subtropical and Tropical Forests	USR_11500BP-MMN	LapaDoSanto_9600BP	0.014847	0.000761	19.502	5677	4598	72652
		YRI	Central Western Argentina	USR_11500BP-MMN	Laramate_900BP	0.017006	0.000832	20.433	5881	4611	74670
		YRI	Central Andes	USR_11500BP-MMN	Laramate_900BP	0.019941	0.000801	24.889	6012	4522	74708
		YRI	Central Chile / Patagonia	USR_11500BP-MMN	Laramate_900BP	0.016803	0.000804	20.894	5875	4619	74708
		YRI	Subtropical and Tropical Forests	USR_11500BP-MMN	Laramate_900BP	0.016525	0.000766	21.578	5861	4627	74708
		YRI	Central Western Argentina	USR_11500BP-MMN	Laranjal_6700BP	0.015502	0.001118	13.863	3453	2764	44393
		YRI	Central Andes	USR_11500BP-MMN	Laranjal_6700BP	0.015686	0.001055	14.869	3458	2762	44419
		YRI	Central Chile / Patagonia	USR_11500BP-MMN	Laranjal_6700BP	0.016285	0.001064	15.3	3476	2753	44419
		YRI	Subtropical and Tropical Forests	USR_11500BP-MMN	Laranjal_6700BP	0.016017	0.001016	15.758	3463	2752	44419
		YRI	Central Western Argentina	USR_11500BP-MMN	Lauricocha_3500BP	0.016822	0.001111	15.137	3750	2947	47743
		YRI	Central Andes	USR_11500BP-MMN	Lauricocha_3500BP	0.01885	0.001067	17.666	3810	2910	47766
		YRI	Central Chile / Patagonia	USR_11500BP-MMN	Lauricocha_3500BP	0.016752	0.001067	15.707	3751	2951	47766
		YRI	Subtropical and Tropical Forests	USR_11500BP-MMN	Lauricocha_3500BP	0.016443	0.001017	16.17	3743	2957	47766
		YRI	Central Western Argentina	USR_11500BP-MMN	Lauricocha_5800BP	0.016728	0.001078	15.515	3862	3037	49333
		YRI	Central Andes	USR_11500BP-MMN	Lauricocha_5800BP	0.018552	0.001015	18.284	3920	3005	49357
		YRI	Central Chile / Patagonia	USR_11500BP-MMN	Lauricocha_5800BP	0.016575	0.001017	16.297	3859	3040	49357
		YRI	Subtropical and Tropical Forests	USR_11500BP-MMN	Lauricocha_5800BP	0.016205	0.000954	16.994	3847	3047	49357
		YRI	Central Western Argentina	USR_11500BP-MMN	Lauricocha_8600BP	0.016638	0.000901	18.46	5928	4678	75157
		YRI	Central Andes	USR_11500BP-MMN	Lauricocha_8600BP	0.017968	0.000852	21.095	5996	4645	75192
		YRI	Central Chile / Patagonia	USR_11500BP-MMN	Lauricocha_8600BP	0.016289	0.000848	19.21	5918	4693	75192
		YRI	Subtropical and Tropical Forests	USR_11500BP-MMN	Lauricocha_8600BP	0.015659	0.000812	19.275	5892	4715	75192
		YRI	Central Western Argentina	USR_11500BP-MMN	LosRieles_10900BP	0.015889	0.001078	14.733	4812	3836	61436
		YRI	Central Andes	USR_11500BP-MMN	LosRieles_10900BP	0.016265	0.001041	15.632	4826	3826	61465
		YRI	Central Chile / Patagonia	USR_11500BP-MMN	LosRieles_10900BP	0.016116	0.001037	15.534	4816	3825	61465
		YRI	Subtropical and Tropical Forests	USR_11500BP-MMN	LosRieles_10900BP	0.015909	0.001001	15.893	4807	3829	61465
		YRI	Central Western Argentina	USR_11500BP-MMN	LosRieles_5100BP	0.018552	0.001029	18.024	4803	3684	60348
		YRI	Central Andes	USR_11500BP-MMN	LosRieles_5100BP	0.016759	0.000958	17.499	4741	3729	60380
		YRI	Central Chile / Patagonia	USR_11500BP-MMN	LosRieles_5100BP	0.020569	0.000972	21.168	4875	3633	60380
		YRI	Subtropical and Tropical Forests	USR_11500BP-MMN	LosRieles_5100BP	0.016481	0.000918	17.953	4730	3735	60380
		YRI	Central Western Argentina	USR_11500BP-MMN	MayahakCabPek_9300BP	0.015617	0.00117	13.346	2674	2135	34549
		YRI	Central Andes	USR_11500BP-MMN	MayahakCabPek_9300BP	0.015443	0.001118	13.816	2671	2137	34567
		YRI	Central Chile / Patagonia	USR_11500BP-MMN	MayahakCabPek_9300BP	0.015522	0.001122	13.84	2668	2132	34567
		YRI	Subtropical and Tropical Forests	USR_11500BP-MMN	MayahakCabPek_9300BP	0.015316	0.001075	14.247	2666	2136	34567
		YRI	Central Western Argentina	USR_11500BP-MMN	PicaOcho_700BP	0.018783	0.001133	16.582	3199	2447	40052
		YRI	Central Andes	USR_11500BP-MMN	PicaOcho_700BP	0.021113	0.001056	19.989	3254	2407	40072
		YRI	Central Chile / Patagonia	USR_11500BP-MMN	PicaOcho_700BP	0.019047	0.001062	17.94	3204	2440	40072
		YRI	Subtropical and Tropical Forests	USR_11500BP-MMN	PicaOcho_700BP	0.018471	0.001037	17.811	3190	2450	40072
		YRI	Central Western Argentina	USR_11500BP-MMN	PuntaSantaAna_7300BP	0.015571	0.001011	15.395	4899	3923	62719
		YRI	Central Andes	USR_11500BP-MMN	PuntaSantaAna_7300BP	0.014698	0.000973	15.112	4873	3950	62752
		YRI	Central Chile / Patagonia	USR_11500BP-MMN	PuntaSantaAna_7300BP	0.016337	0.000972	16.803	4924	3899	62752
		YRI	Subtropical and Tropical Forests	USR_11500BP-MMN	PuntaSantaAna_7300BP	0.014436	0.000952	15.157	4860	3954	62752
		YRI	Central Western Argentina	USR_11500BP-MMN	RioUncallane_1800BP-Lindo	0.017185	0.000808	21.273	6542	5116	82932
		YRI	Central Andes	USR_11500BP-MMN	RioUncallane_1800BP-Lindo	0.019183	0.000786	24.395	6643	5051	82973
		YRI	Central Chile / Patagonia	USR_11500BP-MMN	RioUncallane_1800BP-Lindo	0.016706	0.000773	21.623	6524	5138	82973
		YRI	Subtropical and Tropical Forests	USR_11500BP-MMN	RioUncallane_1800BP-Lindo	0.016443	0.000748	21.975	6508	5143	82973
		YRI	Central Western Argentina	USR_11500BP-MMN	SakiTzul_7400BP	0.014849	0.001102	13.478	3484	2817	44915
		YRI	Central Andes	USR_11500BP-MMN	SakiTzul_7400BP	0.01439	0.001017	14.144	3473	2827	44938
		YRI	Central Chile / Patagonia	USR_11500BP-MMN	SakiTzul_7400BP	0.014664	0.001035	14.163	3478	2819	44938
		YRI	Subtropical and Tropical Forests	USR_11500BP-MMN	SakiTzul_7400BP	0.014701	0.001003	14.664	3481	2821	44938
		YRI	Central Western Argentina	USR_11500BP-MMN	Selknam_200BP	0.0188	0.000947	19.85	5290	4040	66506
		YRI	Central Andes	USR_11500BP-MMN	Selknam_200BP	0.017267	0.000899	19.207	5233	4084	66539
		YRI	Central Chile / Patagonia	USR_11500BP-MMN	Selknam_200BP	0.021613	0.000908	23.8	5393	3955	66539
		YRI	Subtropical and Tropical Forests	USR_11500BP-MMN	Selknam_200BP	0.017157	0.000858	19.992	5227	4086	66539
		YRI	Central Western Argentina	USR_11500BP-MMN	Sumidouro_10100BP	0.014064	0.000822	17.114	6361	5195	82921
		YRI	Central Andes	USR_11500BP-MMN	Sumidouro_10100BP	0.013917	0.000766	18.171	6353	5198	82962
		YRI	Central Chile / Patagonia	USR_11500BP-MMN	Sumidouro_10100BP	0.013854	0.000775	17.88	6348	5199	82962
		YRI	Subtropical and Tropical Forests	USR_11500BP-MMN	Sumidouro_10100BP	0.014085	0.00075	18.786	6356	5187	82962
		YRI	Central Western Argentina	USR_11500BP-MMN	Yaghan_200BP	0.018664	0.000944	19.775	4682	3583	58895
		YRI	Central Andes	USR_11500BP-MMN	Yaghan_200BP	0.016991	0.000882	19.272	4633	3632	58924
		YRI	Central Chile / Patagonia	USR_11500BP-MMN	Yaghan_200BP	0.022074	0.000876	25.201	4803	3503	58924
		YRI	Subtropical and Tropical Forests	USR_11500BP-MMN	Yaghan_200BP	0.016821	0.000849	19.807	4625	3634	58924
		YRI	Central Western Argentina	USR_11500BP-MMN	Yaghan_900BP	0.018066	0.000905	19.964	6030	4648	76499
		YRI	Central Andes	USR_11500BP-MMN	Yaghan_900BP	0.015898	0.000869	18.305	5943	4726	76537
		YRI	Central Chile / Patagonia	USR_11500BP-MMN	Yaghan_900BP	0.020941	0.000858	24.397	6155	4552	76537
		YRI	Subtropical and Tropical Forests	USR_11500BP-MMN	Yaghan_900BP	0.016111	0.000837	19.245	5946	4713	76537

## Sheet: F. F4-Pairs Modern VS Ancient
Pop1_W	Pop2_X	Pop3_Y	Pop4_Z	Dstat	stdErr	Z	BABA	ABBA	NSNPS
YRI	Aconcagua_Inca_500BP	Subtropical and Tropical Forests	Southern Central Andes	0.001834	0.000226	8.129	4691	4557	72959
YRI	Aconcagua_Inca_500BP	Subtropical and Tropical Forests	Central Chile / Patagonia	0	0.000293	0.001	4636	4636	72959
YRI	Aconcagua_Inca_500BP	Subtropical and Tropical Forests	Central Western Argentina	-0.000282	0.000338	-0.836	4628	4649	72921
YRI	Aconcagua_Inca_500BP	Southern Central Andes	Subtropical and Tropical Forests	-0.001834	0.000226	-8.129	4557	4691	72959
YRI	Aconcagua_Inca_500BP	Southern Central Andes	Central Chile / Patagonia	-0.001834	0.000323	-5.684	4562	4696	72959
YRI	Aconcagua_Inca_500BP	Southern Central Andes	Central Western Argentina	-0.002122	0.000353	-6.018	4549	4704	72921
YRI	Aconcagua_Inca_500BP	Central Chile / Patagonia	Subtropical and Tropical Forests	0	0.000293	-0.001	4636	4636	72959
YRI	Aconcagua_Inca_500BP	Central Chile / Patagonia	Southern Central Andes	0.001834	0.000323	5.684	4696	4562	72959
YRI	Aconcagua_Inca_500BP	Central Chile / Patagonia	Central Western Argentina	-0.000282	0.000337	-0.838	4531	4551	72921
YRI	Aconcagua_Inca_500BP	Central Western Argentina	Subtropical and Tropical Forests	0.000282	0.000338	0.836	4649	4628	72921
YRI	Aconcagua_Inca_500BP	Central Western Argentina	Southern Central Andes	0.002122	0.000353	6.018	4704	4549	72921
YRI	Aconcagua_Inca_500BP	Central Western Argentina	Central Chile / Patagonia	0.000282	0.000337	0.838	4551	4531	72921
YRI	Anzick_12600BP	Subtropical and Tropical Forests	Southern Central Andes	0.000214	0.000251	0.852	5205	5188	82402
YRI	Anzick_12600BP	Subtropical and Tropical Forests	Central Chile / Patagonia	-0.000244	0.000315	-0.777	5206	5226	82402
YRI	Anzick_12600BP	Subtropical and Tropical Forests	Central Western Argentina	-0.000747	0.000354	-2.113	5185	5247	82362
YRI	Anzick_12600BP	Southern Central Andes	Subtropical and Tropical Forests	-0.000214	0.000251	-0.852	5188	5205	82402
YRI	Anzick_12600BP	Southern Central Andes	Central Chile / Patagonia	-0.000458	0.000344	-1.331	5182	5220	82402
YRI	Anzick_12600BP	Southern Central Andes	Central Western Argentina	-0.000965	0.000362	-2.663	5154	5234	82362
YRI	Anzick_12600BP	Central Chile / Patagonia	Subtropical and Tropical Forests	0.000244	0.000315	0.777	5226	5206	82402
YRI	Anzick_12600BP	Central Chile / Patagonia	Southern Central Andes	0.000458	0.000344	1.331	5220	5182	82402
YRI	Anzick_12600BP	Central Chile / Patagonia	Central Western Argentina	-0.000504	0.000346	-1.455	5088	5130	82362
YRI	Anzick_12600BP	Central Western Argentina	Subtropical and Tropical Forests	0.000747	0.000354	2.113	5247	5185	82362
YRI	Anzick_12600BP	Central Western Argentina	Southern Central Andes	0.000965	0.000362	2.663	5234	5154	82362
YRI	Anzick_12600BP	Central Western Argentina	Central Chile / Patagonia	0.000504	0.000346	1.455	5130	5088	82362
YRI	ArroyoSeco2_7700BP	Subtropical and Tropical Forests	Southern Central Andes	0.00048	0.000178	2.696	4663	4628	73158
YRI	ArroyoSeco2_7700BP	Subtropical and Tropical Forests	Central Chile / Patagonia	0.002188	0.000251	8.734	4751	4591	73158
YRI	ArroyoSeco2_7700BP	Subtropical and Tropical Forests	Central Western Argentina	0.000951	0.000284	3.349	4705	4635	73121
YRI	ArroyoSeco2_7700BP	Southern Central Andes	Subtropical and Tropical Forests	-0.00048	0.000178	-2.696	4628	4663	73158
YRI	ArroyoSeco2_7700BP	Southern Central Andes	Central Chile / Patagonia	0.001708	0.000251	6.817	4721	4596	73158
YRI	ArroyoSeco2_7700BP	Southern Central Andes	Central Western Argentina	0.000469	0.000295	1.592	4669	4635	73121
YRI	ArroyoSeco2_7700BP	Central Chile / Patagonia	Subtropical and Tropical Forests	-0.002188	0.000251	-8.734	4591	4751	73158
YRI	ArroyoSeco2_7700BP	Central Chile / Patagonia	Southern Central Andes	-0.001708	0.000251	-6.817	4596	4721	73158
YRI	ArroyoSeco2_7700BP	Central Chile / Patagonia	Central Western Argentina	-0.001238	0.000278	-4.45	4535	4625	73121
YRI	ArroyoSeco2_7700BP	Central Western Argentina	Subtropical and Tropical Forests	-0.000951	0.000284	-3.349	4635	4705	73121
YRI	ArroyoSeco2_7700BP	Central Western Argentina	Southern Central Andes	-0.000469	0.000295	-1.592	4635	4669	73121
YRI	ArroyoSeco2_7700BP	Central Western Argentina	Central Chile / Patagonia	0.001238	0.000278	4.45	4625	4535	73121
YRI	Ayayema_5100BP	Subtropical and Tropical Forests	Southern Central Andes	0.000217	0.000229	0.949	5244	5226	82948
YRI	Ayayema_5100BP	Subtropical and Tropical Forests	Central Chile / Patagonia	0.002577	0.000305	8.44	5371	5158	82948
YRI	Ayayema_5100BP	Subtropical and Tropical Forests	Central Western Argentina	0.000909	0.000332	2.739	5300	5224	82907
YRI	Ayayema_5100BP	Southern Central Andes	Subtropical and Tropical Forests	-0.000217	0.000229	-0.949	5226	5244	82948
YRI	Ayayema_5100BP	Southern Central Andes	Central Chile / Patagonia	0.00236	0.000318	7.42	5347	5152	82948
YRI	Ayayema_5100BP	Southern Central Andes	Central Western Argentina	0.000694	0.000335	2.071	5268	5210	82907
YRI	Ayayema_5100BP	Central Chile / Patagonia	Subtropical and Tropical Forests	-0.002577	0.000305	-8.44	5158	5371	82948
YRI	Ayayema_5100BP	Central Chile / Patagonia	Southern Central Andes	-0.00236	0.000318	-7.42	5152	5347	82948
YRI	Ayayema_5100BP	Central Chile / Patagonia	Central Western Argentina	-0.001663	0.000337	-4.93	5093	5231	82907
YRI	Ayayema_5100BP	Central Western Argentina	Subtropical and Tropical Forests	-0.000909	0.000332	-2.739	5224	5300	82907
YRI	Ayayema_5100BP	Central Western Argentina	Southern Central Andes	-0.000694	0.000335	-2.071	5210	5268	82907
YRI	Ayayema_5100BP	Central Western Argentina	Central Chile / Patagonia	0.001663	0.000337	4.93	5231	5093	82907
YRI	Conchali_700BP	Subtropical and Tropical Forests	Southern Central Andes	0.000758	0.000192	3.95	4430	4377	69382
YRI	Conchali_700BP	Subtropical and Tropical Forests	Central Chile / Patagonia	0.00542	0.000263	20.576	4626	4250	69382
YRI	Conchali_700BP	Subtropical and Tropical Forests	Central Western Argentina	0.003043	0.000291	10.466	4540	4329	69347
YRI	Conchali_700BP	Southern Central Andes	Subtropical and Tropical Forests	-0.000758	0.000192	-3.95	4377	4430	69382
YRI	Conchali_700BP	Southern Central Andes	Central Chile / Patagonia	0.004663	0.000273	17.065	4589	4266	69382
YRI	Conchali_700BP	Southern Central Andes	Central Western Argentina	0.002288	0.000294	7.783	4499	4340	69347
YRI	Conchali_700BP	Central Chile / Patagonia	Subtropical and Tropical Forests	-0.00542	0.000263	-20.576	4250	4626	69382
YRI	Conchali_700BP	Central Chile / Patagonia	Southern Central Andes	-0.004663	0.000273	-17.065	4266	4589	69382
YRI	Conchali_700BP	Central Chile / Patagonia	Central Western Argentina	-0.002372	0.000293	-8.099	4278	4443	69347
YRI	Conchali_700BP	Central Western Argentina	Subtropical and Tropical Forests	-0.003043	0.000291	-10.466	4329	4540	69347
YRI	Conchali_700BP	Central Western Argentina	Southern Central Andes	-0.002288	0.000294	-7.783	4340	4499	69347
YRI	Conchali_700BP	Central Western Argentina	Central Chile / Patagonia	0.002372	0.000293	8.099	4443	4278	69347
YRI	Cuncaicha_3300BP	Subtropical and Tropical Forests	Southern Central Andes	0.002441	0.000242	10.107	3791	3647	59197
YRI	Cuncaicha_3300BP	Subtropical and Tropical Forests	Central Chile / Patagonia	0.000383	0.000298	1.285	3743	3721	59197
YRI	Cuncaicha_3300BP	Subtropical and Tropical Forests	Central Western Argentina	-0.000151	0.000365	-0.414	3729	3738	59168
YRI	Cuncaicha_3300BP	Southern Central Andes	Subtropical and Tropical Forests	-0.002441	0.000242	-10.107	3647	3791	59197
YRI	Cuncaicha_3300BP	Southern Central Andes	Central Chile / Patagonia	-0.002058	0.000319	-6.445	3665	3787	59197
YRI	Cuncaicha_3300BP	Southern Central Andes	Central Western Argentina	-0.002595	0.000376	-6.908	3648	3801	59168
YRI	Cuncaicha_3300BP	Central Chile / Patagonia	Subtropical and Tropical Forests	-0.000383	0.000298	-1.285	3721	3743	59197
YRI	Cuncaicha_3300BP	Central Chile / Patagonia	Southern Central Andes	0.002058	0.000319	6.445	3787	3665	59197
YRI	Cuncaicha_3300BP	Central Chile / Patagonia	Central Western Argentina	-0.000528	0.000347	-1.523	3643	3674	59168
YRI	Cuncaicha_3300BP	Central Western Argentina	Subtropical and Tropical Forests	0.000151	0.000365	0.414	3738	3729	59168
YRI	Cuncaicha_3300BP	Central Western Argentina	Southern Central Andes	0.002595	0.000376	6.908	3801	3648	59168
YRI	Cuncaicha_3300BP	Central Western Argentina	Central Chile / Patagonia	0.000528	0.000347	1.523	3674	3643	59168
YRI	Cuncaicha_4200BP	Subtropical and Tropical Forests	Southern Central Andes	0.002459	0.000237	10.38	3619	3480	56198
YRI	Cuncaicha_4200BP	Subtropical and Tropical Forests	Central Chile / Patagonia	0.000446	0.000329	1.355	3568	3543	56198
YRI	Cuncaicha_4200BP	Subtropical and Tropical Forests	Central Western Argentina	0.000414	0.000378	1.096	3571	3548	56168
YRI	Cuncaicha_4200BP	Southern Central Andes	Subtropical and Tropical Forests	-0.002459	0.000237	-10.38	3480	3619	56198
YRI	Cuncaicha_4200BP	Southern Central Andes	Central Chile / Patagonia	-0.002013	0.000342	-5.884	3495	3608	56198
YRI	Cuncaicha_4200BP	Southern Central Andes	Central Western Argentina	-0.002045	0.000379	-5.394	3495	3610	56168
YRI	Cuncaicha_4200BP	Central Chile / Patagonia	Subtropical and Tropical Forests	-0.000446	0.000329	-1.355	3543	3568	56198
YRI	Cuncaicha_4200BP	Central Chile / Patagonia	Southern Central Andes	0.002013	0.000342	5.884	3608	3495	56198
YRI	Cuncaicha_4200BP	Central Chile / Patagonia	Central Western Argentina	-3.4e-05	0.000353	-0.096	3483	3484	56168
YRI	Cuncaicha_4200BP	Central Western Argentina	Subtropical and Tropical Forests	-0.000414	0.000378	-1.096	3548	3571	56168
YRI	Cuncaicha_4200BP	Central Western Argentina	Southern Central Andes	0.002045	0.000379	5.394	3610	3495	56168
YRI	Cuncaicha_4200BP	Central Western Argentina	Central Chile / Patagonia	3.4e-05	0.000353	0.096	3484	3483	56168
YRI	Cuncaicha_9000BP	Subtropical and Tropical Forests	Southern Central Andes	0.001987	0.000261	7.618	3603	3492	55884
YRI	Cuncaicha_9000BP	Subtropical and Tropical Forests	Central Chile / Patagonia	0.000356	0.000325	1.094	3569	3549	55884
YRI	Cuncaicha_9000BP	Subtropical and Tropical Forests	Central Western Argentina	0.000181	0.000394	0.458	3569	3559	55854
YRI	Cuncaicha_9000BP	Southern Central Andes	Subtropical and Tropical Forests	-0.001987	0.000261	-7.618	3492	3603	55884
YRI	Cuncaicha_9000BP	Southern Central Andes	Central Chile / Patagonia	-0.001631	0.000352	-4.629	3505	3597	55884
YRI	Cuncaicha_9000BP	Southern Central Andes	Central Western Argentina	-0.001813	0.000414	-4.384	3502	3603	55854
YRI	Cuncaicha_9000BP	Central Chile / Patagonia	Subtropical and Tropical Forests	-0.000356	0.000325	-1.094	3549	3569	55884
YRI	Cuncaicha_9000BP	Central Chile / Patagonia	Southern Central Andes	0.001631	0.000352	4.629	3597	3505	55884
YRI	Cuncaicha_9000BP	Central Chile / Patagonia	Central Western Argentina	-0.000187	0.000364	-0.515	3483	3493	55854
YRI	Cuncaicha_9000BP	Central Western Argentina	Subtropical and Tropical Forests	-0.000181	0.000394	-0.458	3559	3569	55854
YRI	Cuncaicha_9000BP	Central Western Argentina	Southern Central Andes	0.001813	0.000414	4.384	3603	3502	55854
YRI	Cuncaicha_9000BP	Central Western Argentina	Central Chile / Patagonia	0.000187	0.000364	0.515	3493	3483	55854
YRI	Kaweskar_1100BP	Subtropical and Tropical Forests	Southern Central Andes	0.000524	0.000191	2.746	5237	5194	82878
YRI	Kaweskar_1100BP	Subtropical and Tropical Forests	Central Chile / Patagonia	0.005207	0.000258	20.222	5472	5041	82878
YRI	Kaweskar_1100BP	Subtropical and Tropical Forests	Central Western Argentina	0.00178	0.00029	6.143	5319	5171	82838
YRI	Kaweskar_1100BP	Southern Central Andes	Subtropical and Tropical Forests	-0.000524	0.000191	-2.746	5194	5237	82878
YRI	Kaweskar_1100BP	Southern Central Andes	Central Chile / Patagonia	0.004683	0.00027	17.34	5436	5048	82878
YRI	Kaweskar_1100BP	Southern Central Andes	Central Western Argentina	0.001256	0.000299	4.204	5275	5171	82838
YRI	Kaweskar_1100BP	Central Chile / Patagonia	Subtropical and Tropical Forests	-0.005207	0.000258	-20.222	5041	5472	82878
YRI	Kaweskar_1100BP	Central Chile / Patagonia	Southern Central Andes	-0.004683	0.00027	-17.34	5048	5436	82878
YRI	Kaweskar_1100BP	Central Chile / Patagonia	Central Western Argentina	-0.003424	0.000283	-12.086	5014	5298	82838
YRI	Kaweskar_1100BP	Central Western Argentina	Subtropical and Tropical Forests	-0.00178	0.00029	-6.143	5171	5319	82838
YRI	Kaweskar_1100BP	Central Western Argentina	Southern Central Andes	-0.001256	0.000299	-4.204	5171	5275	82838
YRI	Kaweskar_1100BP	Central Western Argentina	Central Chile / Patagonia	0.003424	0.000283	12.086	5298	5014	82838
YRI	Kaweskar_100BP	Subtropical and Tropical Forests	Southern Central Andes	0.000487	0.000247	1.97	2407	2388	38113
YRI	Kaweskar_100BP	Subtropical and Tropical Forests	Central Chile / Patagonia	0.005202	0.000329	15.83	2513	2314	38113
YRI	Kaweskar_100BP	Subtropical and Tropical Forests	Central Western Argentina	0.001626	0.000392	4.152	2442	2380	38092
YRI	Kaweskar_100BP	Southern Central Andes	Subtropical and Tropical Forests	-0.000487	0.000247	-1.97	2388	2407	38113
YRI	Kaweskar_100BP	Southern Central Andes	Central Chile / Patagonia	0.004714	0.000341	13.809	2494	2314	38113
YRI	Kaweskar_100BP	Southern Central Andes	Central Western Argentina	0.001135	0.000396	2.868	2421	2378	38092
YRI	Kaweskar_100BP	Central Chile / Patagonia	Subtropical and Tropical Forests	-0.005202	0.000329	-15.83	2314	2513	38113
YRI	Kaweskar_100BP	Central Chile / Patagonia	Southern Central Andes	-0.004714	0.000341	-13.809	2314	2494	38113
YRI	Kaweskar_100BP	Central Chile / Patagonia	Central Western Argentina	-0.003584	0.00039	-9.194	2297	2434	38092
YRI	Kaweskar_100BP	Central Western Argentina	Subtropical and Tropical Forests	-0.001626	0.000392	-4.152	2380	2442	38092
YRI	Kaweskar_100BP	Central Western Argentina	Southern Central Andes	-0.001135	0.000396	-2.868	2378	2421	38092
YRI	Kaweskar_100BP	Central Western Argentina	Central Chile / Patagonia	0.003584	0.00039	9.194	2434	2297	38092
YRI	LaGalgada_4100BP	Subtropical and Tropical Forests	Southern Central Andes	0.002815	0.000233	12.086	4552	4355	69804
YRI	LaGalgada_4100BP	Subtropical and Tropical Forests	Central Chile / Patagonia	0.000274	0.000316	0.867	4473	4453	69804
YRI	LaGalgada_4100BP	Subtropical and Tropical Forests	Central Western Argentina	0.00018	0.000364	0.495	4475	4462	69769
YRI	LaGalgada_4100BP	Southern Central Andes	Subtropical and Tropical Forests	-0.002815	0.000233	-12.086	4355	4552	69804
YRI	LaGalgada_4100BP	Southern Central Andes	Central Chile / Patagonia	-0.002541	0.000329	-7.731	4369	4547	69804
YRI	LaGalgada_4100BP	Southern Central Andes	Central Western Argentina	-0.002636	0.000378	-6.983	4366	4550	69769
YRI	LaGalgada_4100BP	Central Chile / Patagonia	Subtropical and Tropical Forests	-0.000274	0.000316	-0.867	4453	4473	69804
YRI	LaGalgada_4100BP	Central Chile / Patagonia	Southern Central Andes	0.002541	0.000329	7.731	4547	4369	69804
YRI	LaGalgada_4100BP	Central Chile / Patagonia	Central Western Argentina	-0.000101	0.000351	-0.286	4371	4378	69769
YRI	LaGalgada_4100BP	Central Western Argentina	Subtropical and Tropical Forests	-0.00018	0.000364	-0.495	4462	4475	69769
YRI	LaGalgada_4100BP	Central Western Argentina	Southern Central Andes	0.002636	0.000378	6.983	4550	4366	69769
YRI	LaGalgada_4100BP	Central Western Argentina	Central Chile / Patagonia	0.000101	0.000351	0.286	4378	4371	69769
YRI	LagunaChica_6800BP	Subtropical and Tropical Forests	Southern Central Andes	-2e-05	0.000215	-0.092	2806	2807	44270
YRI	LagunaChica_6800BP	Subtropical and Tropical Forests	Central Chile / Patagonia	0.001058	0.000306	3.461	2845	2798	44270
YRI	LagunaChica_6800BP	Subtropical and Tropical Forests	Central Western Argentina	0.000159	0.000343	0.462	2825	2818	44248
YRI	LagunaChica_6800BP	Southern Central Andes	Subtropical and Tropical Forests	2e-05	0.000215	0.092	2807	2806	44270
YRI	LagunaChica_6800BP	Southern Central Andes	Central Chile / Patagonia	0.001078	0.000323	3.335	2837	2789	44270
YRI	LagunaChica_6800BP	Southern Central Andes	Central Western Argentina	0.000182	0.000369	0.492	2813	2805	44248
YRI	LagunaChica_6800BP	Central Chile / Patagonia	Subtropical and Tropical Forests	-0.001058	0.000306	-3.461	2798	2845	44270
YRI	LagunaChica_6800BP	Central Chile / Patagonia	Southern Central Andes	-0.001078	0.000323	-3.335	2789	2837	44270
YRI	LagunaChica_6800BP	Central Chile / Patagonia	Central Western Argentina	-0.000896	0.000361	-2.48	2744	2784	44248
YRI	LagunaChica_6800BP	Central Western Argentina	Subtropical and Tropical Forests	-0.000159	0.000343	-0.462	2818	2825	44248
YRI	LagunaChica_6800BP	Central Western Argentina	Southern Central Andes	-0.000182	0.000369	-0.492	2805	2813	44248
YRI	LagunaChica_6800BP	Central Western Argentina	Central Chile / Patagonia	0.000896	0.000361	2.48	2784	2744	44248
YRI	LapaDoSanto_9600BP	Subtropical and Tropical Forests	Southern Central Andes	3.9e-05	0.000176	0.224	4593	4590	72654
YRI	LapaDoSanto_9600BP	Subtropical and Tropical Forests	Central Chile / Patagonia	-0.000541	0.000231	-2.347	4592	4631	72654
YRI	LapaDoSanto_9600BP	Subtropical and Tropical Forests	Central Western Argentina	-0.000684	0.000246	-2.784	4589	4638	72617
YRI	LapaDoSanto_9600BP	Southern Central Andes	Subtropical and Tropical Forests	-3.9e-05	0.000176	-0.224	4590	4593	72654
YRI	LapaDoSanto_9600BP	Southern Central Andes	Central Chile / Patagonia	-0.000581	0.000236	-2.46	4577	4619	72654
YRI	LapaDoSanto_9600BP	Southern Central Andes	Central Western Argentina	-0.000726	0.000263	-2.762	4568	4621	72617
YRI	LapaDoSanto_9600BP	Central Chile / Patagonia	Subtropical and Tropical Forests	0.000541	0.000231	2.347	4631	4592	72654
YRI	LapaDoSanto_9600BP	Central Chile / Patagonia	Southern Central Andes	0.000581	0.000236	2.46	4619	4577	72654
YRI	LapaDoSanto_9600BP	Central Chile / Patagonia	Central Western Argentina	-0.000146	0.000254	-0.575	4511	4522	72617
YRI	LapaDoSanto_9600BP	Central Western Argentina	Subtropical and Tropical Forests	0.000684	0.000246	2.784	4638	4589	72617
YRI	LapaDoSanto_9600BP	Central Western Argentina	Southern Central Andes	0.000726	0.000263	2.762	4621	4568	72617
YRI	LapaDoSanto_9600BP	Central Western Argentina	Central Chile / Patagonia	0.000146	0.000254	0.575	4522	4511	72617
YRI	Laramate_900BP	Subtropical and Tropical Forests	Southern Central Andes	0.00373	0.00017	21.882	4877	4598	74709
YRI	Laramate_900BP	Subtropical and Tropical Forests	Central Chile / Patagonia	0.000226	0.000229	0.984	4753	4736	74709
YRI	Laramate_900BP	Subtropical and Tropical Forests	Central Western Argentina	5.2e-05	0.000257	0.203	4750	4746	74671
YRI	Laramate_900BP	Southern Central Andes	Subtropical and Tropical Forests	-0.00373	0.00017	-21.882	4598	4877	74709
YRI	Laramate_900BP	Southern Central Andes	Central Chile / Patagonia	-0.003504	0.000231	-15.149	4611	4873	74709
YRI	Laramate_900BP	Southern Central Andes	Central Western Argentina	-0.003681	0.000263	-13.978	4603	4878	74671
YRI	Laramate_900BP	Central Chile / Patagonia	Subtropical and Tropical Forests	-0.000226	0.000229	-0.984	4736	4753	74709
YRI	Laramate_900BP	Central Chile / Patagonia	Southern Central Andes	0.003504	0.000231	15.149	4873	4611	74709
YRI	Laramate_900BP	Central Chile / Patagonia	Central Western Argentina	-0.000177	0.000256	-0.693	4642	4655	74671
YRI	Laramate_900BP	Central Western Argentina	Subtropical and Tropical Forests	-5.2e-05	0.000257	-0.203	4746	4750	74671
YRI	Laramate_900BP	Central Western Argentina	Southern Central Andes	0.003681	0.000263	13.978	4878	4603	74671
YRI	Laramate_900BP	Central Western Argentina	Central Chile / Patagonia	0.000177	0.000256	0.693	4655	4642	74671
YRI	Laranjal_6700BP	Subtropical and Tropical Forests	Southern Central Andes	-0.000116	0.000235	-0.492	2800	2805	44421
YRI	Laranjal_6700BP	Subtropical and Tropical Forests	Central Chile / Patagonia	4.7e-05	0.000319	0.146	2813	2810	44421
YRI	Laranjal_6700BP	Subtropical and Tropical Forests	Central Western Argentina	-0.000931	0.000385	-2.42	2797	2839	44395
YRI	Laranjal_6700BP	Southern Central Andes	Subtropical and Tropical Forests	0.000116	0.000235	0.492	2805	2800	44421
YRI	Laranjal_6700BP	Southern Central Andes	Central Chile / Patagonia	0.000162	0.000315	0.515	2806	2799	44421
YRI	Laranjal_6700BP	Southern Central Andes	Central Western Argentina	-0.000816	0.000381	-2.141	2788	2824	44395
YRI	Laranjal_6700BP	Central Chile / Patagonia	Subtropical and Tropical Forests	-4.7e-05	0.000319	-0.146	2810	2813	44421
YRI	Laranjal_6700BP	Central Chile / Patagonia	Southern Central Andes	-0.000162	0.000315	-0.515	2799	2806	44421
YRI	Laranjal_6700BP	Central Chile / Patagonia	Central Western Argentina	-0.00098	0.000365	-2.686	2733	2777	44395
YRI	Laranjal_6700BP	Central Western Argentina	Subtropical and Tropical Forests	0.000931	0.000385	2.42	2839	2797	44395
YRI	Laranjal_6700BP	Central Western Argentina	Southern Central Andes	0.000816	0.000381	2.141	2824	2788	44395
YRI	Laranjal_6700BP	Central Western Argentina	Central Chile / Patagonia	0.00098	0.000365	2.686	2777	2733	44395
YRI	Lauricocha_3500BP	Subtropical and Tropical Forests	Southern Central Andes	0.002697	0.000239	11.285	3086	2957	47767
YRI	Lauricocha_3500BP	Subtropical and Tropical Forests	Central Chile / Patagonia	0.000274	0.000318	0.863	3037	3024	47767
YRI	Lauricocha_3500BP	Subtropical and Tropical Forests	Central Western Argentina	-0.000111	0.000395	-0.281	3027	3032	47744
YRI	Lauricocha_3500BP	Southern Central Andes	Subtropical and Tropical Forests	-0.002697	0.000239	-11.285	2957	3086	47767
YRI	Lauricocha_3500BP	Southern Central Andes	Central Chile / Patagonia	-0.002422	0.000346	-7.006	2968	3084	47767
YRI	Lauricocha_3500BP	Southern Central Andes	Central Western Argentina	-0.002806	0.0004	-7.018	2954	3088	47744
YRI	Lauricocha_3500BP	Central Chile / Patagonia	Subtropical and Tropical Forests	-0.000274	0.000318	-0.863	3024	3037	47767
YRI	Lauricocha_3500BP	Central Chile / Patagonia	Southern Central Andes	0.002422	0.000346	7.006	3084	2968	47767
YRI	Lauricocha_3500BP	Central Chile / Patagonia	Central Western Argentina	-0.000387	0.000376	-1.029	2957	2976	47744
YRI	Lauricocha_3500BP	Central Western Argentina	Subtropical and Tropical Forests	0.000111	0.000395	0.281	3032	3027	47744
YRI	Lauricocha_3500BP	Central Western Argentina	Southern Central Andes	0.002806	0.0004	7.018	3088	2954	47744
YRI	Lauricocha_3500BP	Central Western Argentina	Central Chile / Patagonia	0.000387	0.000376	1.029	2976	2957	47744
YRI	Lauricocha_5800BP	Subtropical and Tropical Forests	Southern Central Andes	0.002546	0.000247	10.294	3189	3063	49357
YRI	Lauricocha_5800BP	Subtropical and Tropical Forests	Central Chile / Patagonia	0.000147	0.000352	0.418	3139	3131	49357
YRI	Lauricocha_5800BP	Subtropical and Tropical Forests	Central Western Argentina	-8.8e-05	0.000392	-0.224	3134	3138	49333
YRI	Lauricocha_5800BP	Southern Central Andes	Subtropical and Tropical Forests	-0.002546	0.000247	-10.294	3063	3189	49357
YRI	Lauricocha_5800BP	Southern Central Andes	Central Chile / Patagonia	-0.002399	0.000345	-6.959	3071	3189	49357
YRI	Lauricocha_5800BP	Southern Central Andes	Central Western Argentina	-0.002638	0.000392	-6.726	3063	3193	49333
YRI	Lauricocha_5800BP	Central Chile / Patagonia	Subtropical and Tropical Forests	-0.000147	0.000352	-0.418	3131	3139	49357
YRI	Lauricocha_5800BP	Central Chile / Patagonia	Southern Central Andes	0.002399	0.000345	6.959	3189	3071	49357
YRI	Lauricocha_5800BP	Central Chile / Patagonia	Central Western Argentina	-0.000249	0.000373	-0.669	3064	3076	49333
YRI	Lauricocha_5800BP	Central Western Argentina	Subtropical and Tropical Forests	8.8e-05	0.000392	0.224	3138	3134	49333
YRI	Lauricocha_5800BP	Central Western Argentina	Southern Central Andes	0.002638	0.000392	6.726	3193	3063	49333
YRI	Lauricocha_5800BP	Central Western Argentina	Central Chile / Patagonia	0.000249	0.000373	0.669	3076	3064	49333
YRI	Lauricocha_8600BP	Subtropical and Tropical Forests	Southern Central Andes	0.002591	0.000197	13.177	4856	4661	75193
YRI	Lauricocha_8600BP	Subtropical and Tropical Forests	Central Chile / Patagonia	0.000444	0.000267	1.662	4789	4756	75193
YRI	Lauricocha_8600BP	Subtropical and Tropical Forests	Central Western Argentina	0.000509	0.000308	1.654	4794	4755	75158
YRI	Lauricocha_8600BP	Southern Central Andes	Subtropical and Tropical Forests	-0.002591	0.000197	-13.177	4661	4856	75193
YRI	Lauricocha_8600BP	Southern Central Andes	Central Chile / Patagonia	-0.002147	0.000278	-7.736	4685	4847	75193
YRI	Lauricocha_8600BP	Southern Central Andes	Central Western Argentina	-0.002083	0.000312	-6.668	4684	4840	75158
YRI	Lauricocha_8600BP	Central Chile / Patagonia	Subtropical and Tropical Forests	-0.000444	0.000267	-1.662	4756	4789	75193
YRI	Lauricocha_8600BP	Central Chile / Patagonia	Southern Central Andes	0.002147	0.000278	7.736	4847	4685	75193
YRI	Lauricocha_8600BP	Central Chile / Patagonia	Central Western Argentina	5.9e-05	0.000293	0.201	4680	4676	75158
YRI	Lauricocha_8600BP	Central Western Argentina	Subtropical and Tropical Forests	-0.000509	0.000308	-1.654	4755	4794	75158
YRI	Lauricocha_8600BP	Central Western Argentina	Southern Central Andes	0.002083	0.000312	6.668	4840	4684	75158
YRI	Lauricocha_8600BP	Central Western Argentina	Central Chile / Patagonia	-5.9e-05	0.000293	-0.201	4676	4680	75158
YRI	LosRieles_10900BP	Subtropical and Tropical Forests	Southern Central Andes	0.000704	0.000261	2.699	3911	3867	61466
YRI	LosRieles_10900BP	Subtropical and Tropical Forests	Central Chile / Patagonia	0.000166	0.000326	0.509	3910	3900	61466
YRI	LosRieles_10900BP	Subtropical and Tropical Forests	Central Western Argentina	-0.000498	0.000389	-1.28	3894	3925	61437
YRI	LosRieles_10900BP	Southern Central Andes	Subtropical and Tropical Forests	-0.000704	0.000261	-2.699	3867	3911	61466
YRI	LosRieles_10900BP	Southern Central Andes	Central Chile / Patagonia	-0.000538	0.000362	-1.487	3876	3909	61466
YRI	LosRieles_10900BP	Southern Central Andes	Central Western Argentina	-0.0012	0.000403	-2.98	3854	3928	61437
YRI	LosRieles_10900BP	Central Chile / Patagonia	Subtropical and Tropical Forests	-0.000166	0.000326	-0.509	3900	3910	61466
YRI	LosRieles_10900BP	Central Chile / Patagonia	Southern Central Andes	0.000538	0.000362	1.487	3909	3876	61466
YRI	LosRieles_10900BP	Central Chile / Patagonia	Central Western Argentina	-0.000666	0.000384	-1.738	3803	3844	61437
YRI	LosRieles_10900BP	Central Western Argentina	Subtropical and Tropical Forests	0.000498	0.000389	1.28	3925	3894	61437
YRI	LosRieles_10900BP	Central Western Argentina	Southern Central Andes	0.0012	0.000403	2.98	3928	3854	61437
YRI	LosRieles_10900BP	Central Western Argentina	Central Chile / Patagonia	0.000666	0.000384	1.738	3844	3803	61437
YRI	LosRieles_5100BP	Subtropical and Tropical Forests	Southern Central Andes	0.000601	0.000238	2.525	3839	3803	60381
YRI	LosRieles_5100BP	Subtropical and Tropical Forests	Central Chile / Patagonia	0.004135	0.000329	12.586	3972	3722	60381
YRI	LosRieles_5100BP	Subtropical and Tropical Forests	Central Western Argentina	0.001673	0.000387	4.324	3899	3798	60349
YRI	LosRieles_5100BP	Southern Central Andes	Subtropical and Tropical Forests	-0.000601	0.000238	-2.525	3803	3839	60381
YRI	LosRieles_5100BP	Southern Central Andes	Central Chile / Patagonia	0.003534	0.00034	10.388	3943	3729	60381
YRI	LosRieles_5100BP	Southern Central Andes	Central Western Argentina	0.001065	0.000399	2.672	3865	3801	60349
YRI	LosRieles_5100BP	Central Chile / Patagonia	Subtropical and Tropical Forests	-0.004135	0.000329	-12.586	3722	3972	60381
YRI	LosRieles_5100BP	Central Chile / Patagonia	Southern Central Andes	-0.003534	0.00034	-10.388	3729	3943	60381
YRI	LosRieles_5100BP	Central Chile / Patagonia	Central Western Argentina	-0.002462	0.000393	-6.271	3701	3849	60349
YRI	LosRieles_5100BP	Central Western Argentina	Subtropical and Tropical Forests	-0.001673	0.000387	-4.324	3798	3899	60349
YRI	LosRieles_5100BP	Central Western Argentina	Southern Central Andes	-0.001065	0.000399	-2.672	3801	3865	60349
YRI	LosRieles_5100BP	Central Western Argentina	Central Chile / Patagonia	0.002462	0.000393	6.271	3849	3701	60349
YRI	MayahakCabPek_9300BP	Subtropical and Tropical Forests	Southern Central Andes	0.00022	0.000285	0.771	2185	2177	34568
YRI	MayahakCabPek_9300BP	Subtropical and Tropical Forests	Central Chile / Patagonia	-0.000195	0.000381	-0.512	2187	2194	34568
YRI	MayahakCabPek_9300BP	Subtropical and Tropical Forests	Central Western Argentina	-0.000115	0.000435	-0.265	2189	2193	34550
YRI	MayahakCabPek_9300BP	Southern Central Andes	Subtropical and Tropical Forests	-0.00022	0.000285	-0.771	2177	2185	34568
YRI	MayahakCabPek_9300BP	Southern Central Andes	Central Chile / Patagonia	-0.000415	0.000378	-1.096	2174	2188	34568
YRI	MayahakCabPek_9300BP	Southern Central Andes	Central Western Argentina	-0.000336	0.00044	-0.763	2174	2185	34550
YRI	MayahakCabPek_9300BP	Central Chile / Patagonia	Subtropical and Tropical Forests	0.000195	0.000381	0.512	2194	2187	34568
YRI	MayahakCabPek_9300BP	Central Chile / Patagonia	Southern Central Andes	0.000415	0.000378	1.096	2188	2174	34568
YRI	MayahakCabPek_9300BP	Central Chile / Patagonia	Central Western Argentina	7.2e-05	0.000428	0.167	2144	2141	34550
YRI	MayahakCabPek_9300BP	Central Western Argentina	Subtropical and Tropical Forests	0.000115	0.000435	0.265	2193	2189	34550
YRI	MayahakCabPek_9300BP	Central Western Argentina	Southern Central Andes	0.000336	0.00044	0.763	2185	2174	34550
YRI	MayahakCabPek_9300BP	Central Western Argentina	Central Chile / Patagonia	-7.2e-05	0.000428	-0.167	2141	2144	34550
YRI	PicaOcho_700BP	Subtropical and Tropical Forests	Southern Central Andes	0.002957	0.000259	11.406	2611	2492	40073
YRI	PicaOcho_700BP	Subtropical and Tropical Forests	Central Chile / Patagonia	0.000482	0.000351	1.373	2569	2550	40073
YRI	PicaOcho_700BP	Subtropical and Tropical Forests	Central Western Argentina	-1.9e-05	0.000423	-0.045	2561	2562	40053
YRI	PicaOcho_700BP	Southern Central Andes	Subtropical and Tropical Forests	-0.002957	0.000259	-11.406	2492	2611	40073
YRI	PicaOcho_700BP	Southern Central Andes	Central Chile / Patagonia	-0.002474	0.000365	-6.778	2508	2607	40073
YRI	PicaOcho_700BP	Southern Central Andes	Central Western Argentina	-0.002984	0.000436	-6.843	2496	2615	40053
YRI	PicaOcho_700BP	Central Chile / Patagonia	Subtropical and Tropical Forests	-0.000482	0.000351	-1.373	2550	2569	40073
YRI	PicaOcho_700BP	Central Chile / Patagonia	Southern Central Andes	0.002474	0.000365	6.778	2607	2508	40073
YRI	PicaOcho_700BP	Central Chile / Patagonia	Central Western Argentina	-0.000502	0.000409	-1.228	2499	2519	40053
YRI	PicaOcho_700BP	Central Western Argentina	Subtropical and Tropical Forests	1.9e-05	0.000423	0.045	2562	2561	40053
YRI	PicaOcho_700BP	Central Western Argentina	Southern Central Andes	0.002984	0.000436	6.843	2615	2496	40053
YRI	PicaOcho_700BP	Central Western Argentina	Central Chile / Patagonia	0.000502	0.000409	1.228	2519	2499	40053
YRI	PuntaSantaAna_7300BP	Subtropical and Tropical Forests	Southern Central Andes	0.000511	0.000238	2.142	3957	3925	62753
YRI	PuntaSantaAna_7300BP	Subtropical and Tropical Forests	Central Chile / Patagonia	0.001788	0.000318	5.615	4020	3908	62753
YRI	PuntaSantaAna_7300BP	Subtropical and Tropical Forests	Central Western Argentina	0.000752	0.000371	2.026	3986	3939	62720
YRI	PuntaSantaAna_7300BP	Southern Central Andes	Subtropical and Tropical Forests	-0.000511	0.000238	-2.142	3925	3957	62753
YRI	PuntaSantaAna_7300BP	Southern Central Andes	Central Chile / Patagonia	0.001277	0.00033	3.87	3991	3911	62753
YRI	PuntaSantaAna_7300BP	Southern Central Andes	Central Western Argentina	0.00024	0.000374	0.642	3950	3935	62720
YRI	PuntaSantaAna_7300BP	Central Chile / Patagonia	Subtropical and Tropical Forests	-0.001788	0.000318	-5.615	3908	4020	62753
YRI	PuntaSantaAna_7300BP	Central Chile / Patagonia	Southern Central Andes	-0.001277	0.00033	-3.87	3911	3991	62753
YRI	PuntaSantaAna_7300BP	Central Chile / Patagonia	Central Western Argentina	-0.001041	0.000348	-2.994	3851	3916	62720
YRI	PuntaSantaAna_7300BP	Central Western Argentina	Subtropical and Tropical Forests	-0.000752	0.000371	-2.026	3939	3986	62720
YRI	PuntaSantaAna_7300BP	Central Western Argentina	Southern Central Andes	-0.00024	0.000374	-0.642	3935	3950	62720
YRI	PuntaSantaAna_7300BP	Central Western Argentina	Central Chile / Patagonia	0.001041	0.000348	2.994	3916	3851	62720
YRI	RioUncallane_1800BP-Lindo	Subtropical and Tropical Forests	Southern Central Andes	0.002984	0.000155	19.196	5384	5137	82975
YRI	RioUncallane_1800BP-Lindo	Subtropical and Tropical Forests	Central Chile / Patagonia	0.000183	0.000205	0.89	5279	5264	82975
YRI	RioUncallane_1800BP-Lindo	Subtropical and Tropical Forests	Central Western Argentina	0.000314	0.000229	1.376	5288	5261	82934
YRI	RioUncallane_1800BP-Lindo	Southern Central Andes	Subtropical and Tropical Forests	-0.002984	0.000155	-19.196	5137	5384	82975
YRI	RioUncallane_1800BP-Lindo	Southern Central Andes	Central Chile / Patagonia	-0.002802	0.000218	-12.877	5150	5383	82975
YRI	RioUncallane_1800BP-Lindo	Southern Central Andes	Central Western Argentina	-0.002673	0.000236	-11.339	5152	5373	82934
YRI	RioUncallane_1800BP-Lindo	Central Chile / Patagonia	Subtropical and Tropical Forests	-0.000183	0.000205	-0.89	5264	5279	82975
YRI	RioUncallane_1800BP-Lindo	Central Chile / Patagonia	Southern Central Andes	0.002802	0.000218	12.877	5383	5150	82975
YRI	RioUncallane_1800BP-Lindo	Central Chile / Patagonia	Central Western Argentina	0.000133	0.000234	0.568	5171	5160	82934
YRI	RioUncallane_1800BP-Lindo	Central Western Argentina	Subtropical and Tropical Forests	-0.000314	0.000229	-1.376	5261	5288	82934
YRI	RioUncallane_1800BP-Lindo	Central Western Argentina	Southern Central Andes	0.002673	0.000236	11.339	5373	5152	82934
YRI	RioUncallane_1800BP-Lindo	Central Western Argentina	Central Chile / Patagonia	-0.000133	0.000234	-0.568	5160	5171	82934
YRI	SakiTzul_7400BP	Subtropical and Tropical Forests	Southern Central Andes	-0.00012	0.000254	-0.474	2835	2840	44939
YRI	SakiTzul_7400BP	Subtropical and Tropical Forests	Central Chile / Patagonia	-0.000123	0.00032	-0.386	2844	2850	44939
YRI	SakiTzul_7400BP	Subtropical and Tropical Forests	Central Western Argentina	-0.000616	0.000386	-1.594	2837	2865	44916
YRI	SakiTzul_7400BP	Southern Central Andes	Subtropical and Tropical Forests	0.00012	0.000254	0.474	2840	2835	44939
YRI	SakiTzul_7400BP	Southern Central Andes	Central Chile / Patagonia	-3e-06	0.00031	-0.01	2837	2837	44939
YRI	SakiTzul_7400BP	Southern Central Andes	Central Western Argentina	-0.000495	0.000377	-1.31	2825	2847	44916
YRI	SakiTzul_7400BP	Central Chile / Patagonia	Subtropical and Tropical Forests	0.000123	0.00032	0.386	2850	2844	44939
YRI	SakiTzul_7400BP	Central Chile / Patagonia	Southern Central Andes	3e-06	0.00031	0.01	2837	2837	44939
YRI	SakiTzul_7400BP	Central Chile / Patagonia	Central Western Argentina	-0.000494	0.000369	-1.337	2775	2797	44916
YRI	SakiTzul_7400BP	Central Western Argentina	Subtropical and Tropical Forests	0.000616	0.000386	1.594	2865	2837	44916
YRI	SakiTzul_7400BP	Central Western Argentina	Southern Central Andes	0.000495	0.000377	1.31	2847	2825	44916
YRI	SakiTzul_7400BP	Central Western Argentina	Central Chile / Patagonia	0.000494	0.000369	1.337	2797	2775	44916
YRI	Selknam_200BP	Subtropical and Tropical Forests	Southern Central Andes	0.000345	0.000222	1.556	4219	4196	66540
YRI	Selknam_200BP	Subtropical and Tropical Forests	Central Chile / Patagonia	0.004346	0.000303	14.326	4383	4094	66540
YRI	Selknam_200BP	Subtropical and Tropical Forests	Central Western Argentina	0.001222	0.00034	3.592	4276	4195	66507
YRI	Selknam_200BP	Southern Central Andes	Subtropical and Tropical Forests	-0.000345	0.000222	-1.556	4196	4219	66540
YRI	Selknam_200BP	Southern Central Andes	Central Chile / Patagonia	0.004001	0.000308	12.994	4358	4092	66540
YRI	Selknam_200BP	Southern Central Andes	Central Western Argentina	0.00088	0.00036	2.442	4248	4190	66507
YRI	Selknam_200BP	Central Chile / Patagonia	Subtropical and Tropical Forests	-0.004346	0.000303	-14.326	4094	4383	66540
YRI	Selknam_200BP	Central Chile / Patagonia	Southern Central Andes	-0.004001	0.000308	-12.994	4092	4358	66540
YRI	Selknam_200BP	Central Chile / Patagonia	Central Western Argentina	-0.003119	0.00034	-9.161	4055	4263	66507
YRI	Selknam_200BP	Central Western Argentina	Subtropical and Tropical Forests	-0.001222	0.00034	-3.592	4195	4276	66507
YRI	Selknam_200BP	Central Western Argentina	Southern Central Andes	-0.00088	0.00036	-2.442	4190	4248	66507
YRI	Selknam_200BP	Central Western Argentina	Central Chile / Patagonia	0.003119	0.00034	9.161	4263	4055	66507
YRI	Sumidouro_10100BP	Subtropical and Tropical Forests	Southern Central Andes	7.6e-05	0.000178	0.427	5198	5192	82964
YRI	Sumidouro_10100BP	Subtropical and Tropical Forests	Central Chile / Patagonia	-0.00031	0.000229	-1.352	5200	5225	82964
YRI	Sumidouro_10100BP	Subtropical and Tropical Forests	Central Western Argentina	-0.000452	0.000261	-1.735	5198	5235	82923
YRI	Sumidouro_10100BP	Southern Central Andes	Subtropical and Tropical Forests	-7.6e-05	0.000178	-0.427	5192	5198	82964
YRI	Sumidouro_10100BP	Southern Central Andes	Central Chile / Patagonia	-0.000386	0.000239	-1.614	5181	5213	82964
YRI	Sumidouro_10100BP	Southern Central Andes	Central Western Argentina	-0.000531	0.000268	-1.983	5173	5217	82923
YRI	Sumidouro_10100BP	Central Chile / Patagonia	Subtropical and Tropical Forests	0.00031	0.000229	1.352	5225	5200	82964
YRI	Sumidouro_10100BP	Central Chile / Patagonia	Southern Central Andes	0.000386	0.000239	1.614	5213	5181	82964
YRI	Sumidouro_10100BP	Central Chile / Patagonia	Central Western Argentina	-0.00015	0.000252	-0.595	5099	5112	82923
YRI	Sumidouro_10100BP	Central Western Argentina	Subtropical and Tropical Forests	0.000452	0.000261	1.735	5235	5198	82923
YRI	Sumidouro_10100BP	Central Western Argentina	Southern Central Andes	0.000531	0.000268	1.983	5217	5173	82923
YRI	Sumidouro_10100BP	Central Western Argentina	Central Chile / Patagonia	0.00015	0.000252	0.595	5112	5099	82923
YRI	USR_11500BP-MMN	Subtropical and Tropical Forests	Southern Central Andes	0.000245	0.000193	1.27	5130	5109	82976
YRI	USR_11500BP-MMN	Subtropical and Tropical Forests	Central Chile / Patagonia	-8.1e-05	0.00028	-0.29	5134	5141	82976
YRI	USR_11500BP-MMN	Subtropical and Tropical Forests	Central Western Argentina	-0.000434	0.000337	-1.288	5124	5160	82935
YRI	USR_11500BP-MMN	Southern Central Andes	Subtropical and Tropical Forests	-0.000245	0.000193	-1.27	5109	5130	82976
YRI	USR_11500BP-MMN	Southern Central Andes	Central Chile / Patagonia	-0.000326	0.00027	-1.209	5107	5134	82976
YRI	USR_11500BP-MMN	Southern Central Andes	Central Western Argentina	-0.000682	0.000328	-2.082	5090	5147	82935
YRI	USR_11500BP-MMN	Central Chile / Patagonia	Subtropical and Tropical Forests	8.1e-05	0.00028	0.29	5141	5134	82976
YRI	USR_11500BP-MMN	Central Chile / Patagonia	Southern Central Andes	0.000326	0.00027	1.209	5134	5107	82976
YRI	USR_11500BP-MMN	Central Chile / Patagonia	Central Western Argentina	-0.000365	0.000302	-1.209	5017	5047	82935
YRI	USR_11500BP-MMN	Central Western Argentina	Subtropical and Tropical Forests	0.000434	0.000337	1.288	5160	5124	82935
YRI	USR_11500BP-MMN	Central Western Argentina	Southern Central Andes	0.000682	0.000328	2.082	5147	5090	82935
YRI	USR_11500BP-MMN	Central Western Argentina	Central Chile / Patagonia	0.000365	0.000302	1.209	5047	5017	82935
YRI	Yaghan_200BP	Subtropical and Tropical Forests	Southern Central Andes	0.000349	0.000213	1.641	3739	3718	58926
YRI	Yaghan_200BP	Subtropical and Tropical Forests	Central Chile / Patagonia	0.005119	0.000277	18.489	3910	3608	58926
YRI	Yaghan_200BP	Subtropical and Tropical Forests	Central Western Argentina	0.001297	0.000326	3.974	3794	3717	58897
YRI	Yaghan_200BP	Southern Central Andes	Subtropical and Tropical Forests	-0.000349	0.000213	-1.641	3718	3739	58926
YRI	Yaghan_200BP	Southern Central Andes	Central Chile / Patagonia	0.00477	0.000301	15.834	3888	3607	58926
YRI	Yaghan_200BP	Southern Central Andes	Central Western Argentina	0.000943	0.000345	2.736	3766	3711	58897
YRI	Yaghan_200BP	Central Chile / Patagonia	Subtropical and Tropical Forests	-0.005119	0.000277	-18.489	3608	3910	58926
YRI	Yaghan_200BP	Central Chile / Patagonia	Southern Central Andes	-0.00477	0.000301	-15.834	3607	3888	58926
YRI	Yaghan_200BP	Central Chile / Patagonia	Central Western Argentina	-0.003821	0.000333	-11.476	3577	3802	58897
YRI	Yaghan_200BP	Central Western Argentina	Subtropical and Tropical Forests	-0.001297	0.000326	-3.974	3717	3794	58897
YRI	Yaghan_200BP	Central Western Argentina	Southern Central Andes	-0.000943	0.000345	-2.736	3711	3766	58897
YRI	Yaghan_200BP	Central Western Argentina	Central Chile / Patagonia	0.003821	0.000333	11.476	3802	3577	58897
YRI	Yaghan_900BP	Subtropical and Tropical Forests	Southern Central Andes	6.1e-05	0.000203	0.303	4824	4819	76538
YRI	Yaghan_900BP	Subtropical and Tropical Forests	Central Chile / Patagonia	0.004871	0.000269	18.121	5043	4671	76538
YRI	Yaghan_900BP	Subtropical and Tropical Forests	Central Western Argentina	0.00159	0.000328	4.849	4912	4790	76500
YRI	Yaghan_900BP	Southern Central Andes	Subtropical and Tropical Forests	-6.1e-05	0.000203	-0.303	4819	4824	76538
YRI	Yaghan_900BP	Southern Central Andes	Central Chile / Patagonia	0.004809	0.000278	17.284	5027	4659	76538
YRI	Yaghan_900BP	Southern Central Andes	Central Western Argentina	0.001524	0.000332	4.588	4888	4772	76500
YRI	Yaghan_900BP	Central Chile / Patagonia	Subtropical and Tropical Forests	-0.004871	0.000269	-18.121	4671	5043	76538
YRI	Yaghan_900BP	Central Chile / Patagonia	Southern Central Andes	-0.004809	0.000278	-17.284	4659	5027	76538
YRI	Yaghan_900BP	Central Chile / Patagonia	Central Western Argentina	-0.003279	0.000312	-10.511	4640	4891	76500
YRI	Yaghan_900BP	Central Western Argentina	Subtropical and Tropical Forests	-0.00159	0.000328	-4.849	4790	4912	76500
YRI	Yaghan_900BP	Central Western Argentina	Southern Central Andes	-0.001524	0.000332	-4.588	4772	4888	76500
YRI	Yaghan_900BP	Central Western Argentina	Central Chile / Patagonia	0.003279	0.000312	10.511	4891	4640	76500

## Sheet: G. F4-Modern VS Ancient-Modern
Pop1_W	Pop2_X	Pop3_Y	Pop4_Z	Dstat	stdErr	Z	BABA	ABBA	NSNPS
Aconcagua_Inca_500BP	Subtropical and Tropical Forests	Central Andes	YRI	0.002393	0.000497	4.818	4691	4516	72959
Aconcagua_Inca_500BP	Subtropical and Tropical Forests	Central Chile / Patagonia	YRI	0.001085	0.000492	2.208	4636	4557	72959
Aconcagua_Inca_500BP	Subtropical and Tropical Forests	Central Western Argentina	YRI	0.000966	0.000542	1.783	4628	4558	72921
Aconcagua_Inca_500BP	Central Andes	Subtropical and Tropical Forests	YRI	0.000559	0.000468	1.196	4557	4516	72959
Aconcagua_Inca_500BP	Central Andes	Central Chile / Patagonia	YRI	0.000505	0.000487	1.038	4562	4525	72959
Aconcagua_Inca_500BP	Central Andes	Central Western Argentina	YRI	0.00022	0.000531	0.415	4549	4533	72921
Aconcagua_Inca_500BP	Central Chile / Patagonia	Subtropical and Tropical Forests	YRI	0.001085	0.000482	2.251	4636	4557	72959
Aconcagua_Inca_500BP	Central Chile / Patagonia	Central Andes	YRI	0.002339	0.000504	4.639	4696	4525	72959
Aconcagua_Inca_500BP	Central Chile / Patagonia	Central Western Argentina	YRI	-0.002177	0.00055	-3.961	4531	4689	72921
Aconcagua_Inca_500BP	Central Western Argentina	Subtropical and Tropical Forests	YRI	0.001248	0.000482	2.588	4649	4558	72921
Aconcagua_Inca_500BP	Central Western Argentina	Central Andes	YRI	0.002343	0.000504	4.65	4704	4533	72921
Aconcagua_Inca_500BP	Central Western Argentina	Central Chile / Patagonia	YRI	-0.001895	0.000506	-3.747	4551	4689	72921
Anzick_12600BP	Subtropical and Tropical Forests	Central Andes	YRI	-0.004241	0.000615	-6.901	5205	5555	82402
Anzick_12600BP	Subtropical and Tropical Forests	Central Chile / Patagonia	YRI	-0.00417	0.000629	-6.626	5206	5550	82402
Anzick_12600BP	Subtropical and Tropical Forests	Central Western Argentina	YRI	-0.004541	0.000664	-6.837	5185	5559	82362
Anzick_12600BP	Central Andes	Subtropical and Tropical Forests	YRI	-0.004455	0.00059	-7.55	5188	5555	82402
Anzick_12600BP	Central Andes	Central Chile / Patagonia	YRI	-0.004769	0.000644	-7.404	5182	5575	82402
Anzick_12600BP	Central Andes	Central Western Argentina	YRI	-0.005321	0.00067	-7.944	5154	5592	82362
Anzick_12600BP	Central Chile / Patagonia	Subtropical and Tropical Forests	YRI	-0.003925	0.000603	-6.505	5226	5550	82402
Anzick_12600BP	Central Chile / Patagonia	Central Andes	YRI	-0.00431	0.000643	-6.707	5220	5575	82402
Anzick_12600BP	Central Chile / Patagonia	Central Western Argentina	YRI	-0.007674	0.000684	-11.225	5088	5720	82362
Anzick_12600BP	Central Western Argentina	Subtropical and Tropical Forests	YRI	-0.003794	0.000604	-6.282	5247	5559	82362
Anzick_12600BP	Central Western Argentina	Central Andes	YRI	-0.004356	0.000635	-6.862	5234	5592	82362
Anzick_12600BP	Central Western Argentina	Central Chile / Patagonia	YRI	-0.00717	0.00065	-11.032	5130	5720	82362
ArroyoSeco2_7700BP	Subtropical and Tropical Forests	Central Andes	YRI	-0.000957	0.000375	-2.551	4663	4733	73158
ArroyoSeco2_7700BP	Subtropical and Tropical Forests	Central Chile / Patagonia	YRI	0.001309	0.000384	3.408	4751	4655	73158
ArroyoSeco2_7700BP	Subtropical and Tropical Forests	Central Western Argentina	YRI	0.000265	0.000395	0.671	4705	4686	73121
ArroyoSeco2_7700BP	Central Andes	Subtropical and Tropical Forests	YRI	-0.001437	0.000373	-3.848	4628	4733	73158
ArroyoSeco2_7700BP	Central Andes	Central Chile / Patagonia	YRI	0.000713	0.000388	1.838	4721	4669	73158
ArroyoSeco2_7700BP	Central Andes	Central Western Argentina	YRI	-0.000505	0.000403	-1.254	4669	4706	73121
ArroyoSeco2_7700BP	Central Chile / Patagonia	Subtropical and Tropical Forests	YRI	-0.000879	0.000377	-2.329	4591	4655	73158
ArroyoSeco2_7700BP	Central Chile / Patagonia	Central Andes	YRI	-0.000995	0.000385	-2.581	4596	4669	73158
ArroyoSeco2_7700BP	Central Chile / Patagonia	Central Western Argentina	YRI	-0.002879	0.000409	-7.036	4535	4745	73121
ArroyoSeco2_7700BP	Central Western Argentina	Subtropical and Tropical Forests	YRI	-0.000686	0.000381	-1.799	4635	4686	73121
ArroyoSeco2_7700BP	Central Western Argentina	Central Andes	YRI	-0.000974	0.000397	-2.456	4635	4706	73121
ArroyoSeco2_7700BP	Central Western Argentina	Central Chile / Patagonia	YRI	-0.001641	0.000397	-4.139	4625	4745	73121
Ayayema_5100BP	Subtropical and Tropical Forests	Central Andes	YRI	-0.001031	0.000538	-1.914	5244	5330	82948
Ayayema_5100BP	Subtropical and Tropical Forests	Central Chile / Patagonia	YRI	0.001879	0.000547	3.437	5371	5216	82948
Ayayema_5100BP	Subtropical and Tropical Forests	Central Western Argentina	YRI	0.000357	0.000546	0.654	5300	5270	82907
Ayayema_5100BP	Central Andes	Subtropical and Tropical Forests	YRI	-0.001248	0.000525	-2.38	5226	5330	82948
Ayayema_5100BP	Central Andes	Central Chile / Patagonia	YRI	0.001262	0.000559	2.256	5347	5243	82948
Ayayema_5100BP	Central Andes	Central Western Argentina	YRI	-0.00044	0.000554	-0.795	5268	5304	82907
Ayayema_5100BP	Central Chile / Patagonia	Subtropical and Tropical Forests	YRI	-0.000699	0.000511	-1.368	5158	5216	82948
Ayayema_5100BP	Central Chile / Patagonia	Central Andes	YRI	-0.001098	0.000538	-2.042	5152	5243	82948
Ayayema_5100BP	Central Chile / Patagonia	Central Western Argentina	YRI	-0.002768	0.000565	-4.9	5093	5323	82907
Ayayema_5100BP	Central Western Argentina	Subtropical and Tropical Forests	YRI	-0.000551	0.000522	-1.056	5224	5270	82907
Ayayema_5100BP	Central Western Argentina	Central Andes	YRI	-0.001134	0.00055	-2.06	5210	5304	82907
Ayayema_5100BP	Central Western Argentina	Central Chile / Patagonia	YRI	-0.001105	0.000569	-1.942	5231	5323	82907
Conchali_700BP	Subtropical and Tropical Forests	Central Andes	YRI	0.000448	0.00045	0.997	4430	4399	69382
Conchali_700BP	Subtropical and Tropical Forests	Central Chile / Patagonia	YRI	0.005613	0.000458	12.254	4626	4237	69382
Conchali_700BP	Subtropical and Tropical Forests	Central Western Argentina	YRI	0.003483	0.00048	7.257	4540	4299	69347
Conchali_700BP	Central Andes	Subtropical and Tropical Forests	YRI	-0.000309	0.000446	-0.694	4377	4399	69382
Conchali_700BP	Central Andes	Central Chile / Patagonia	YRI	0.005021	0.000462	10.856	4589	4241	69382
Conchali_700BP	Central Andes	Central Western Argentina	YRI	0.002725	0.000481	5.665	4499	4310	69347
Conchali_700BP	Central Chile / Patagonia	Subtropical and Tropical Forests	YRI	0.000192	0.000425	0.453	4250	4237	69382
Conchali_700BP	Central Chile / Patagonia	Central Andes	YRI	0.000358	0.000434	0.825	4266	4241	69382
Conchali_700BP	Central Chile / Patagonia	Central Western Argentina	YRI	0.000304	0.000467	0.651	4278	4257	69347
Conchali_700BP	Central Western Argentina	Subtropical and Tropical Forests	YRI	0.00044	0.000454	0.97	4329	4299	69347
Conchali_700BP	Central Western Argentina	Central Andes	YRI	0.000437	0.000459	0.951	4340	4310	69347
Conchali_700BP	Central Western Argentina	Central Chile / Patagonia	YRI	0.002676	0.000476	5.625	4443	4257	69347
Cuncaicha_3300BP	Subtropical and Tropical Forests	Central Andes	YRI	0.001081	0.000581	1.861	3791	3727	59197
Cuncaicha_3300BP	Subtropical and Tropical Forests	Central Chile / Patagonia	YRI	-0.000296	0.0006	-0.493	3743	3761	59197
Cuncaicha_3300BP	Subtropical and Tropical Forests	Central Western Argentina	YRI	-0.000697	0.000629	-1.109	3729	3771	59168
Cuncaicha_3300BP	Central Andes	Subtropical and Tropical Forests	YRI	-0.00136	0.000574	-2.368	3647	3727	59197
Cuncaicha_3300BP	Central Andes	Central Chile / Patagonia	YRI	-0.000914	0.000595	-1.536	3665	3719	59197
Cuncaicha_3300BP	Central Andes	Central Western Argentina	YRI	-0.001488	0.000624	-2.384	3648	3736	59168
Cuncaicha_3300BP	Central Chile / Patagonia	Subtropical and Tropical Forests	YRI	-0.000679	0.000583	-1.165	3721	3761	59197
Cuncaicha_3300BP	Central Chile / Patagonia	Central Andes	YRI	0.001144	0.000588	1.946	3787	3719	59197
Cuncaicha_3300BP	Central Chile / Patagonia	Central Western Argentina	YRI	-0.003798	0.00065	-5.84	3643	3868	59168
Cuncaicha_3300BP	Central Western Argentina	Subtropical and Tropical Forests	YRI	-0.000547	0.000604	-0.904	3738	3771	59168
Cuncaicha_3300BP	Central Western Argentina	Central Andes	YRI	0.001107	0.000605	1.829	3801	3736	59168
Cuncaicha_3300BP	Central Western Argentina	Central Chile / Patagonia	YRI	-0.003269	0.000641	-5.103	3674	3868	59168
Cuncaicha_4200BP	Subtropical and Tropical Forests	Central Andes	YRI	0.001551	0.000583	2.659	3619	3532	56198
Cuncaicha_4200BP	Subtropical and Tropical Forests	Central Chile / Patagonia	YRI	2.2e-05	0.000613	0.036	3568	3566	56198
Cuncaicha_4200BP	Subtropical and Tropical Forests	Central Western Argentina	YRI	0.00018	0.000623	0.289	3571	3561	56168
Cuncaicha_4200BP	Central Andes	Subtropical and Tropical Forests	YRI	-0.000908	0.000558	-1.629	3480	3532	56198
Cuncaicha_4200BP	Central Andes	Central Chile / Patagonia	YRI	-0.000534	0.000597	-0.894	3495	3525	56198
Cuncaicha_4200BP	Central Andes	Central Western Argentina	YRI	-0.000542	0.000613	-0.884	3495	3525	56168
Cuncaicha_4200BP	Central Chile / Patagonia	Subtropical and Tropical Forests	YRI	-0.000423	0.000592	-0.715	3543	3566	56198
Cuncaicha_4200BP	Central Chile / Patagonia	Central Andes	YRI	0.00148	0.000605	2.447	3608	3525	56198
Cuncaicha_4200BP	Central Chile / Patagonia	Central Western Argentina	YRI	-0.003046	0.00065	-4.688	3483	3654	56168
Cuncaicha_4200BP	Central Western Argentina	Subtropical and Tropical Forests	YRI	-0.000234	0.00059	-0.397	3548	3561	56168
Cuncaicha_4200BP	Central Western Argentina	Central Andes	YRI	0.001504	0.000605	2.486	3610	3525	56168
Cuncaicha_4200BP	Central Western Argentina	Central Chile / Patagonia	YRI	-0.003012	0.00064	-4.709	3484	3654	56168
Cuncaicha_9000BP	Subtropical and Tropical Forests	Central Andes	YRI	0.000701	0.000638	1.099	3603	3564	55884
Cuncaicha_9000BP	Subtropical and Tropical Forests	Central Chile / Patagonia	YRI	-0.000391	0.000658	-0.594	3569	3590	55884
Cuncaicha_9000BP	Subtropical and Tropical Forests	Central Western Argentina	YRI	-0.000368	0.000693	-0.531	3569	3589	55854
Cuncaicha_9000BP	Central Andes	Subtropical and Tropical Forests	YRI	-0.001286	0.00063	-2.04	3492	3564	55884
Cuncaicha_9000BP	Central Andes	Central Chile / Patagonia	YRI	-0.001025	0.000661	-1.552	3505	3563	55884
Cuncaicha_9000BP	Central Andes	Central Western Argentina	YRI	-0.001151	0.000694	-1.658	3502	3566	55854
Cuncaicha_9000BP	Central Chile / Patagonia	Subtropical and Tropical Forests	YRI	-0.000746	0.000657	-1.135	3549	3590	55884
Cuncaicha_9000BP	Central Chile / Patagonia	Central Andes	YRI	0.000606	0.000662	0.915	3597	3563	55884
Cuncaicha_9000BP	Central Chile / Patagonia	Central Western Argentina	YRI	-0.003631	0.000724	-5.017	3483	3685	55854
Cuncaicha_9000BP	Central Western Argentina	Subtropical and Tropical Forests	YRI	-0.000548	0.000659	-0.832	3559	3589	55854
Cuncaicha_9000BP	Central Western Argentina	Central Andes	YRI	0.000661	0.000663	0.997	3603	3566	55854
Cuncaicha_9000BP	Central Western Argentina	Central Chile / Patagonia	YRI	-0.003444	0.000682	-5.049	3493	3685	55854
Kaweskar_1100BP	Subtropical and Tropical Forests	Central Andes	YRI	-0.000711	0.000403	-1.764	5237	5296	82878
Kaweskar_1100BP	Subtropical and Tropical Forests	Central Chile / Patagonia	YRI	0.004526	0.000408	11.083	5472	5097	82878
Kaweskar_1100BP	Subtropical and Tropical Forests	Central Western Argentina	YRI	0.001228	0.00044	2.793	5319	5217	82838
Kaweskar_1100BP	Central Andes	Subtropical and Tropical Forests	YRI	-0.001234	0.000397	-3.107	5194	5296	82878
Kaweskar_1100BP	Central Andes	Central Chile / Patagonia	YRI	0.003911	0.000415	9.43	5436	5112	82878
Kaweskar_1100BP	Central Andes	Central Western Argentina	YRI	0.000432	0.000443	0.974	5275	5240	82838
Kaweskar_1100BP	Central Chile / Patagonia	Subtropical and Tropical Forests	YRI	-0.000681	0.000373	-1.824	5041	5097	82878
Kaweskar_1100BP	Central Chile / Patagonia	Central Andes	YRI	-0.000772	0.000387	-1.996	5048	5112	82878
Kaweskar_1100BP	Central Chile / Patagonia	Central Western Argentina	YRI	-0.001894	0.000423	-4.48	5014	5171	82838
Kaweskar_1100BP	Central Western Argentina	Subtropical and Tropical Forests	YRI	-0.000552	0.000415	-1.33	5171	5217	82838
Kaweskar_1100BP	Central Western Argentina	Central Andes	YRI	-0.000825	0.000427	-1.931	5171	5240	82838
Kaweskar_1100BP	Central Western Argentina	Central Chile / Patagonia	YRI	0.00153	0.000433	3.531	5298	5171	82838
Kaweskar_100BP	Subtropical and Tropical Forests	Central Andes	YRI	-0.002069	0.000668	-3.096	2407	2485	38113
Kaweskar_100BP	Subtropical and Tropical Forests	Central Chile / Patagonia	YRI	0.003195	0.000658	4.853	2513	2391	38113
Kaweskar_100BP	Subtropical and Tropical Forests	Central Western Argentina	YRI	-0.000385	0.000715	-0.539	2442	2457	38092
Kaweskar_100BP	Central Andes	Subtropical and Tropical Forests	YRI	-0.002557	0.000653	-3.917	2388	2485	38113
Kaweskar_100BP	Central Andes	Central Chile / Patagonia	YRI	0.002526	0.000652	3.873	2494	2398	38113
Kaweskar_100BP	Central Andes	Central Western Argentina	YRI	-0.001187	0.000719	-1.651	2421	2466	38092
Kaweskar_100BP	Central Chile / Patagonia	Subtropical and Tropical Forests	YRI	-0.002007	0.00063	-3.187	2314	2391	38113
Kaweskar_100BP	Central Chile / Patagonia	Central Andes	YRI	-0.002188	0.000638	-3.428	2314	2398	38113
Kaweskar_100BP	Central Chile / Patagonia	Central Western Argentina	YRI	-0.003574	0.000691	-5.175	2297	2433	38092
Kaweskar_100BP	Central Western Argentina	Subtropical and Tropical Forests	YRI	-0.002011	0.00067	-3.001	2380	2457	38092
Kaweskar_100BP	Central Western Argentina	Central Andes	YRI	-0.002322	0.000687	-3.381	2378	2466	38092
Kaweskar_100BP	Central Western Argentina	Central Chile / Patagonia	YRI	1e-05	0.000678	0.015	2434	2433	38092
LaGalgada_4100BP	Subtropical and Tropical Forests	Central Andes	YRI	0.003986	0.000524	7.61	4552	4274	69804
LaGalgada_4100BP	Subtropical and Tropical Forests	Central Chile / Patagonia	YRI	0.002038	0.000537	3.799	4473	4330	69804
LaGalgada_4100BP	Subtropical and Tropical Forests	Central Western Argentina	YRI	0.002166	0.000595	3.639	4475	4324	69769
LaGalgada_4100BP	Central Andes	Subtropical and Tropical Forests	YRI	0.001172	0.000518	2.263	4355	4274	69804
LaGalgada_4100BP	Central Andes	Central Chile / Patagonia	YRI	0.001425	0.000529	2.692	4369	4270	69804
LaGalgada_4100BP	Central Andes	Central Western Argentina	YRI	0.00139	0.000588	2.363	4366	4269	69769
LaGalgada_4100BP	Central Chile / Patagonia	Subtropical and Tropical Forests	YRI	0.001764	0.000533	3.308	4453	4330	69804
LaGalgada_4100BP	Central Chile / Patagonia	Central Andes	YRI	0.003965	0.000534	7.432	4547	4270	69804
LaGalgada_4100BP	Central Chile / Patagonia	Central Western Argentina	YRI	-0.000952	0.000606	-1.572	4371	4437	69769
LaGalgada_4100BP	Central Western Argentina	Subtropical and Tropical Forests	YRI	0.001986	0.000539	3.684	4462	4324	69769
LaGalgada_4100BP	Central Western Argentina	Central Andes	YRI	0.004026	0.000542	7.429	4550	4269	69769
LaGalgada_4100BP	Central Western Argentina	Central Chile / Patagonia	YRI	-0.000852	0.000558	-1.526	4378	4437	69769
LagunaChica_6800BP	Subtropical and Tropical Forests	Central Andes	YRI	-0.001219	0.00053	-2.3	2806	2860	44270
LagunaChica_6800BP	Subtropical and Tropical Forests	Central Chile / Patagonia	YRI	0.00038	0.00055	0.69	2845	2828	44270
LagunaChica_6800BP	Subtropical and Tropical Forests	Central Western Argentina	YRI	-0.000337	0.000588	-0.572	2825	2840	44248
LagunaChica_6800BP	Central Andes	Subtropical and Tropical Forests	YRI	-0.001199	0.000528	-2.271	2807	2860	44270
LagunaChica_6800BP	Central Andes	Central Chile / Patagonia	YRI	-9.7e-05	0.000562	-0.173	2837	2841	44270
LagunaChica_6800BP	Central Andes	Central Western Argentina	YRI	-0.000991	0.000594	-1.667	2813	2857	44248
LagunaChica_6800BP	Central Chile / Patagonia	Subtropical and Tropical Forests	YRI	-0.000679	0.000538	-1.263	2798	2828	44270
LagunaChica_6800BP	Central Chile / Patagonia	Central Andes	YRI	-0.001175	0.00055	-2.138	2789	2841	44270
LagunaChica_6800BP	Central Chile / Patagonia	Central Western Argentina	YRI	-0.003494	0.000609	-5.733	2744	2899	44248
LagunaChica_6800BP	Central Western Argentina	Subtropical and Tropical Forests	YRI	-0.000495	0.000551	-0.899	2818	2840	44248
LagunaChica_6800BP	Central Western Argentina	Central Andes	YRI	-0.001172	0.000562	-2.084	2805	2857	44248
LagunaChica_6800BP	Central Western Argentina	Central Chile / Patagonia	YRI	-0.002598	0.000589	-4.411	2784	2899	44248
LapaDoSanto_9600BP	Subtropical and Tropical Forests	Central Andes	YRI	-0.002359	0.000366	-6.448	4593	4765	72654
LapaDoSanto_9600BP	Subtropical and Tropical Forests	Central Chile / Patagonia	YRI	-0.00231	0.000372	-6.217	4592	4760	72654
LapaDoSanto_9600BP	Subtropical and Tropical Forests	Central Western Argentina	YRI	-0.002349	0.000384	-6.119	4589	4759	72617
LapaDoSanto_9600BP	Central Andes	Subtropical and Tropical Forests	YRI	-0.002399	0.000372	-6.454	4590	4765	72654
LapaDoSanto_9600BP	Central Andes	Central Chile / Patagonia	YRI	-0.002943	0.000386	-7.616	4577	4790	72654
LapaDoSanto_9600BP	Central Andes	Central Western Argentina	YRI	-0.003143	0.0004	-7.849	4568	4796	72617
LapaDoSanto_9600BP	Central Chile / Patagonia	Subtropical and Tropical Forests	YRI	-0.001768	0.000386	-4.583	4631	4760	72654
LapaDoSanto_9600BP	Central Chile / Patagonia	Central Andes	YRI	-0.002363	0.000399	-5.925	4619	4790	72654
LapaDoSanto_9600BP	Central Chile / Patagonia	Central Western Argentina	YRI	-0.005474	0.000422	-12.982	4511	4908	72617
LapaDoSanto_9600BP	Central Western Argentina	Subtropical and Tropical Forests	YRI	-0.001665	0.00038	-4.376	4638	4759	72617
LapaDoSanto_9600BP	Central Western Argentina	Central Andes	YRI	-0.002417	0.000394	-6.132	4621	4796	72617
LapaDoSanto_9600BP	Central Western Argentina	Central Chile / Patagonia	YRI	-0.005328	0.000402	-13.267	4522	4908	72617
Laramate_900BP	Subtropical and Tropical Forests	Central Andes	YRI	0.003196	0.000327	9.764	4877	4638	74709
Laramate_900BP	Subtropical and Tropical Forests	Central Chile / Patagonia	YRI	0.000226	0.000336	0.672	4753	4736	74709
Laramate_900BP	Subtropical and Tropical Forests	Central Western Argentina	YRI	0.000276	0.000354	0.78	4750	4729	74671
Laramate_900BP	Central Andes	Subtropical and Tropical Forests	YRI	-0.000534	0.000289	-1.847	4598	4638	74709
Laramate_900BP	Central Andes	Central Chile / Patagonia	YRI	-0.000396	0.000303	-1.308	4611	4641	74709
Laramate_900BP	Central Andes	Central Western Argentina	YRI	-0.000497	0.000326	-1.523	4603	4640	74671
Laramate_900BP	Central Chile / Patagonia	Subtropical and Tropical Forests	YRI	0	0.000339	0.001	4736	4736	74709
Laramate_900BP	Central Chile / Patagonia	Central Andes	YRI	0.003108	0.000344	9.029	4873	4641	74709
Laramate_900BP	Central Chile / Patagonia	Central Western Argentina	YRI	-0.002896	0.00038	-7.613	4642	4858	74671
Laramate_900BP	Central Western Argentina	Subtropical and Tropical Forests	YRI	0.000224	0.000343	0.653	4746	4729	74671
Laramate_900BP	Central Western Argentina	Central Andes	YRI	0.003184	0.000353	9.03	4878	4640	74671
Laramate_900BP	Central Western Argentina	Central Chile / Patagonia	YRI	-0.002719	0.000364	-7.48	4655	4858	74671
Laranjal_6700BP	Subtropical and Tropical Forests	Central Andes	YRI	-0.001236	0.000581	-2.127	2800	2855	44421
Laranjal_6700BP	Subtropical and Tropical Forests	Central Chile / Patagonia	YRI	-0.000757	0.000587	-1.289	2813	2846	44421
Laranjal_6700BP	Subtropical and Tropical Forests	Central Western Argentina	YRI	-0.00146	0.000638	-2.289	2797	2862	44395
Laranjal_6700BP	Central Andes	Subtropical and Tropical Forests	YRI	-0.00112	0.000569	-1.969	2805	2855	44421
Laranjal_6700BP	Central Andes	Central Chile / Patagonia	YRI	-0.001335	0.000594	-2.246	2806	2865	44421
Laranjal_6700BP	Central Andes	Central Western Argentina	YRI	-0.002182	0.00065	-3.359	2788	2885	44395
Laranjal_6700BP	Central Chile / Patagonia	Subtropical and Tropical Forests	YRI	-0.000803	0.00058	-1.384	2810	2846	44421
Laranjal_6700BP	Central Chile / Patagonia	Central Andes	YRI	-0.001497	0.000598	-2.503	2799	2865	44421
Laranjal_6700BP	Central Chile / Patagonia	Central Western Argentina	YRI	-0.004826	0.000652	-7.397	2733	2948	44395
Laranjal_6700BP	Central Western Argentina	Subtropical and Tropical Forests	YRI	-0.000529	0.000607	-0.872	2839	2862	44395
Laranjal_6700BP	Central Western Argentina	Central Andes	YRI	-0.001366	0.000627	-2.18	2824	2885	44395
Laranjal_6700BP	Central Western Argentina	Central Chile / Patagonia	YRI	-0.003846	0.000632	-6.081	2777	2948	44395
Lauricocha_3500BP	Subtropical and Tropical Forests	Central Andes	YRI	0.001364	0.000604	2.259	3086	3021	47767
Lauricocha_3500BP	Subtropical and Tropical Forests	Central Chile / Patagonia	YRI	-0.000538	0.000619	-0.868	3037	3063	47767
Lauricocha_3500BP	Subtropical and Tropical Forests	Central Western Argentina	YRI	-0.00076	0.000661	-1.149	3027	3063	47744
Lauricocha_3500BP	Central Andes	Subtropical and Tropical Forests	YRI	-0.001332	0.000575	-2.316	2957	3021	47767
Lauricocha_3500BP	Central Andes	Central Chile / Patagonia	YRI	-0.001141	0.000615	-1.854	2968	3023	47767
Lauricocha_3500BP	Central Andes	Central Western Argentina	YRI	-0.001514	0.000656	-2.309	2954	3027	47744
Lauricocha_3500BP	Central Chile / Patagonia	Subtropical and Tropical Forests	YRI	-0.000812	0.000599	-1.356	3024	3063	47767
Lauricocha_3500BP	Central Chile / Patagonia	Central Andes	YRI	0.001281	0.000629	2.036	3084	3023	47767
Lauricocha_3500BP	Central Chile / Patagonia	Central Western Argentina	YRI	-0.00391	0.000672	-5.815	2957	3144	47744
Lauricocha_3500BP	Central Western Argentina	Subtropical and Tropical Forests	YRI	-0.000649	0.000604	-1.074	3032	3063	47744
Lauricocha_3500BP	Central Western Argentina	Central Andes	YRI	0.001292	0.00064	2.019	3088	3027	47744
Lauricocha_3500BP	Central Western Argentina	Central Chile / Patagonia	YRI	-0.003523	0.000638	-5.523	2976	3144	47744
Lauricocha_5800BP	Subtropical and Tropical Forests	Central Andes	YRI	0.001337	0.000659	2.029	3189	3123	49357
Lauricocha_5800BP	Subtropical and Tropical Forests	Central Chile / Patagonia	YRI	-0.000436	0.000658	-0.662	3139	3160	49357
Lauricocha_5800BP	Subtropical and Tropical Forests	Central Western Argentina	YRI	-0.000607	0.000695	-0.874	3134	3164	49333
Lauricocha_5800BP	Central Andes	Subtropical and Tropical Forests	YRI	-0.001209	0.00062	-1.95	3063	3123	49357
Lauricocha_5800BP	Central Andes	Central Chile / Patagonia	YRI	-0.001062	0.000651	-1.632	3071	3123	49357
Lauricocha_5800BP	Central Andes	Central Western Argentina	YRI	-0.001383	0.000689	-2.007	3063	3131	49333
Lauricocha_5800BP	Central Chile / Patagonia	Subtropical and Tropical Forests	YRI	-0.000583	0.000646	-0.902	3131	3160	49357
Lauricocha_5800BP	Central Chile / Patagonia	Central Andes	YRI	0.001337	0.000672	1.99	3189	3123	49357
Lauricocha_5800BP	Central Chile / Patagonia	Central Western Argentina	YRI	-0.003711	0.00072	-5.153	3064	3247	49333
Lauricocha_5800BP	Central Western Argentina	Subtropical and Tropical Forests	YRI	-0.00052	0.000651	-0.798	3138	3164	49333
Lauricocha_5800BP	Central Western Argentina	Central Andes	YRI	0.001255	0.000685	1.833	3193	3131	49333
Lauricocha_5800BP	Central Western Argentina	Central Chile / Patagonia	YRI	-0.003462	0.000692	-5.001	3076	3247	49333
Lauricocha_8600BP	Subtropical and Tropical Forests	Central Andes	YRI	0.001016	0.000474	2.143	4856	4780	75193
Lauricocha_8600BP	Subtropical and Tropical Forests	Central Chile / Patagonia	YRI	-0.000524	0.000503	-1.041	4789	4829	75193
Lauricocha_8600BP	Subtropical and Tropical Forests	Central Western Argentina	YRI	-0.000364	0.000524	-0.694	4794	4821	75158
Lauricocha_8600BP	Central Andes	Subtropical and Tropical Forests	YRI	-0.001575	0.000451	-3.493	4661	4780	75193
Lauricocha_8600BP	Central Andes	Central Chile / Patagonia	YRI	-0.001125	0.000488	-2.308	4685	4770	75193
Lauricocha_8600BP	Central Andes	Central Western Argentina	YRI	-0.001127	0.000506	-2.229	4684	4769	75158
Lauricocha_8600BP	Central Chile / Patagonia	Subtropical and Tropical Forests	YRI	-0.000968	0.000477	-2.028	4756	4829	75193
Lauricocha_8600BP	Central Chile / Patagonia	Central Andes	YRI	0.001022	0.000485	2.105	4847	4770	75193
Lauricocha_8600BP	Central Chile / Patagonia	Central Western Argentina	YRI	-0.003453	0.000547	-6.313	4680	4940	75158
Lauricocha_8600BP	Central Western Argentina	Subtropical and Tropical Forests	YRI	-0.000872	0.000492	-1.774	4755	4821	75158
Lauricocha_8600BP	Central Western Argentina	Central Andes	YRI	0.000956	0.000493	1.937	4840	4769	75158
Lauricocha_8600BP	Central Western Argentina	Central Chile / Patagonia	YRI	-0.003512	0.000531	-6.61	4676	4940	75158
LosRieles_10900BP	Subtropical and Tropical Forests	Central Andes	YRI	-0.000726	0.000693	-1.048	3911	3955	61466
LosRieles_10900BP	Subtropical and Tropical Forests	Central Chile / Patagonia	YRI	-0.000715	0.000688	-1.039	3910	3954	61466
LosRieles_10900BP	Subtropical and Tropical Forests	Central Western Argentina	YRI	-0.001113	0.00072	-1.546	3894	3962	61437
LosRieles_10900BP	Central Andes	Subtropical and Tropical Forests	YRI	-0.001429	0.00067	-2.135	3867	3955	61466
LosRieles_10900BP	Central Andes	Central Chile / Patagonia	YRI	-0.001361	0.000695	-1.958	3876	3959	61466
LosRieles_10900BP	Central Andes	Central Western Argentina	YRI	-0.001952	0.000723	-2.701	3854	3974	61437
LosRieles_10900BP	Central Chile / Patagonia	Subtropical and Tropical Forests	YRI	-0.00088	0.000666	-1.322	3900	3954	61466
LosRieles_10900BP	Central Chile / Patagonia	Central Andes	YRI	-0.000823	0.000701	-1.176	3909	3959	61466
LosRieles_10900BP	Central Chile / Patagonia	Central Western Argentina	YRI	-0.004352	0.000728	-5.978	3803	4071	61437
LosRieles_10900BP	Central Western Argentina	Subtropical and Tropical Forests	YRI	-0.000615	0.00069	-0.891	3925	3962	61437
LosRieles_10900BP	Central Western Argentina	Central Andes	YRI	-0.000752	0.000718	-1.046	3928	3974	61437
LosRieles_10900BP	Central Western Argentina	Central Chile / Patagonia	YRI	-0.003686	0.000718	-5.135	3844	4071	61437
LosRieles_5100BP	Subtropical and Tropical Forests	Central Andes	YRI	0	0.000577	-0.001	3839	3839	60381
LosRieles_5100BP	Subtropical and Tropical Forests	Central Chile / Patagonia	YRI	0.004006	0.000585	6.848	3972	3730	60381
LosRieles_5100BP	Subtropical and Tropical Forests	Central Western Argentina	YRI	0.001743	0.000622	2.802	3899	3794	60349
LosRieles_5100BP	Central Andes	Subtropical and Tropical Forests	YRI	-0.000601	0.000562	-1.071	3803	3839	60381
LosRieles_5100BP	Central Andes	Central Chile / Patagonia	YRI	0.003408	0.000593	5.744	3943	3737	60381
LosRieles_5100BP	Central Andes	Central Western Argentina	YRI	0.000979	0.000618	1.584	3865	3806	60349
LosRieles_5100BP	Central Chile / Patagonia	Subtropical and Tropical Forests	YRI	-0.000128	0.000541	-0.237	3722	3730	60381
LosRieles_5100BP	Central Chile / Patagonia	Central Andes	YRI	-0.000126	0.000563	-0.224	3729	3737	60381
LosRieles_5100BP	Central Chile / Patagonia	Central Western Argentina	YRI	-0.001538	0.000605	-2.543	3701	3794	60349
LosRieles_5100BP	Central Western Argentina	Subtropical and Tropical Forests	YRI	7e-05	0.00056	0.125	3798	3794	60349
LosRieles_5100BP	Central Western Argentina	Central Andes	YRI	-8.6e-05	0.000578	-0.149	3801	3806	60349
LosRieles_5100BP	Central Western Argentina	Central Chile / Patagonia	YRI	0.000924	0.000589	1.568	3849	3794	60349
MayahakCabPek_9300BP	Subtropical and Tropical Forests	Central Andes	YRI	-0.002119	0.000737	-2.877	2185	2258	34568
MayahakCabPek_9300BP	Subtropical and Tropical Forests	Central Chile / Patagonia	YRI	-0.002007	0.000743	-2.702	2187	2257	34568
MayahakCabPek_9300BP	Subtropical and Tropical Forests	Central Western Argentina	YRI	-0.001958	0.000769	-2.546	2189	2257	34550
MayahakCabPek_9300BP	Central Andes	Subtropical and Tropical Forests	YRI	-0.002339	0.000698	-3.35	2177	2258	34568
MayahakCabPek_9300BP	Central Andes	Central Chile / Patagonia	YRI	-0.002659	0.000745	-3.568	2174	2266	34568
MayahakCabPek_9300BP	Central Andes	Central Western Argentina	YRI	-0.002694	0.000768	-3.51	2174	2267	34550
MayahakCabPek_9300BP	Central Chile / Patagonia	Subtropical and Tropical Forests	YRI	-0.001812	0.000698	-2.597	2194	2257	34568
MayahakCabPek_9300BP	Central Chile / Patagonia	Central Andes	YRI	-0.002245	0.000735	-3.053	2188	2266	34568
MayahakCabPek_9300BP	Central Chile / Patagonia	Central Western Argentina	YRI	-0.005228	0.000778	-6.723	2144	2324	34550
MayahakCabPek_9300BP	Central Western Argentina	Subtropical and Tropical Forests	YRI	-0.001842	0.000721	-2.557	2193	2257	34550
MayahakCabPek_9300BP	Central Western Argentina	Central Andes	YRI	-0.002358	0.000757	-3.117	2185	2267	34550
MayahakCabPek_9300BP	Central Western Argentina	Central Chile / Patagonia	YRI	-0.0053	0.000775	-6.835	2141	2324	34550
PicaOcho_700BP	Subtropical and Tropical Forests	Central Andes	YRI	0.003894	0.000651	5.984	2611	2455	40073
PicaOcho_700BP	Subtropical and Tropical Forests	Central Chile / Patagonia	YRI	0.001991	0.000672	2.963	2569	2489	40073
PicaOcho_700BP	Subtropical and Tropical Forests	Central Western Argentina	YRI	0.001658	0.000699	2.371	2561	2495	40053
PicaOcho_700BP	Central Andes	Subtropical and Tropical Forests	YRI	0.000938	0.000632	1.484	2492	2455	40073
PicaOcho_700BP	Central Andes	Central Chile / Patagonia	YRI	0.001384	0.000659	2.102	2508	2453	40073
PicaOcho_700BP	Central Andes	Central Western Argentina	YRI	0.000896	0.000683	1.312	2496	2460	40053
PicaOcho_700BP	Central Chile / Patagonia	Subtropical and Tropical Forests	YRI	0.001509	0.00067	2.253	2550	2489	40073
PicaOcho_700BP	Central Chile / Patagonia	Central Andes	YRI	0.003859	0.000669	5.769	2607	2453	40073
PicaOcho_700BP	Central Chile / Patagonia	Central Western Argentina	YRI	-0.001563	0.000725	-2.155	2499	2562	40053
PicaOcho_700BP	Central Western Argentina	Subtropical and Tropical Forests	YRI	0.001677	0.000671	2.498	2562	2495	40053
PicaOcho_700BP	Central Western Argentina	Central Andes	YRI	0.00388	0.000676	5.741	2615	2460	40053
PicaOcho_700BP	Central Western Argentina	Central Chile / Patagonia	YRI	-0.001061	0.000695	-1.526	2519	2562	40053
PuntaSantaAna_7300BP	Subtropical and Tropical Forests	Central Andes	YRI	-0.001861	0.000568	-3.275	3957	4074	62753
PuntaSantaAna_7300BP	Subtropical and Tropical Forests	Central Chile / Patagonia	YRI	0.000107	0.000579	0.186	4020	4014	62753
PuntaSantaAna_7300BP	Subtropical and Tropical Forests	Central Western Argentina	YRI	-0.000898	0.000606	-1.481	3986	4042	62720
PuntaSantaAna_7300BP	Central Andes	Subtropical and Tropical Forests	YRI	-0.002372	0.000562	-4.221	3925	4074	62753
PuntaSantaAna_7300BP	Central Andes	Central Chile / Patagonia	YRI	-0.000547	0.000587	-0.932	3991	4025	62753
PuntaSantaAna_7300BP	Central Andes	Central Western Argentina	YRI	-0.001745	0.000612	-2.852	3950	4059	62720
PuntaSantaAna_7300BP	Central Chile / Patagonia	Subtropical and Tropical Forests	YRI	-0.001681	0.000565	-2.974	3908	4014	62753
PuntaSantaAna_7300BP	Central Chile / Patagonia	Central Andes	YRI	-0.001824	0.000578	-3.154	3911	4025	62753
PuntaSantaAna_7300BP	Central Chile / Patagonia	Central Western Argentina	YRI	-0.003945	0.000617	-6.397	3851	4099	62720
PuntaSantaAna_7300BP	Central Western Argentina	Subtropical and Tropical Forests	YRI	-0.00165	0.000586	-2.815	3939	4042	62720
PuntaSantaAna_7300BP	Central Western Argentina	Central Andes	YRI	-0.001985	0.000598	-3.319	3935	4059	62720
PuntaSantaAna_7300BP	Central Western Argentina	Central Chile / Patagonia	YRI	-0.002904	0.000606	-4.795	3916	4099	62720
RioUncallane_1800BP-Lindo	Subtropical and Tropical Forests	Central Andes	YRI	0.002507	0.000277	9.048	5384	5176	82975
RioUncallane_1800BP-Lindo	Subtropical and Tropical Forests	Central Chile / Patagonia	YRI	0.000254	0.000284	0.895	5279	5258	82975
RioUncallane_1800BP-Lindo	Subtropical and Tropical Forests	Central Western Argentina	YRI	0.000508	0.000297	1.712	5288	5245	82934
RioUncallane_1800BP-Lindo	Central Andes	Subtropical and Tropical Forests	YRI	-0.000478	0.000247	-1.937	5137	5176	82975
RioUncallane_1800BP-Lindo	Central Andes	Central Chile / Patagonia	YRI	-0.000363	0.000254	-1.426	5150	5180	82975
RioUncallane_1800BP-Lindo	Central Andes	Central Western Argentina	YRI	-0.00029	0.000265	-1.092	5152	5176	82934
RioUncallane_1800BP-Lindo	Central Chile / Patagonia	Subtropical and Tropical Forests	YRI	7.1e-05	0.000296	0.24	5264	5258	82975
RioUncallane_1800BP-Lindo	Central Chile / Patagonia	Central Andes	YRI	0.002439	0.000305	7.992	5383	5180	82975
RioUncallane_1800BP-Lindo	Central Chile / Patagonia	Central Western Argentina	YRI	-0.002618	0.000328	-7.969	5171	5388	82934
RioUncallane_1800BP-Lindo	Central Western Argentina	Subtropical and Tropical Forests	YRI	0.000193	0.000303	0.637	5261	5245	82934
RioUncallane_1800BP-Lindo	Central Western Argentina	Central Andes	YRI	0.002384	0.000309	7.704	5373	5176	82934
RioUncallane_1800BP-Lindo	Central Western Argentina	Central Chile / Patagonia	YRI	-0.002751	0.000327	-8.422	5160	5388	82934
SakiTzul_7400BP	Subtropical and Tropical Forests	Central Andes	YRI	-0.002505	0.000609	-4.112	2835	2947	44939
SakiTzul_7400BP	Subtropical and Tropical Forests	Central Chile / Patagonia	YRI	-0.002115	0.0006	-3.524	2844	2939	44939
SakiTzul_7400BP	Subtropical and Tropical Forests	Central Western Argentina	YRI	-0.002323	0.000668	-3.48	2837	2941	44916
SakiTzul_7400BP	Central Andes	Subtropical and Tropical Forests	YRI	-0.002384	0.000607	-3.931	2840	2947	44939
SakiTzul_7400BP	Central Andes	Central Chile / Patagonia	YRI	-0.002633	0.000611	-4.305	2837	2955	44939
SakiTzul_7400BP	Central Andes	Central Western Argentina	YRI	-0.003034	0.000673	-4.511	2825	2961	44916
SakiTzul_7400BP	Central Chile / Patagonia	Subtropical and Tropical Forests	YRI	-0.001991	0.000618	-3.222	2850	2939	44939
SakiTzul_7400BP	Central Chile / Patagonia	Central Andes	YRI	-0.00263	0.000633	-4.153	2837	2955	44939
SakiTzul_7400BP	Central Chile / Patagonia	Central Western Argentina	YRI	-0.005631	0.000695	-8.104	2775	3028	44916
SakiTzul_7400BP	Central Western Argentina	Subtropical and Tropical Forests	YRI	-0.001707	0.000632	-2.702	2865	2941	44916
SakiTzul_7400BP	Central Western Argentina	Central Andes	YRI	-0.00254	0.000644	-3.941	2847	2961	44916
SakiTzul_7400BP	Central Western Argentina	Central Chile / Patagonia	YRI	-0.005138	0.00064	-8.029	2797	3028	44916
Selknam_200BP	Subtropical and Tropical Forests	Central Andes	YRI	-5.3e-05	0.000547	-0.097	4219	4223	66540
Selknam_200BP	Subtropical and Tropical Forests	Central Chile / Patagonia	YRI	0.004534	0.000548	8.28	4383	4081	66540
Selknam_200BP	Subtropical and Tropical Forests	Central Western Argentina	YRI	0.001507	0.000584	2.579	4276	4176	66507
Selknam_200BP	Central Andes	Subtropical and Tropical Forests	YRI	-0.000398	0.000541	-0.735	4196	4223	66540
Selknam_200BP	Central Andes	Central Chile / Patagonia	YRI	0.003918	0.000559	7.013	4358	4098	66540
Selknam_200BP	Central Andes	Central Western Argentina	YRI	0.000705	0.000599	1.178	4248	4201	66507
Selknam_200BP	Central Chile / Patagonia	Subtropical and Tropical Forests	YRI	0.000188	0.000515	0.364	4094	4081	66540
Selknam_200BP	Central Chile / Patagonia	Central Andes	YRI	-8.3e-05	0.000529	-0.157	4092	4098	66540
Selknam_200BP	Central Chile / Patagonia	Central Western Argentina	YRI	-0.001605	0.000575	-2.793	4055	4162	66507
Selknam_200BP	Central Western Argentina	Subtropical and Tropical Forests	YRI	0.000285	0.000546	0.522	4195	4176	66507
Selknam_200BP	Central Western Argentina	Central Andes	YRI	-0.000175	0.000569	-0.307	4190	4201	66507
Selknam_200BP	Central Western Argentina	Central Chile / Patagonia	YRI	0.001514	0.000567	2.668	4263	4162	66507
SoroMikayaPatjxa_6800BP-Lindo	Subtropical and Tropical Forests	Central Andes	YRI	-0.006165	0.001686	-3.656	311	342	5006
SoroMikayaPatjxa_6800BP-Lindo	Subtropical and Tropical Forests	Central Chile / Patagonia	YRI	-0.006529	0.001754	-3.722	309	342	5006
SoroMikayaPatjxa_6800BP-Lindo	Subtropical and Tropical Forests	Central Western Argentina	YRI	-0.007475	0.001793	-4.169	306	344	5005
SoroMikayaPatjxa_6800BP-Lindo	Central Andes	Subtropical and Tropical Forests	YRI	-0.007867	0.001636	-4.809	302	342	5006
SoroMikayaPatjxa_6800BP-Lindo	Central Andes	Central Chile / Patagonia	YRI	-0.006848	0.001727	-3.966	305	339	5006
SoroMikayaPatjxa_6800BP-Lindo	Central Andes	Central Western Argentina	YRI	-0.007994	0.001779	-4.493	302	342	5005
SoroMikayaPatjxa_6800BP-Lindo	Central Chile / Patagonia	Subtropical and Tropical Forests	YRI	-0.006717	0.001655	-4.059	308	342	5006
SoroMikayaPatjxa_6800BP-Lindo	Central Chile / Patagonia	Central Andes	YRI	-0.005333	0.001679	-3.176	312	339	5006
SoroMikayaPatjxa_6800BP-Lindo	Central Chile / Patagonia	Central Western Argentina	YRI	-0.009612	0.001809	-5.314	302	350	5005
SoroMikayaPatjxa_6800BP-Lindo	Central Western Argentina	Subtropical and Tropical Forests	YRI	-0.007468	0.001701	-4.391	306	344	5005
SoroMikayaPatjxa_6800BP-Lindo	Central Western Argentina	Central Andes	YRI	-0.006278	0.001735	-3.618	311	342	5005
SoroMikayaPatjxa_6800BP-Lindo	Central Western Argentina	Central Chile / Patagonia	YRI	-0.009413	0.001794	-5.246	303	350	5005
Sumidouro_10100BP	Subtropical and Tropical Forests	Central Andes	YRI	-0.002763	0.000381	-7.256	5198	5428	82964
Sumidouro_10100BP	Subtropical and Tropical Forests	Central Chile / Patagonia	YRI	-0.002602	0.000377	-6.908	5200	5416	82964
Sumidouro_10100BP	Subtropical and Tropical Forests	Central Western Argentina	YRI	-0.00262	0.000399	-6.567	5198	5415	82923
Sumidouro_10100BP	Central Andes	Subtropical and Tropical Forests	YRI	-0.00284	0.000386	-7.355	5192	5428	82964
Sumidouro_10100BP	Central Andes	Central Chile / Patagonia	YRI	-0.003218	0.000392	-8.212	5181	5448	82964
Sumidouro_10100BP	Central Andes	Central Western Argentina	YRI	-0.003418	0.000415	-8.244	5173	5457	82923
Sumidouro_10100BP	Central Chile / Patagonia	Subtropical and Tropical Forests	YRI	-0.002292	0.000398	-5.76	5225	5416	82964
Sumidouro_10100BP	Central Chile / Patagonia	Central Andes	YRI	-0.002832	0.00041	-6.906	5213	5448	82964
Sumidouro_10100BP	Central Chile / Patagonia	Central Western Argentina	YRI	-0.005746	0.000429	-13.39	5099	5576	82923
Sumidouro_10100BP	Central Western Argentina	Subtropical and Tropical Forests	YRI	-0.002168	0.000402	-5.398	5235	5415	82923
Sumidouro_10100BP	Central Western Argentina	Central Andes	YRI	-0.002887	0.000411	-7.019	5217	5457	82923
Sumidouro_10100BP	Central Western Argentina	Central Chile / Patagonia	YRI	-0.005596	0.00041	-13.635	5112	5576	82923
USR_11500BP-MMN	Subtropical and Tropical Forests	Central Andes	YRI	-0.016673	0.000723	-23.053	5130	6513	82976
USR_11500BP-MMN	Subtropical and Tropical Forests	Central Chile / Patagonia	YRI	-0.01645	0.00073	-22.536	5134	6499	82976
USR_11500BP-MMN	Subtropical and Tropical Forests	Central Western Argentina	YRI	-0.016674	0.000755	-22.095	5124	6507	82935
USR_11500BP-MMN	Central Andes	Subtropical and Tropical Forests	YRI	-0.016918	0.000696	-24.308	5109	6513	82976
USR_11500BP-MMN	Central Andes	Central Chile / Patagonia	YRI	-0.017066	0.000727	-23.477	5107	6523	82976
USR_11500BP-MMN	Central Andes	Central Western Argentina	YRI	-0.017472	0.000745	-23.443	5090	6539	82935
USR_11500BP-MMN	Central Chile / Patagonia	Subtropical and Tropical Forests	YRI	-0.016369	0.000715	-22.905	5141	6499	82976
USR_11500BP-MMN	Central Chile / Patagonia	Central Andes	YRI	-0.01674	0.000736	-22.755	5134	6523	82976
USR_11500BP-MMN	Central Chile / Patagonia	Central Western Argentina	YRI	-0.019799	0.000775	-25.539	5017	6659	82935
USR_11500BP-MMN	Central Western Argentina	Subtropical and Tropical Forests	YRI	-0.01624	0.000709	-22.921	5160	6507	82935
USR_11500BP-MMN	Central Western Argentina	Central Andes	YRI	-0.01679	0.000729	-23.029	5147	6539	82935
USR_11500BP-MMN	Central Western Argentina	Central Chile / Patagonia	YRI	-0.019434	0.000746	-26.053	5047	6659	82935
Yaghan_200BP	Subtropical and Tropical Forests	Central Andes	YRI	0.000145	0.00046	0.314	3739	3730	58926
Yaghan_200BP	Subtropical and Tropical Forests	Central Chile / Patagonia	YRI	0.005422	0.00047	11.527	3910	3590	58926
Yaghan_200BP	Subtropical and Tropical Forests	Central Western Argentina	YRI	0.001933	0.000512	3.773	3794	3680	58897
Yaghan_200BP	Central Andes	Subtropical and Tropical Forests	YRI	-0.000204	0.000464	-0.44	3718	3730	58926
Yaghan_200BP	Central Andes	Central Chile / Patagonia	YRI	0.004852	0.000479	10.14	3888	3602	58926
Yaghan_200BP	Central Andes	Central Western Argentina	YRI	0.001175	0.000523	2.245	3766	3697	58897
Yaghan_200BP	Central Chile / Patagonia	Subtropical and Tropical Forests	YRI	0.000303	0.000445	0.681	3608	3590	58926
Yaghan_200BP	Central Chile / Patagonia	Central Andes	YRI	8.2e-05	0.000451	0.183	3607	3602	58926
Yaghan_200BP	Central Chile / Patagonia	Central Western Argentina	YRI	-0.001286	0.000505	-2.544	3577	3652	58897
Yaghan_200BP	Central Western Argentina	Subtropical and Tropical Forests	YRI	0.000636	0.000481	1.321	3717	3680	58897
Yaghan_200BP	Central Western Argentina	Central Andes	YRI	0.000232	0.000484	0.479	3711	3697	58897
Yaghan_200BP	Central Western Argentina	Central Chile / Patagonia	YRI	0.002535	0.000501	5.056	3802	3652	58897
Yaghan_900BP	Subtropical and Tropical Forests	Central Andes	YRI	-0.000687	0.000457	-1.504	4824	4876	76538
Yaghan_900BP	Subtropical and Tropical Forests	Central Chile / Patagonia	YRI	0.004668	0.000451	10.35	5043	4686	76538
Yaghan_900BP	Subtropical and Tropical Forests	Central Western Argentina	YRI	0.001478	0.000494	2.991	4912	4799	76500
Yaghan_900BP	Central Andes	Subtropical and Tropical Forests	YRI	-0.000749	0.000452	-1.655	4819	4876	76538
Yaghan_900BP	Central Andes	Central Chile / Patagonia	YRI	0.004059	0.00046	8.823	5027	4716	76538
Yaghan_900BP	Central Andes	Central Western Argentina	YRI	0.000674	0.000503	1.34	4888	4837	76500
Yaghan_900BP	Central Chile / Patagonia	Subtropical and Tropical Forests	YRI	-0.000202	0.000428	-0.473	4671	4686	76538
Yaghan_900BP	Central Chile / Patagonia	Central Andes	YRI	-0.000751	0.000437	-1.718	4659	4716	76538
Yaghan_900BP	Central Chile / Patagonia	Central Western Argentina	YRI	-0.001645	0.00047	-3.495	4640	4766	76500
Yaghan_900BP	Central Western Argentina	Subtropical and Tropical Forests	YRI	-0.000112	0.00045	-0.249	4790	4799	76500
Yaghan_900BP	Central Western Argentina	Central Andes	YRI	-0.00085	0.000467	-1.819	4772	4837	76500
Yaghan_900BP	Central Western Argentina	Central Chile / Patagonia	YRI	0.001634	0.000455	3.592	4891	4766	76500
